# Supplementary material for: Integrated Analysis of miRNAs and Gene Expression Profiles Reveals Potential Biomarkers for Osteoarthritis
Source: Front Genet. 2022 Jun 17;13:814645. doi: 10.3389/fgene.2022.814645 (PMC9247214; doi:10.3389/fgene.2022.814645)
Supplement: Supplementary file 1 [file DataSheet1.ZIP]

Archive with 7 entries (3 files):
- Rawdata/
- Rawdata/GSE1919/
- Rawdata/GSE1919/Symbol1.txt
- Rawdata/GSE55235/
- Rawdata/GSE55235/Symbol2.txt
- Rawdata/GSE55457/
- Rawdata/GSE55457/Symbol3.txt
