# Supplementary material for: Integrated Analysis of miRNAs and Gene Expression Profiles Reveals Potential Biomarkers for Osteoarthritis
Source: Front Genet. 2022 Jun 17;13:814645. doi: 10.3389/fgene.2022.814645 (PMC9247214; doi:10.3389/fgene.2022.814645)
Supplement: Supplementary file 1 [file DataSheet1.ZIP › Rawdata/GSE1919/Symbol1.txt]

geneNames	GSM34379	GSM34383	GSM34385	GSM34388	GSM34391	GSM34393	GSM34394	GSM34395	GSM34396	GSM34397
AADAC	1.3	2.5	7.2	4.9	0.7	2.8	1.4	2.6	3.1	11.6
AAK1	15.46	7.62	12.56	6.9	8.76	9.16	8.58	14.14	7.02	14.98
AAMP	169.2	144.7	112.5	121.1	166.7	129.7	110.6	118.6	151.2	150.9
AANAT	107.5	149.7	105.8	74.8	79	110	122.6	78.4	104.6	92.6
AARS	402.1	398.5	364.7	420.3	440.9	335.8	292.5	332.7	399.7	285.1
AASDHPPT	52.2	55.3	99	85.8	58.6	82.9	58.4	64.5	51.3	57.6
AASS	3.8	8.4	28.2	6.5	11.4	3.2	10.9	2.3	8.3	13.3
AATF	356.7	347.2	375.9	302.8	370.3	204.8	224.4	261.8	298.1	213.9
AATK	52.6	86.1	53.8	48.3	48	94.3	137.1	41.9	115.8	51.2
ABAT	2.766666667	14.96666667	8.5	8.466666667	15.03333333	7.266666667	9.666666667	9.466666667	16.53333333	12.93333333
ABCA1	27.36666667	38.86666667	29.33333333	38.86666667	29.6	30.83333333	43	32.6	40.46666667	54.3
ABCA12	10.9	1.8	1.5	0.8	0.8	1.7	1	0.7	1.4	1.8
ABCA2	21.86666667	23.53333333	13.2	25.86666667	28.26666667	35.66666667	23.96666667	32.16666667	37.33333333	23.66666667
ABCA3	54.9	64.8	53.9	65.5	85.5	62.8	66.7	84.4	86.4	85.7
ABCA4	3.8	4.8	6.2	2.4	4.1	6	6.8	2.2	2.5	3.7
ABCA5	5.2	1.4	14.2	5.4	0.3	15.3	5.6	6.6	6.1	5.7
ABCA6	11.7	15.35	34.45	12.6	9.55	18.15	16.75	8.8	2.1	22.35
ABCA8	30.6	41.7	44.9	36.5	17.8	35.4	34.9	30.5	22.5	27.2
ABCB1	10.8	26.65	10.4	24.5	18.1	15.7	12.05	22.25	9.2	25.1
ABCB10	5.8	5.9	7.2	3.5	7.1	7.1	6.5	7.2	2.3	8.9
ABCB11	15.1	4.5	17.1	8.2	3.1	13.1	2.5	14.8	13.6	1.5
ABCB4	1.7	1.5	16	13.7	1.7	18.4	13.9	4.8	2.7	12.8
ABCB6	28.25	32.4	20.7	27.2	55.55	3.85	20.2	18.7	33.8	37.05
ABCB7	19.5	15.7	28.1	18.4	9.6	36	21.6	21.5	17.5	18.3
ABCB8	20	12.5	9.2	8.9	8.2	11.3	10.5	9.6	11.4	13.3
ABCB9	33.1	46.9	22.8	42.6	37.4	22.3	39.6	38	40.7	57.7
ABCC1	22.275	23.3	17.7	21.975	28.575	23.35	29.95	22.375	21.375	29.025
ABCC10	44.26666667	54.4	33.93333333	47.46666667	51.73333333	61.96666667	56.2	54.6	58.9	64.36666667
ABCC2	6.2	4.5	3.6	9.7	11.8	1.1	11.8	0.9	10.5	9.2
ABCC3	48.55	51.7	69.5	81.35	37.05	136.75	132.85	96.7	157.1	158.45
ABCC4	7.05	4.35	7.15	7.8	3.75	4.7	7.9	8.95	6.05	6.75
ABCC5	68.13333333	93.83333333	68	68.13333333	54	111.2666667	93.83333333	84.53333333	77.9	118.3333333
ABCC8	27	60.9	40.8	42	44.35	28.15	57.4	37.25	45.65	38.1
ABCC9	13.83333333	15.6	13.33333333	9.666666667	4.4	17.76666667	16.33333333	11.3	5.366666667	13.46666667
ABCD1	6.7	4.4	20.4	3	3.5	6.9	22.5	3.5	4.1	14.7
ABCD2	0.8	3.4	8.1	1	1.2	2.3	4.1	1	3.9	1
ABCD3	9.7	26.2	21.3	41.9	27.2	46.5	39.1	39.8	33	31
ABCD4	24.8	7.9	3.7	19.8	4.9	17.1	8.5	17.4	17.8	24
ABCE1	13.8	10.9	10.5	12.8	5.9	15.7	11.2	9.3	15	7.5
ABCF1	109.4	142.9	120.7	135.5	148.7	110.9	119.5	108.4	133.4	118.8
ABCF2	18.8	14	24.7	14.4	23.9	25.1	11.1	11.6	12.6	19.3
ABCF3	164.6	141.3	129.2	98.7	175.4	83.9	131.6	93.6	139	102.3
ABCG1	36.8	45.6	18.3	68.6	32.1	54.6	78.6	35.6	27.5	45.1
ABCG2	36	30.5	36.6	25.2	10.3	18.4	19.7	29.9	19.2	18.7
ABHD14A	201.3	116.8	135.9	159	142.1	198.3	226.3	266.7	350.9	264.9
ABHD2	45.5	19.5	22.7	19.3	19	23.5	39.7	25.2	31.2	35.1
ABHD3	1.9	0.6	1.8	0.5	2.1	6.4	4.9	0.6	0.7	2.3
ABHD5	2.75	2.95	7.75	3.2	1	0.8	4.9	0.55	3.6	1.65
ABI1	67.7	55.35	100.55	106.45	37.7	103.05	98.6	77.2	81.95	100.55
ABI2	16.225	16.3	18.525	13.15	3.6	15.975	16.175	15.3	18.175	15.425
ABL1	263.95	246.25	177.25	191.4	389.95	225.05	184.5	195	227.7666667	204.5833333
ABL2	25.7	7.8	11	17.6	5.4	5.5	1.6	2	1.7	5.6
ABLIM1	99.6	99.2	170.8	245.7	319.1	92	88.7	61.7	97.5	86.5
ABLIM3	71.1	78.2	42.9	147.1	312	37.5	42.2	43.8	46.7	54.5
ABO	57.4	80.6	87.1	83.4	57.6	29.6	91.7	65.2	76.5	79.2
ABR	130.9	140.4	103.8	152.2	161.1	223	174	138.5	194.4	165.4
ABTB2	127.6	118.5	121.1	49.1	180.6	96	52.8	37.4	62.5	50.6
AC007389.3	34.5	25	24.3	41	9	30.5	7.1	21.2	8.1	31.1
AC012065.7	3.3	2	8.5	2.4	5	16.7	11.2	6.4	13.5	6.6
AC090627.1	5.6	7	5.9	8.5	2	4.4	6.7	2.2	3.1	14.2
ACAA1	123.1	103.5	117.1	93.45	159.55	154.85	127.85	147.65	156.55	162.95
ACAA2	178.7	121.3	163.7	121.1	67	165	143.4	158.9	97.8	103.4
ACACA	34.6	48.2	54.7	40.3	26.2	18.5	25.2	30.6	40.5	41.4
ACACB	39.16666667	44.6	122.5	30.93333333	106.9333333	34.3	27.96666667	22.53333333	29.36666667	30.86666667
ACADL	3.6	5	9.9	10.9	9	1.8	6.4	7.7	3.1	6.9
ACADM	31.3	104	219.7	133.6	47.2	194.7	130	150.6	96.5	151.3
ACADS	143.1	97.4	130.4	97.6	161.5	99.6	79.8	134.5	105.8	109
ACADSB	11.3	17.4	26.5	30.8	18.2	40.7	28.5	20.5	20.5	20.8
ACADVL	539	444	443.5	322.4	597.9	415.5	298	632.4	464.5	478.2
ACAN	5.8	3.133333333	6.766666667	4.366666667	10.33333333	11.33333333	7	3.233333333	4.533333333	4.2
ACAP1	27.2	36	29.9	12.4	23.3	11.9	10.9	9.8	27.8	12.5
ACAP2	16.8	18	21.3	33.8	9.9	34.3	28.9	15.8	19.3	30.9
ACAT1	19.6	9.4	17.2	13.9	13.4	22.6	12.1	13.7	16.3	18.3
ACAT2	23.6	19.2	23.5	23.4	14.4	17.6	13	5.9	13	13.2
ACBD3	86	151.3	192.1	210.3	113.5	167	140.4	110.4	109	136.4
ACD	195.9	199.6	210.7	166.6	228.1	178	169	191.7	225.8	199.4
ACE	40.6	14.6	12.3	9.4	10.9	22.5	27.8	13.9	5.4	7.4
ACHE	17.86666667	18.23333333	20	16.7	16.3	15.26666667	19.4	14.36666667	16.4	17.23333333
ACIN1	178.4	180	187.4	161.2	183.1	165.2	146.2	115	139.9	137.9
ACKR1	1190.7	1038.8	542.8	874.5	1221.3	369.3	519.3	448.1	393.7	407.8
ACKR2	29.3	76.8	20	36.3	35	40.7	30.2	11.2	28.1	28.4
ACKR3	260.8	265.5	152.7	206.6	261.7	159.9	242.3	109	188	171.5
ACLY	360	601.3	666.7	344.6	762.6	224.7	257.1	224.6	289.6	240
ACO1	198.4	335.3	311.5	279.9	310.9	209.4	270.5	226.6	210.4	227
ACO2	50.9	46.6	45.8	37.1	25.4	90.1	109.5	33.6	41.6	79.6
ACOT11	4.2	17.1	11	14.7	10	21.5	8	5.7	11.2	13.2
ACOT13	98.6	92.5	144.35	79.1	65.15	110.15	129.25	184.95	108.8	88.15
ACOT7	130.1	172.3	174.5	286.5	181.4	160.8	222.9	216.4	260.2	369.5
ACOT8	51.6	52.5	74.1	53.5	60	52.2	47.9	64.2	72.4	57.2
ACOX1	25.85	24	23.4	14.6	7.6	24	20.45	17.4	15.6	17.9
ACOX2	16.7	16.4	11.6	4.1	10.1	16.5	24.7	26.5	19.5	19.6
ACOX3	13.4	18.6	16.2	19.9	20.8	14.5	17.4	15.1	13.9	18.9
ACP1	288.7	236.3	339.2	306.6	226.9	355.1	326.3	306.1	246.4	220
ACP2	156.5	173.2	167.5	327.4	269.6	271.8	298	361.3	332.1	433.3
ACP5	322.6	235.2	462	200.5	105.4	212	286.1	643.3	563.2	844.5
ACPP	6.85	7	9.6	9.75	6.1	9.75	7.7	8	3.05	16.2
ACR	87.5	52.2	48.1	39	48.5	37.8	44.4	38.2	39.7	50.8
ACRV1	6.9	2.6	2	1.5	7.2	2.7	1.3	6.9	3	0.9
ACSBG1	1	1.9	11.4	9.4	1.3	2.7	1	1.1	2.4	1.7
ACSL1	175	246.5	364.4	198.1	212.2	89.8	100.2	66.6	67	73.9
ACSL3	18.5	31.5	30.15	42	22.1	41.25	25.2	25.15	20.7	33.75
ACSL4	10.6	13.9	12	16.3	19.5	21.9	21.6	6.6	12.9	7.4
ACSL6	2.9	8.7	17.3	16.9	10.4	22.2	19.3	3.2	2.6	2.9
ACSM1	1.5	7.6	1.4	3.5	0.6	2.6	0.6	1.9	1.6	1.4
ACSM2A	25.5	3	12.7	19.3	8.7	10.3	18.2	13	10.4	12.1
ACSM3	4.5	5.4	6.533333333	10.76666667	6.1	5.166666667	7.466666667	8.533333333	5.6	5.866666667
ACTA1	593.6	67.1	446.7	12.4	11.8	1265.4	1334	12.3	11.9	1608
ACTA2	1223.5	1135.2	756.8	1560.7	2532.8	1135.6	1387.7	1163.9	1349.9	955.8
ACTB	1660.385714	1179.142857	1864.371429	1785.828571	1969.271429	1320.442857	1008.542857	1978.057143	1925.657143	1853.714286
ACTC1	41.2	33.6	27.4	21	101.9	37.5	177.7	5.8	14.1	63.8
ACTG2	30.5	27.7	15.6	37.9	190.2	9.8	29	7.3	24.7	17.3
ACTL6A	93.6	72.4	111.6	119.6	52.2	119.6	155.5	104.5	89.3	87.4
ACTL6B	19.8	22.7	6.7	22.6	6.4	7.9	26.8	10.6	34.5	25.9
ACTL8	33.7	32	43.6	47.6	24.4	34.5	41.4	41.8	33.2	47.1
ACTN1	233.5	261.3	169.55	255.95	259.55	171.6	253.55	150.65	149.55	149.15
ACTN2	1.2	2.4	2.9	2.1	3	3.9	10.1	1.7	1.4	5.5
ACTN3	4.7	5	2.9	3.5	4	10.4	4	6.9	6.5	4.3
ACTN4	1272.1	1095.2	995.1	1179.8	1535.7	1234.4	860.2	756	1129.6	929
ACTR1A	172.9	167.4	120.9	159.7	231.1	190.3	186.5	190.3	183.2	201.7
ACTR1B	172.9	125.2	111.7	107.9	137	153.1	130.2	159.7	133.9	163.1
ACTR2	185.05	257.1	387.6	496.15	115.05	444.6	273.55	431.8	348	473.3
ACTR3	126.7	190.9	316.2	442.8	153.1	320.6	409.1	244.3	265.7	341.8
ACVR1	67.7	81.9	56.6	103.5	42.3	80	103.4	74.3	72	77.9
ACVR1B	59.8	63.26666667	62.85	72.38333333	78.85	56.7	59.78333333	42.46666667	56.6	51.93333333
ACVR2A	27.8	21	32.3	26.3	11.8	23.2	21.8	21.5	25	23.4
ACVR2B	12.7	11.8	7.8	7.1	26.3	10.5	7.1	7.9	8.5	6.6
ACVRL1	84.16666667	60.23333333	62.13333333	43.06666667	88.73333333	59.86666667	44.66666667	49.5	61.4	36.83333333
ACYP1	87.5	69.5	63.3	42.3	43.3	61.4	41.8	61.9	40	27.2
ADA	92.2	115.3	90.85	94.4	132.45	51.35	63.1	54.45	107.65	82.85
ADAM10	19.66666667	22	42.33333333	46.5	11.06666667	72.03333333	39.93333333	42.63333333	44.23333333	56.7
ADAM11	8.9	42.7	7.7	16	5.9	22.3	7.8	6.4	8.8	6.5
ADAM12	15.8	8.55	7.9	13.65	10.8	10.1	6.25	5.55	11.8	15.15
ADAM15	363	303.5	212.3	305.8	293.9	238.8	229.1	224.3	348.2	370.6
ADAM17	13.06666667	17.56666667	29.93333333	32.5	14.3	34.9	24.53333333	18.56666667	13.33333333	29.4
ADAM18	0.5	2.3	1	0.3	0.7	2.5	0.3	0.3	6	0.4
ADAM19	80.5	64.5	74.6	94.2	68.4	81.3	101	78.8	119.9	57.9
ADAM2	4.8	4.6	4.9	2.7	1	4.7	3.1	5.3	1.5	5.8
ADAM20	7.4	13.9	4.8	7.4	6.9	15.7	9.8	2.2	7.4	9
ADAM21	2.2	2.4	1.5	1.4	3.1	2.2	2.2	1.6	2	2
ADAM22	4.7	9.075	5.65	4.05	4.7	4.8	3.05	3.975	6.45	6.375
ADAM23	16.8	13	13.05	13.35	8.7	30.3	14.6	20.6	21.6	11.95
ADAM28	0.8	1.3	8	9.6	0.5	15.9	4.1	9.2	6.8	6.2
ADAM3A	2.033333333	2.166666667	3	8.366666667	4.3	3.433333333	3.233333333	2.233333333	2.566666667	2.133333333
ADAM5	5.7	2.9	0.8	1	1.2	2.7	0.3	1.6	2.5	0.7
ADAM7	1.3	0.9	1.3	0.9	1.7	3	0.5	1.6	0.7	4.2
ADAM8	44.7	51	40.1	44.1	21.9	88.9	65	71.3	120.8	74.8
ADAM9	24.7	53.3	52.1	63.4	10.4	75.9	84.3	69.2	33.8	83.8
ADAMDEC1	4.9	7.2	12.9	5.7	9.2	8.6	1.5	13.4	5	9
ADAMTS2	66	45.6	23.5	49	75.2	84.8	118.2	54.6	83.5	73.1
ADAMTS3	11.1	16.5	15.3	18.6	6.5	28.8	28.5	28.5	15.9	30.1
ADAMTSL2	190.5	168.8	159.4	204.6	161.2	261.7	268.2	206.7	240.2	318.9
ADAMTSL3	60.9	64.7	89.9	107.5	24.8	146.2	145	126.5	131.4	149.4
ADAR	455.8	321.4	301.7	416.6	416.4	471.3	399.4	405.6	506.8	433.9
ADARB1	26.4	32.6	15.3	29.8	38.8	28.8	50.6	29.6	27.1	35.3
ADCY1	8.8	12.35	7.85	14.2	8.5	20.05	45.2	28.55	33.85	35.1
ADCY10	4.4	12.9	11.6	6.7	1.9	4.9	13	9.2	1.8	12.5
ADCY2	17.2	7.6	4.4	7.9	4	5.9	2.8	4.8	4.7	2.7
ADCY3	177.2	251.8	185.3	276.1	342.2	196.4	273.4	142.3	187.6	257.8
ADCY6	399.9	472.3	484.4	455.1	498.5	379.9	542.2	367.8	536.8	482.7
ADCY7	73.4	55.7	48.8	167	25.8	153.9	217.8	132.4	84.8	148.7
ADCY8	29.5	2.4	6.6	8.5	8.3	24.7	13.8	25.7	11	9.3
ADCY9	100.4	81.1	50.4	100	100.5	131.7	114.9	95.1	120	143.2
ADCYAP1	22.6	40.4	31	29.5	18.6	28.7	38	14.3	52	31.4
ADCYAP1R1	21.2	21.6	14.5	18.9	18.5	4.2	12.3	15.9	8.1	14
ADD1	362.95	301.05	291.65	290.9	354.15	344.45	286	264.4	301.25	248.25
ADD2	45.96666667	47.93333333	47.03333333	52.3	45.33333333	48.66666667	58.33333333	51.43333333	52.46666667	51.63333333
ADD3	101.25	156.6	220.95	159.95	63.85	235.05	220.85	183.55	168.95	212.15
ADD3-AS1	9.9	2.8	1.9	4	2.4	0.7	1.2	1.6	3.2	6.6
ADH1A	431.95	537.85	827.1	374.4	323.6	81.7	136.15	57.95	75.6	76.45
ADH1B	76	200.9	299.2	239.6	316.7	36.6	48	29.3	22.9	27.2
ADH1C	167.5	183	261	103.7	92.5	34.5	42.4	16.2	8.6	12.3
ADH5	29.3	45.15	63.1	71.25	43.3	45.1	48.75	32.4	25.2	28.65
ADH6	10.4	3.05	3.9	6.65	3.35	4.15	3.35	2.8	2.25	2.85
ADH7	0.6	0.9	5.2	0.5	0.3	0.7	0.5	0.5	0.6	0.9
ADIPOQ	212.8	439.8	648.95	352.15	474.45	59.7	133.45	106.25	68.25	100.1
ADIPOR2	339.3	462.4	516.6	369.9	453.8	379	264.7	246.2	245.8	245.6
ADIRF	641.2	732.6	919.9	629.3	1154	315.5	327.8	790.7	420.4	516.5
ADK	11	9.75	10.75	10.7	9.25	18.5	10.55	8.1	7.35	13.5
ADM	1256.3	2104.4	642.9	1042.2	1049.3	192.6	247.7	305.7	247.6	113.8
ADNP	41.8	49	36.9	51.9	28.3	36.6	75.5	40.2	47	55.9
ADNP2	19.7	19.1	17.5	18.5	5.1	22.9	12.8	15	14.6	17.1
ADO	7.3	29.3	14.6	31.4	20.4	25.9	25	22.1	21.6	34.9
ADORA1	41.8	79.1	58.2	35.3	69	30.7	38.9	49.6	45.3	45.9
ADORA2B	22.5	11	6.8	22.4	8.6	19.6	12.6	24.1	16.9	13.8
ADORA3	60.9	51.5	103.4	33.8	32.6	80.9	110.3	126.1	94	250.4
ADPRH	24	7.8	37.7	21.2	27	6.5	33.8	27.5	34.1	36.6
ADRA1A	9	8.2	7.05	5.4	12.15	8.9	3.85	2.8	5.65	6.25
ADRA1B	6.7	12.6	16.4	35.5	8.1	20.2	23	16.1	18.3	32.5
ADRA1D	13.1	25.4	20.4	23.95	24.95	30.95	26.35	20.9	32	26.15
ADRA2A	5.9	6.1	9.1	5.2	8.7	8.9	4.8	5.4	7.4	3
ADRA2C	73.2	71.1	44.7	68.8	80.4	27.7	42.4	26	43.9	39.1
ADRB1	2.6	10.7	11.9	6.7	3.7	3.2	6.3	3.5	6.3	6.1
ADRB2	80.1	96.8	79	129.8	100.9	76.3	103.5	81.2	74.6	89.1
ADRB3	1.1	6.3	18.2	13.1	11.1	2.8	11	2.2	7.3	5
ADRBK1	185.5	234.5	205	160.7	230.3	237.4	346.4	195.8	231.7	181.1
ADRBK2	25.3	24.2	19.9	24.65	17.25	30.55	23.4	24.1	12.45	16.45
ADRM1	343	241.8	321.5	238.9	470.4	280.2	184.8	280.4	368.9	264.5
ADSL	43.9	62.9	57.7	76.4	63.2	60.8	77.7	104.2	62.9	77
ADSS	3	21.3	14.4	12.7	5.8	12.2	10.1	10.7	15.3	9.4
ADTRP	16.9	2.3	19.6	12.4	11.8	19.2	3.1	22.6	16.4	9.1
AEBP1	388	256.7	192.8	324.1	667.4	151.9	293.7	255.3	211.8	212.3
AES	951.5	751.65	744.4	913.35	886.45	602.45	864.95	806.15	866.15	938.5
AF007147	40.9	27.5	35.4	11.4	36.5	30.1	30	24.4	20.5	38.4
AF070581	1.2	1.9	5.1	3.2	2.8	0.8	3.5	1.1	1.3	3.4
AFAP1	86.9	79.2	53.6	108.9	98.7	110.2	88.8	90.1	115.3	107.7
AFF1	81.15	120.4	197.3	109.35	114.6	93.15	76.95	51.35	78	86.2
AFF2	10.36666667	10.96666667	7.566666667	14.3	15.03333333	15.9	18.53333333	13.7	14.5	17.5
AFF3	17.9	19	11.2	12.2	23.6	33.7	17.3	15.2	12.6	13.8
AFG3L2	256.2	277	287.1	263.7	365.9	295.6	239.8	241.5	192.4	195.7
AFM	0.4	0.3	0.8	0.4	0.3	2.5	0.7	1	1	1.3
AFP	0.7	1.3	0.9	1.4	1.1	8.6	2	1.3	3.9	3.5
AGA	7.5	7.7	22	16.5	3.9	39.1	27.6	13.9	16.2	18.5
AGAP1	25.4	35.4	23.3	46.6	43.7	40.8	27.6	49.3	40.8	51.9
AGAP2	11.3	8.3	16.4	20.4	8.9	12	15.1	7.1	31.3	9.6
AGER	31.9	28.6	20.2	20.9	17.2	39.3	21.9	17	23.6	20.2
AGFG1	17.7	12.5	23.9	11.1	5.4	16.7	13.1	11.4	12.5	15.4
AGFG2	6.825	5.625	4.525	4.975	4.85	6.675	6.275	5.15	5.95	5.55
AGGF1	12.03333333	14	18.9	18.33333333	12.7	17.13333333	16.3	13	19.16666667	24.13333333
AGL	12	32.9	41	64.5	53.05	43.3	40.65	25.5	22.25	47.55
AGPAT1	463.7	414.6	389.6	346.6	433.5	464.6	402.7	261.7	443.2	357.2
AGPAT2	492.9	446.6	818.3	362.4	849.5	219.2	215.9	275	312	314.3
AGPS	47.5	67.5	104.7	63.8	9	101.5	62.3	78.5	66.5	107.8
AGR2	1.9	1.6	4.9	1.7	0.4	0.5	0.9	0.2	2.9	0.6
AGRN	259.1	275.9	232.9	295.9	277.9	204.9	400.5	264.9	347.2	320
AGRP	10.9	12.9	12.1	10.4	10.7	12	12.8	9.8	11.5	14.6
AGT	202.8	79.9	107.3	82.4	185.7	71	60.5	29	11.4	107.5
AGTPBP1	25.3	1.6	1.7	8.1	7.1	3.7	4.1	4.2	1.8	2.1
AGTR1	211.65	169.15	204.15	104.5	126.55	82.1	91.6	44.1	43.75	42.8
AGTR2	0.7	0.4	6	4.7	1.3	0.9	0.4	1.8	0.8	4.5
AGXT	14.5	20.7	23.4	16.6	38.2	31.1	28.1	12.4	14.2	14.8
AHCTF1	13.2	31.1	24.2	22.7	11.8	3	16.1	18.9	22.9	10.3
AHCY	113.6	92.2	114.3	105.3	174.4	78.7	88.6	162.7	155.1	122.9
AHCYL1	136.425	165.55	151.5	169.1	149.75	150.6	146.9	124.6	135.325	130.675
AHCYL2	13.6	19.1	15.8	21.9	10	16.9	30.8	19.5	15.6	24.6
AHDC1	106.6	86.9	101.8	116.3	165.5	109.1	101.8	83.3	78.1	100.4
AHNAK	1659.9	1811.8	1963.1	2312.1	2049.8	1848.2	1574.9	1700.6	1607.3	1637.6
AHNAK2	82.2	63.2	47.4	144.7	259.4	68.6	110.8	63.9	79.3	89.8
AHR	27.1	55	41.7	100.5	28.6	63.3	80.3	54.8	40.8	65.7
AHSA1	274.4	259.6	304.2	276.5	367.9	208.1	212.5	232.5	267.7	214.5
AHSA2	6.2	2.3	14.7	9.7	1.7	6.1	7.3	4.3	3.4	3.4
AHSG	15.2	16.5	19.2	27.8	23.2	21.4	18.2	5.5	17.2	25.5
AIF1	130.7	104.6666667	108.6	125.7	56.16666667	186.0666667	211.7	297.4666667	131.4333333	187.6333333
AIFM1	43.3	39.8	40.4	32.1	31.4	41.5	21.3	59.5	43.2	29.4
AIM1	20.85	41.55	49.25	53.05	37.15	52.2	45.7	40.05	47.25	43.55
AIM2	7.2	3.45	8.7	7.75	0.85	1.65	7.9	2.7	3.35	5
AIMP1	12.9	18.7	39.8	24.8	19.4	33.9	20.2	21	17.6	19.2
AIMP2	143	140.3	146.1	135.4	227.4	135.1	136	205.9	152.3	145.9
AIP	136.5	99.5	122.1	86.4	163.6	127.1	73.4	190.5	133.6	121.2
AIPL1	100.4	66.5	51	27	23.5	47.1	57.2	15.8	70.7	60.1
AIRE	7.7	5.2	7.4	6.8	4.4	12.2	6.4	6	4.4	7.1
AJAP1	7.6	11.4	9.1	3.5	3.85	7.45	17.35	9.75	5.75	9.05
AK055981	20.7	21.8	22.2	35.3	15.2	38.5	43.9	57.5	37.4	28.3
AK1	144.5	155.1	60.8	150.5	83.8	200.4	118.5	127.7	199.2	220.1
AK2	157.75	157.7	137.3	159.25	188.3	110.7	120.2	217.15	162.6	117.8
AKAP1	39.7	39.7	37.7	44.5	53.9	50.1	34.7	33.2	28.7	32.1
AKAP10	26.7	48.76666667	64.33333333	55.13333333	33.23333333	52.33333333	43.36666667	27.43333333	31.36666667	60.93333333
AKAP11	23	49	55.9	75.8	31.9	69.2	76.3	50.7	32.1	56.1
AKAP12	18.1	31.3	29.8	30.1	27.9	19.7	28.9	26.5	25.1	18.6
AKAP13	66.9	62.3	83.3	72.7	52.05	116.85	81.45	74.45	39.5	89.55
AKAP17A	105.2	113.3	77.4	132	106.8	91	135.3	54.4	70.2	96.6
AKAP3	17.7	55.5	30.1	39	29.5	47.1	20.7	31.9	33.9	35.7
AKAP4	2.8	5.3	2.4	3.1	2.4	3.5	2.7	3.1	3.6	5
AKAP5	0.4	1.4	4.8	0.7	1.9	1.7	2	0.8	0.8	0.9
AKAP6	7.8	1.5	12.6	4.3	1.7	2.7	3.2	2.7	3.6	8.8
AKAP8	82.5	79.4	68.3	63	79.2	76.6	71.6	44.6	66	44.7
AKAP8L	44.3	57.9	37.9	40.8	56.6	43.7	59.4	32.2	46.7	48.4
AKAP9	10.8	17.3	29.9	21.7	23.2	18.1	10.7	18.7	17.9	17.2
AKR1A1	750.3	675.1	707.6	623.8	841	905.5	839.1	1366.4	1037.8	1072.2
AKR1B1	1554.7	1411.8	1336.1	616.4	1223.6	1056.1	1191.1	1143.6	1056	1172.7
AKR1B10	31.6	26.1	29.4	6.1	32.3	3.5	14.2	16.8	11.2	5.3
AKR1C3	788	802.3	663.3	589.5	615.8	394.1	516.1	483.6	368.6	205.7
AKR1C4	2.2	1.2	1.6	1.3	1.3	6.1	1.1	0.8	1.3	1.8
AKR1D1	3.2	0.5	0.5	4.8	3.5	0.6	0.9	1.3	0.6	0.4
AKR7A2	157.3	187.5	135.6	140.7	206.4	225.1	244.6	345.9	279	315
AKR7A3	23.5	13.9	14.2	9.1	21.7	16.8	11.1	16.1	24.4	17.8
AKT1	395.6	406.2	447.5	312.3	437.5	304	358.9	331.3	495	490.8
AKT2	12.43333333	6.7	5.866666667	6.433333333	5.966666667	5.433333333	8.1	16.56666667	18.63333333	8.666666667
AKT3	15.4	8.7	36.9	72	41.3	5.6	54.8	67.1	49.9	33.9
AL109706	4.8	2.1	5.6	2	2	1.6	1.8	0.9	1.7	1.9
ALAD	76.1	51.1	84.3	18.9	22.7	54.8	80.8	55.1	97.1	55.4
ALAS1	146	156.3	144.8	131.2	112.8	82	115.8	110.6	123.9	131
ALAS2	101.1	89.8	68.2	91.8	58.8	107.4	103.7	66.5	77.8	121.3
ALB	2.5	7.7	2.8	1.466666667	2.4	2.033333333	6.733333333	2.033333333	5.233333333	6.166666667
ALCAM	21	19.1	21.7	19.8	5.9	40.9	20.4	16.9	12.9	21
ALDH1A1	248.2	298.5	487.7	374.1	79.6	655.3	565.8	402.2	230.8	439.3
ALDH1A3	358	228.2	142.6	129.6	95.8	361.4	252.4	294.8	177.5	192.2
ALDH1B1	5.3	21.9	14	5.5	21.6	15.6	31	19.9	26.4	7.7
ALDH1L1	64.9	74.3	65	47.3	61	11.8	43	30.1	28	27.4
ALDH2	1085.6	1208.1	1464.8	1592.3	1227.6	1575.1	1630.5	1374.5	1287	1719.9
ALDH3A1	12.9	14.8	16.2	16.1	27.8	18.1	24.6	9.6	18.4	30.9
ALDH3A2	71.2	84.2	95.2	126.9	54.5	182.8	107.4	101.6	69.1	77.3
ALDH3B1	107.8	142	100.2	108.5	135.5	179.3	171.7	162.6	201.8	187.8
ALDH3B2	6.6	22.4	24.2	9.2	8.7	3.1	28.5	4.6	23.8	14.5
ALDH4A1	55.03333333	50.4	70.16666667	51.33333333	63.06666667	48	52.8	52.16666667	49	47.6
ALDH5A1	7.2	3	16.8	19.8	9	24.7	18.4	25.6	17.1	17.1
ALDH6A1	93.7	96.3	191.3	125.5	130.9	97.2	90.2	91.3	95.4	113.9
ALDH7A1	32.5	29.7	31	26.9	21.8	46.3	27.3	62.4	43.6	22.8
ALDH9A1	209.7	258.6	228.4	221.7	149.3	232.9	388.2	292.3	215.2	175
ALDOA	2302.1	1512.5	1382.2	1706.6	2023.7	1480.5	1244.8	1633	1855.3	1749.6
ALDOB	13.5	14.4	10.1	14.9	4.1	17.6	17	5	4.3	3.6
ALDOC	329	262.8	242.8	160	251.1	179.6	203	205.6	258.4	263.3
ALG13	1.3	5.9	4.1	0.4	1.3	12.6	5	4.9	8.5	7.9
ALG3	259.6	221.2	255.5	176.3	324.9	279.1	280.5	223.7	316.8	263.2
ALG8	105	123.8	124.9	158.3	133.4	149.3	158.4	163	129	99.1
ALK	22.3	16.55	21.85	23	4.15	20.05	22.65	14.2	17.25	20.7
ALKBH1	52.9	59	41	36.1	25.1	50.7	42.3	35.6	32.3	43.4
ALMS1	13.85	17.35	13.1	23.2	15.65	10.7	7.4	13.6	13.25	24.8
ALOX12	36	48.2	56.3	36.4	36.5	42.1	44	31.4	44	48.5
ALOX12B	20.2	17.4	10.1	27.1	7.3	27.1	32.2	14.2	21.6	16.4
ALOX12P2	10.3	25.2	10.5	8.5	11	8.4	12.7	26.7	11.4	9
ALOX15	7.4	9.2	5.1	8.1	22.6	8.2	11.5	6.4	7.3	13.2
ALOX15B	3.1	8.7	15.1	18.7	7	4.6	6	4.2	5.8	3.5
ALOX5	58.1	30.85	34.9	64	44.55	73.35	102.55	76.95	112.7	109.85
ALOX5AP	545.9	559.9	524.3	359.6	384.9	630.8	774.6	787.4	563.4	917.6
ALPI	4.6	5.8	4.2	7.6	4.6	7.5	6	6.7	5.3	3.6
ALPK3	19.5	40.9	48.4	64.4	56.9	72.1	25.1	52.2	66.2	37.4
ALPL	11.8	10.7	8.1	10.4	9.7	9.7	17.4	8.5	14.9	9.1
ALPPL2	43.1	53	30.4	45.4	24.7	30.3	51.8	38.3	47.3	33.5
ALX1	8.1	17.4	3.4	9.1	7.4	5.9	18.4	2.9	9.7	13.9
ALX3	6.7	7.7	6.2	9.1	6.2	5.7	10.9	9.7	8.1	6.7
AMBP	8.6	10.5	8.5	11.3	9.2	9.8	11.5	8.4	8.4	6.9
AMD1	65.225	57	129.675	84.075	30.075	97.925	67.2	65.025	60.275	73.5
AMELX	7.25	13.35	6.4	3.95	18.1	7.45	5.05	11.55	7	11.35
AMELY	13.5	27.6	21.5	9.9	6.5	18.7	9.5	20.8	31.6	19.6
AMFR	123.7	140.6	95.7	142.1	105.4	140.9	253.7	104.6	102.5	118.3
AMH	2.7	4.2	3.2	6.4	6.4	2.7	3.6	2.6	5.1	3.2
AMHR2	3.2	2.6	4.6	4.9	3.7	5.3	3.9	3.5	3.2	7.4
AMIGO2	35.5	23.6	45.3	29.5	38.7	50.3	21.8	41.6	34.5	30.7
AMMECR1	6.1	13.2	17.8	12.1	13.5	20.6	9.6	11.8	13.2	12.5
AMOT	41.3	66.1	69.2	36.5	25.8	46	47.9	34.3	28.1	41.3
AMOTL2	69.2	140.3	67.8	122.5	137.5	82.4	100.7	72.9	67.5	89
AMPD1	2.3	7.5	9.1	3.7	1.3	6.6	17.5	8.2	7.9	12.5
AMPD2	223	261	190.4	203.2	333	234.6	256.8	279.1	407.4	266.5
AMPD3	9	12.5	17.5	10.5	4.7	28.7	22.9	15.7	14.7	14.5
AMPH	51.4	50.7	53.5	59.1	52.2	27.3	20.4	14.3	2.2	12.1
AMT	22.5	56.8	66.1	38.6	48.1	22.2	34.8	38.3	33.7	45
ANAPC10	15.6	10.9	13.5	16.8	7.5	29.2	16.6	17	12	7.9
ANAPC13	75.2	98.8	114.4	176.1	68.3	147.7	133.8	107.7	95.4	142.2
ANAPC15	78.8	117.5	51.3	84.7	80.8	58.4	71.6	99.2	110.2	131.7
ANAPC5	501.3	374.1	391.8	432.6	552.8	537.3	424.6	428.3	352.9	315.7
ANG	243.5	158.1	146.7	60.9	113.2	93.7	40.1	92	69.4	59.2
ANGEL1	73.1	76	61.4	56.6	66.1	81.1	56.9	65.5	66.8	67.8
ANGEL2	6.85	5.5	5.85	6.85	2.25	6.1	5.05	11.05	3.95	12.8
ANGPT1	18.5	26.25	47.65	27.6	37.55	54.15	55.3	28.6	42.55	53.25
ANGPT2	1.9	14.95	10.3	22.6	3	16	7	13.05	11.9	11.6
ANGPTL2	918.8	764.5	502	1342.7	727.2	1563.2	1387.4	1090.5	1233.9	1323.2
ANGPTL7	32	27.4	37	24.1	87.6	12.5	16.3	2.4	10.5	13.3
ANK1	7.9	5.9	10.5	33.7	6.6	20.6	27.9	3.2	13.8	18.3
ANK2	3.8	9	10.5	12.65	3.7	17.7	9.1	6.7	14.65	15.3
ANK3	53.8	66.15	56.2	63.95	13.85	156.2	121.4	74.85	93.1	159.8
ANKLE2	27.05	34.5	28.3	32.25	33.9	36.65	43.25	32.05	28.25	25.7
ANKMY2	26.4	32.2	35.8	40.8	10.3	74.2	60	52.7	30.7	46.4
ANKRD1	1.5	1.5	3.3	1.1	1	3.4	3.4	1.7	5.4	1.7
ANKRD12	52.8	33.2	64.65	71.1	46.1	28.6	40.8	48.05	66.1	34
ANKRD17	83.3	109.5	101.1	88.3	45.2	142.2	111.6	99.7	110.5	119.8
ANKRD26	8.8	8.6	1.2	2.7	1.8	20.9	4.4	3.7	1.4	3.5
ANKRD28	9	16.9	12.4	15.6	17.8	17.4	19.6	8.1	6.5	12.9
ANKRD34C	8.1	3.3	1.7	13.1	1.3	7.1	1.8	4.8	7.2	5.4
ANKRD40	35.1	21.9	30.2	25	17.2	29.3	24.2	14.3	24.5	23.2
ANKRD46	29.4	27.2	37.1	42.6	14	43.4	23	21.1	25.1	25.3
ANKRD6	1.3	5.9	1.6	6.9	3	1.5	7.7	2.2	1.3	2.1
ANKRD7	4.8	5.9	7.9	4.6	10.2	1	6.8	1.3	2.3	2.2
ANKS1A	72.5	74.6	65.7	67.4	104.7	70	83.6	98.2	88.6	73.8
ANO3	0.5	0.7	3.7	5.5	1	6.6	0.8	3	1.5	4.3
ANP32A	155.3	122.6	177	215.6	142.8	202.7	203.4	226.8	169.1	183.4
ANP32B	1442.7	1286.5	1781.8	1080.9	999.5	896.8	899.7	1285.1	1326	1095
ANP32E	27.55	27.8	40	36.85	23.7	39.35	30.85	37.15	31.15	49.2
ANPEP	397.8	392.5	282.6	299.5	807.7	322.8	356.7	264.2	329	387.6
ANXA1	348.7	426.6	642.6	709.7	183.9	421.3	405.2	384.2	259.3	412.3
ANXA10	13.6	17.3	11.1	5.3	5.8	5.2	11.7	10.9	8.2	28.8
ANXA11	287.6	312.2	248	371.4	374	290.2	342.3	327.6	320.5	348.2
ANXA13	13.2	14.8	4.3	15.8	9.4	3.5	2.7	4.5	6.2	4.2
ANXA2	227.9	154.8	209	163.3	78.2	236.5	235.8	300	226.5	272.5
ANXA2P1	146.2	146.1	63.3	162.5	94.3	158.1	194.3	181.4	99.3	122.4
ANXA3	3.7	1.6	4.8	17.4	1.9	6.2	3.2	3.6	1.1	6.4
ANXA4	168.5	182.2	243.2	329.7	74.1	374.5	361.2	202.7	194	243.3
ANXA5	465	517.7	467.2	470.2	370.1	462.5	579.3	477.2	394.4	481.1
ANXA6	319.9	351.6	334.3	285.5	380.3	303.9	225.5	289.6	351.9	287.2
ANXA7	198.7	301.8	295.1	370.1	277.1	338.8	429.8	221.4	256.9	263.2
ANXA9	4.3	16.8	2.5	4.3	4	19.9	3.7	6.5	17.3	9.4
AOAH	24.2	30.9	14.5	39.7	7.5	39.1	38.2	24.4	27.3	38.1
AOC1	83.8	28.9	46.4	25.5	44.4	74.8	45	34.7	75.7	83.9
AOC2	30.9	51.2	41.8	42	110.4	18.3	29.1	18	30.3	27.6
AOC3	97.9	189.3	204.5	159.4	277.8	59.2	70.6	56.5	66.8	83.5
AOC4P	76.25	66.45	74.75	70.25	74.7	33.65	64.55	46.05	62.9	45.85
AOX1	86.2	99.6	126.1	116.4	125.1	51.6	50.9	18.2	30.3	27.9
AP1B1	851	784.3	703.8	1095	903.1	1303.9	1150.7	1252.5	1204.2	1439.3
AP1G1	34.2	49.9	38.5	35.5	26.4	37.8	49.2	46.8	46.9	27
AP1G2	115.1	122.5	113.15	106.7	47.4	124.35	143.9	126.05	104.6	139.3
AP1S1	8.8	13.8	12	20.1	12.5	45.9	14.9	84.4	71.1	74
AP1S2	88.5	102.5	192.4	249.8	48.9	151.4	170.2	129.1	116	183.8
AP2A2	301.4	332	400.8	344.4	271.4	295.9	359.3	232.8	313.1	370.9
AP2B1	77.6	91.4	76.9	87.9	79.3	91.3	65.1	235.5	261.9	196.5
AP2M1	1379.5	1305.6	1441.6	1522.2	1756.2	1476.5	1233.3	1728.2	1691	1830.2
AP2S1	688.2	600.3	585.6	470.2	701.7	571.6	746.1	904.5	776.5	679.4
AP3B1	32.5	86.4	93.5	97.2	34.9	121.1	102.9	118.2	103.7	124.8
AP3B2	9.7	10.5	9.9	9.6	9	12	11.1	9.4	7.7	12.3
AP3D1	299.45	266.7	241.6	251.05	340.25	282.45	274.1	289.95	335.25	306.85
AP3M2	51	37.2	35.2	46.3	38.2	29.3	44.9	45.7	29.9	27.7
AP3S1	380.4	436	501	496.1	302.6	446	548.2	397.8	388.2	385.4
AP4E1	1.7	2.3	0.9	0.6	0.5	3.7	0.7	0.6	1.7	4.1
AP4M1	35	39.3	20.1	14.7	24.2	41.3	17.9	11.3	34	17.2
AP4S1	18.5	9.1	14.9	11.6	2.1	12.1	3.3	9.4	4.3	10.7
APAF1	13.2	17.9	9.8	16.5	14.7	20.9	25.8	11.6	11.5	20.8
APBA1	18.4	4.4	15.7	5.2	2.1	28.4	15.1	11.8	12.7	15.8
APBA2	18.7	5.5	11.6	3.1	16.1	6.2	13.3	13.4	7.5	4.3
APBA3	88.2	73	64.7	41.6	62.6	95.4	71.9	62	62.2	55.1
APBB1	52.1	53.9	49.3	51.1	51.3	55.5	43.4	39.1	48.9	41.1
APBB2	17.8	18.4	15.95	13.3	16.3	15.75	16.2	12.1	10.35	11.8
APC	19	28.16666667	29.66666667	16.06666667	14.16666667	19.53333333	26.7	21.76666667	22.9	14.56666667
APC2	38.9	53.2	32.8	35	30	38.1	38.3	23.6	53.2	46
APCS	1.4	3.5	2.3	3.9	6.2	11	1.9	2.2	5	2.1
APEX1	368.8	352.4	354	291	428	244.1	320.5	389.5	329.1	291.7
APEX2	40.5	78.6	18.7	46.6	49.4	38.2	66.2	38.3	62.6	62.9
API5	14.03333333	25.53333333	23.16666667	22.96666667	24.8	30.63333333	26.96666667	27.1	18.7	20.9
APLNR	32.7	39.7	32.8	28.2	13.8	37.9	44.4	41.8	38.8	11.8
APLP1	54.4	45.3	54	50.9	40.6	50.2	43.2	15.1	35	40.9
APLP2	1108.1	1124.7	1375.2	1163.7	840.1	1559.6	1001.4	1342.5	1153.7	1350.5
APOA1	1.9	2.1	1.6	2.7	3.5	3.1	4.9	9.1	3.5	4.8
APOA4	12.6	2.1	3.3	3.8	3.2	3.2	4.5	3.4	13.3	5.2
APOB	12.5	15.9	9.4	20.5	9	5.25	13.1	3.05	7.65	9
APOBEC1	2	12.3	10.9	3.2	1.3	2.3	16.8	5	1.3	6.2
APOBEC2	0.7	1.7	0.7	0.5	0.8	0.4	0.3	0.5	0.9	0.4
APOBEC3B	20.2	29.4	16.3	5.3	14.8	28.2	22.7	28.8	25.8	28
APOBEC3C	255.2	260.65	197.7	218.65	168.3	231.3	358.7	221.4	410.8	381.3
APOBEC3F	17.8	32.4	20.6	8.6	3.7	7.3	32.7	48.7	34.3	32.7
APOBEC3G	28.75	17.15	21.65	14.55	13.25	24.65	61.75	48.45	52.2	35.6
APOC1	934.7	848.2	781.2	652.8	404.5	672.7	809	2036	591.8	1361.5
APOC3	5.5	13.6	5.7	6.5	11.7	12.5	12.7	8.3	9.8	14.2
APOD	1303.4	1899.6	1130.5	1395.9	1570.3	78	162.1	15	92	26.3
APOE	3295.8	1628.1	3049.3	3622.6	2223.9	2874	1227.9	3943.5	3146.1	3397.1
APOF	12.1	2.3	15.3	6.5	5.4	35.9	17.6	5.7	11.1	8.1
APOH	8.5	4.9	2.9	4.6	1.8	6.6	0.9	1.7	3.6	4.6
APOL1	52.4	58.2	29.5	25.8	19.6	40.2	44.1	89.9	132.9	91.3
APOM	24.83333333	27.43333333	23.63333333	20.9	23.73333333	34.53333333	29.23333333	20.8	24.9	27.03333333
APOOL	9.1	5.2	5.2	5.2	6.2	3	5.3	8	1.7	11.7
APP	374.1	343.7	421.6	460.5	256.6	467.2	388	477.8	401.7	426.4
APPBP2	4.4	12.4	14.75	20.8	15.7	22.15	21.5	13.3	11.35	21.45
APRT	376.9	288.7	331.8	273.2	390.1	286.5	226.8	273.2	461.6	318.6
AQP1	1301.5	809	764.7	1534.2	1333.3	954.8	998.9	1447.1	1210.6	1419.7
AQP2	4.7	8.5	4.8	5.8	6.4	5.9	7.3	5.7	5.3	6.8
AQP3	63.55	58.15	34.1	26.8	47.55	78.9	79.7	130.35	112.45	137.6
AQP4	0.7	0.4	5.8	1.8	3	4.7	1	0.3	1.1	9.2
AQP5	68	115.9	82.4	65.7	59.1	73.8	108.6	66.9	88.3	99.9
AQP6	19.8	19.5	17.8	50.6	23.7	14.1	23.3	33.7	12.9	26.7
AQP8	32.8	55.5	37	69.4	36.8	8.7	69.8	50.8	54.5	82
AQP9	6.6	8.6	6.9	7.1	6.4	12.8	12.5	6.9	10.2	46.1
AQR	15	15.5	16.2	12.6	7.4	18.9	14.6	11.2	12.7	15.5
AR	35.3	44.15	41.15	46.5	80.35	38.25	38.15	27.75	26.2	21.2
ARAF	364.5	348.05	309.8	282.15	359.1	275.4	221.6	271.1	281.25	245.9
ARAP1	126.4	118.1	123.9	141	95.5	223.7	172.3	186.9	191.4	221.3
ARC	173.2	183.2	129.3	198.5	110.6	104.4	90.4	132.4	127.8	97.7
ARCN1	113.2	116.6	116.8	129	108.5	160.9	153.6	95.3	99.8	123
AREG	12.6	9.8	20.6	14.2	19.4	12.7	0.3	6.9	6.2	6.9
AREL1	53.6	48.3	61.2	66.4	70.4	80.1	77.6	49	50.9	46.2
ARF3	998	782.8	747	836.1	1023.1	1167.3	969.3	1076.7	1040.8	1114.2
ARF4	611.1	684.7	565.7	715.1	507.1	715.7	811.9	597.8	718.4	617.2
ARF5	594.4	564.1	611.2	637.5	640.6	616.3	558.8	777.2	721.7	770.9
ARF6	155	255	120.15	144.25	153.9	159.7	306.4	176.3	164.6	239.25
ARFGAP2	264.7	214	283.6	206.6	403.8	207	169.2	241.2	285.6	281.5
ARFGAP3	14.4	14.65	12.1	17.2	11.5	14.7	16.15	12.5	10.35	11.8
ARFGEF1	13.5	33.75	32.5	42.4	22.25	24.65	36.55	23.7	31.25	31.1
ARFGEF2	9.7	10.25	13.825	11.225	12.225	13.475	12.4	6.825	15.7	18.25
ARFIP1	11.7	8.5	19.4	16.5	7.9	22.6	12.3	13.7	18.8	27.4
ARFIP2	116.9	120.6	100.4	100.8	130.4	95.8	84.2	121.9	153.2	110.4
ARFRP1	157.7	229.7	278.1	273.4	322.6	254.2	227.1	211.6	343.8	303.3
ARG1	5.5	1.2	1.7	1.3	5.2	1.8	1.5	0.7	2.3	0.6
ARG2	13.6	3.2	5.6	1.6	1.6	7.7	2.9	0.9	0.8	5.8
ARHGAP1	472.275	529.125	321.25	502.75	567.85	517.775	614.05	449.125	528.075	539.25
ARHGAP11A	0.9	4.1	2.5	5.9	0.8	8.4	0.6	2.2	0.5	1
ARHGAP12	32.8	51.6	81.2	107.7	61.6	92.6	65.7	65.4	74.4	65
ARHGAP19	14.7	20.7	13.4	17.3	5.5	18.1	18.4	16.1	13.2	21.4
ARHGAP22	63.9	57.2	53.1	69.7	47.2	97.8	54.3	53.6	45.4	48.7
ARHGAP25	40.8	85.2	97.1	91.9	59	142.5	114	102.6	78	132.9
ARHGAP26	13	6.1	10.5	6.3	8.2	7.9	6.5	7.7	6.8	5.3
ARHGAP29	15.2	20.1	20.9	36.9	18.5	10.8	20.4	15.2	10.5	8.1
ARHGAP32	11.2	5.9	8.2	8.7	8.4	24.2	11.7	8.3	10.1	13.9
ARHGAP33	17.9	49.5	27.05	38.9	29.4	22.75	22.1	25.45	26.25	17.55
ARHGAP35	21.2	26.3	33.5	32.3	28.3	31.6	18.9	35.45	35.6	37.4
ARHGAP4	172.6	209.9	145.1	330.2	266	226.1	418.6	351.4	332.5	523.6
ARHGAP44	19.8	14.4	18.2	10.3	12.1	24.6	15.9	17.2	17	27.4
ARHGAP5	13.9	11	16	5.6	2.85	18.15	17.1	19.95	13.7	19.55
ARHGAP6	6.7	4.1	3.7	4.2	3.25	4.1	4.4	3.45	3.7	2.9
ARHGDIA	1340	1021.1	1060.5	853.4	1493.7	977.6	919.5	619.5	1181.9	759.3
ARHGDIB	332.8	262.2	326.4	277.2	186.1	434.1	486.5	577.4	481.3	546.6
ARHGEF10	148.3	119.8	127.1	172	151.9	153.3	152	136	207.9	184.7
ARHGEF11	58.6	62	57.2	43.7	48.4	68.2	68.1	46.8	61.6	60.5
ARHGEF12	23	17.2	12.3	17.1	8.3	20.4	17.4	19.6	16.8	19.2
ARHGEF15	32.2	21.4	37.8	50.4	33.5	39.9	29.3	29	17.8	35.2
ARHGEF16	38.2	27	47.9	13.4	37.9	31.6	17.1	22.3	25.6	7.6
ARHGEF17	11.7	9.3	19.3	18	110.7	21.8	30.4	27.8	21.1	25.2
ARHGEF18	73	77.9	54.6	103.1	157.1	117	124.8	126	148.8	139.3
ARHGEF2	152.1	125.0666667	130.1333333	118.0333333	139.2666667	106.1333333	122.8333333	120.7333333	129.9333333	102.1
ARHGEF5	58.6	48.1	53.6	45.3	58.8	53.5	57.3	52.5	57.7	41.2
ARHGEF6	101.1	116.4	114.2	107.5	44.1	145.5	151	149.5	80.9	129.6
ARHGEF7	165.3	225.8	221.8	251.3	345.1	224.1	192.6	162.4	174.2	163.6
ARHGEF9	1.6	0.9	14.5	5.5	4.7	11	1.2	3.1	13.2	6
ARID1A	24.95	51.75	47.25	44	25.9	34.1	54.8	21.7	58.45	46.7
ARID3A	15.4	39.4	41.9	51.1	49	32.6	47.1	25.3	32.1	36.5
ARID4A	9.55	9.15	20.25	12.8	8	10.85	12.2	14.05	12.8	13.8
ARID4B	15.3	37.9	32.2	22	22.1	22.5	39.6	19	28.8	29.7
ARID5A	129	127.9	85.9	73.6	91.6	76.2	69.6	69.7	68.4	62.3
ARID5B	396.7	481.4	648	338.1	307.2	229	227.3	211.2	203.4	189.5
ARIH1	39.7	52.2	59	106.2	68.6	60.9	45.2	63.9	48.8	72.2
ARIH2	182.5	186.7	152.9	184.7	173.2	175.6	151.6	127.1	158.9	117.8
ARL1	42.2	43.6	49.8	70.9	22.8	82.2	68.4	83.8	82.6	77.2
ARL2	528.2	537.8	423.6	397.4	644.1	450.2	378.4	591.9	629.7	639.9
ARL2BP	586.7	364.9	662.7	761	476.3	828.9	503.4	818.9	546.9	502.1
ARL3	25.15	25	20.4	28.9	23.15	40.45	26.3	26.7	19.7	21.15
ARL4A	107.4	134.9	154.5	116.2	70.9	102.6	110.3	87.1	99.7	99
ARL4C	87.5	77.65	77	69.85	90.75	50.75	57.6	55.7	58.35	62.65
ARL4D	8	7.8	5.9	2.8	6.3	3.5	0.8	4.7	2.2	9
ARL6IP1	74.3	132.6	190.5	205.2	123.4	157.9	192.6	123.3	110.1	166.5
ARL6IP5	85.5	91.8	93.1	177.3	36.4	161.7	141.1	103	60	99.6
ARMC6	15.6	9.6	12	8	13.2	10.3	9.6	9.7	20.1	13.3
ARMC8	8.4	4	6.6	14.5	5.3	6.6	1.8	3.4	0.9	4.6
ARMCX2	26.5	29.9	16.1	41.1	21.3	54.5	64	50.5	36.7	50.5
ARMCX4	2.8	1	8.1	1.1	13	3.6	1.2	2.2	1.2	2.7
ARMCX6	197.6	175.5	187.2	153.2	165.8	162.9	173.9	244.6	155.1	153.8
ARNT	75.65	66.55	83.2	66.35	53.6	55.75	78.7	75.45	68.85	84.6
ARNT2	13.4	17.9	6.8	18.9	21.6	16.7	19.7	18.1	10.9	13.2
ARNTL	20.4	3.9	38.3	19.9	20.8	4.2	9.7	3.2	16.6	15.5
ARPC1A	40.3	34.1	26.6	31	38.2	39.9	35.4	56.7	55	36.8
ARPC1B	525.6	599.9	537.7	554.2	509	713.2	927.3	978.3	605.1	708.4
ARPC2	1509	1381.4	1526.5	1376.3	1020.4	1949.9	1724.4	1867.7	1146.5	1231.1
ARPC3	200.1	187.2	205.6	204	105.8	219	277.9	273.7	141	186.6
ARPC4	138.65	191.05	150.75	167.8	188.6	131.3	160.15	236.45	221.65	176
ARPC5	311.7	276.8	350.4	334	195.2	382.4	500.7	440.9	253	334.1
ARPP19	87.8	64.3	64.5	86.2	44.4	81.3	63.9	42.8	72.5	40.7
ARR3	92.4	252.8	45.7	74.2	51	39.8	102.6	141.5	51	51.8
ARRB2	374.95	272.95	342.3	213.85	159.35	468.45	388.9	340.2	297.3	517.55
ARSA	94.2	107.1	71.1	71.5	75.4	59.5	98.2	84.5	72.3	118.3
ARSB	32.2	12.6	14.7	10.4	13.5	32.3	16.8	26.7	28.2	48.6
ARSD	23.1	14	6	7.2	10	5.3	24	17.4	28.6	16.1
ARSE	63.1	77.1	84	80.1	88	81	109.4	72.1	76.6	92.1
ARSF	4.6	3.1	2.5	2.4	3	3.8	4.6	7.5	11.4	2.1
ART1	6.3	18.3	14	4.5	14.4	11.3	24.3	14.1	21.1	16.5
ART3	0.7	0.3	0.4	0.4	0.7	0.4	0.6	0.4	0.8	0.3
ART4	8	15.1	6.5	7	9.3	10.8	7.9	5.7	8	9.6
ARTN	44.15	67.9	64.55	53.85	53.75	45.8	67.2	46.6	79.5	95.35
ARVCF	169.2	232.1	162.3	165.5	199.1	199.1	303.9	156.4	273.5	219.4
ASAH1	609.8	738.8	1136.3	917.25	598.6	1172.25	933.55	922.55	627.55	975.15
ASAP2	12.7	31.1	21.4	58.6	8.4	65.4	50.4	31	29.1	43.6
ASB1	14.9	13.6	3.3	9.8	8.2	15.8	21.8	13.6	8.5	15.8
ASB4	14.1	11.33333333	9.6	11.4	14.93333333	17.86666667	14.23333333	9.1	10.86666667	9.4
ASB9	13.9	12	10.3	21.3	14.1	11.7	20.5	12.3	10.7	13.1
ASCC2	149.7	165.9	176.4	171.9	185.3	143.7	147.6	128.4	156.6	136.6
ASCC3	0.8	0.7	0.7	1.2	5	7.9	2.7	4.9	1.2	5.8
ASCL1	9.533333333	11.26666667	16.33333333	14.36666667	13.73333333	8.533333333	17.66666667	8.633333333	11.63333333	4.833333333
ASCL2	3.6	4.7	3.9	3.7	4.5	2.9	5.6	3.6	4.9	3.5
ASF1A	5.7	7.9	17.4	12	4.7	17.6	7.6	11.7	7.5	16.6
ASGR1	47.7	35.8	60.1	56.3	48.3	50	44.4	68.8	57.7	55.8
ASGR2	15.3	7.7	8.5	2.3	9.5	2.9	12.1	7.7	3.8	8.5
ASH2L	34.4	24.9	32.4	38.3	35	48.9	56.8	59.6	37.1	37.9
ASIC1	12.7	16.4	28.2	19.1	5.8	4.6	13.8	4.9	13.3	17.6
ASIC2	28.7	123.3	83.2	95.1	108.7	90.3	145.6	48.3	123.2	138.6
ASIC3	29.5	75	38	20.7	56.7	36.7	64.3	26.5	55.1	56.3
ASIP	5.4	17.3	5.5	5.7	17.1	21.4	17.1	19.3	18	24.6
ASL	25.6	12.2	23.5	5.3	44	18.1	5.6	35.2	20	24.1
ASMT	4.5	9.7	2.1	2.2	1.1	11.8	3.6	3.6	1.7	3.2
ASMTL	202.55	156.9	131.8	173.75	291	161.5	136.3	200.3	189.45	200.05
ASNA1	167.5	95.6	115.2	55.1	102.7	73.8	105.7	167.5	143.9	147.2
ASNS	34.4	54.6	50.5	69.5	83.5	37.6	28	26.5	36.7	19.6
ASPA	2.1	8	4.5	2.1	1.7	12.5	12.4	8.1	11.2	23.2
ASPH	73.2	86.1	145	48.8	18.9	99.9	89.7	105.8	128.3	123.9
ASPHD1	8.15	8.75	6.4	9.05	6.8	17.55	6.55	17.95	11.65	9.95
ASS1	864.4	1115.7	778.1	532.4	1131.7	554.7	490.4	738.1	804	540.7
ASTN1	9.9	0.3	1.1	1.1	0.5	0.2	0.3	0.4	0.3	0.5
ASTN2	26.5	33.1	38.1	18.8	25.5	33.1	42	24.2	31.8	28.7
ASXL1	99.9	116	52.2	95.5	134.3	87.7	89.8	84.5	84.4	73.9
ASXL3	0.2	0.2	0.9	1	3.7	0.9	3.2	3.9	0.3	2.4
ATAD2B	6.9	15.4	13.65	16.5	17.2	21.1	10.1	13.25	7.15	13.25
ATF1	14.4	18.1	31.1	16.9	5.9	18.8	25.2	13.2	17.4	17.4
ATF2	10.76666667	19.46666667	27.36666667	26.16666667	14.06666667	21.23333333	20.66666667	18.03333333	18.96666667	12.86666667
ATF3	145.3	244.6	141.3	83.2	173.3	71.6	32.7	41.7	31.7	32.7
ATF4	968	995	964.3	612.9	923.2	390.4	294.8	598.7	390.6	275.9
ATF5	93.1	150.2	401.1	202.7	801.9	69.7	89.2	83.4	204.9	72.1
ATF6	89.9	107.8	134.5	99.5	91.9	87.1	125.5	82	65.3	71
ATF6B	12.5	9.2	9.4	6.8	13.1	30.6	25.1	19.5	21.2	18.2
ATF7	6.1	16.7	5.6	18.7	18.55	24.5	8.05	16.25	6.7	6.1
ATG12	24	25.03333333	36.96666667	38.83333333	25.5	35.03333333	34	24.46666667	24.1	27.7
ATG13	82.9	60.8	58	77.5	152.8	73.9	82.3	120.4	120.5	85.3
ATG14	40.9	38.8	60.9	70.8	53.5	77.2	70.6	41.1	27.4	26.9
ATG2A	66.3	98.3	81.4	97.1	174	64.8	64.2	66.8	84.7	72.5
ATG4A	41.5	24	38.5	50.7	25.2	35.3	25.2	6	25.3	23.4
ATG4B	63.2	19.5	38.8	14.4	50	52.9	14.1	39.4	30.3	22.4
ATG5	14.2	17.2	16.4	23	18.2	31.9	19.7	13.1	5.4	14.8
ATG9A	274.4	255.9	233.9	238.6	376.1	217.4	197.9	206.6	238.2	213.7
ATIC	85.2	77.2	77.5	77.3	132.6	82.3	82.8	121.7	95.7	75.1
ATM	18.63333333	22.1	35.63333333	52.1	17.4	50.4	40.2	35.2	41.3	60.7
ATMIN	13.3	16.5	27.8	38.9	16.6	48.1	31.4	19.1	23.2	35.7
ATN1	80.4	100.35	61.55	75.45	94.2	72.2	81.75	41.45	62.4	65.4
ATOX1	279.4	279.5	292.5	233.3	309.4	308.3	322.6	438.9	427.6	314.3
ATP10A	29.3	7.1	10.7	5.2	18.5	5.5	18.8	11.2	4.5	7.9
ATP10B	30.9	44.2	35.7	30.8	28.3	33.8	34.1	24	23.9	21.3
ATP10D	28.7	44.9	61.1	76.7	28.3	97.2	65.5	66.2	57	67.9
ATP11A	48.16666667	30.2	31.03333333	23.1	22.96666667	54.6	31.63333333	34.06666667	34.13333333	26.36666667
ATP11B	41.3	85.3	94.1	140.3	71.7	84.2	114.5	66.5	85.3	89.9
ATP12A	19.5	8.8	9.5	18	7.2	27.3	22.5	6.5	4.6	7.1
ATP13A3	21.2	39.8	66.7	63.4	26.4	66.8	40.7	38	25.1	27.6
ATP1A1	25.6	33.6	28.8	33.7	44.7	21.2	17.8	20.9	18.9	6.6
ATP1A2	40.3	22.6	28.5	12.8	41.1	26.6	27.2	15.1	13.1	11.5
ATP1B1	327.3	223.9	267.6	178.6	91.8	713.8	480.6	280	227	291.3
ATP1B2	39.1	36.7	42.65	37.55	36.6	47.65	43.7	36.3	45.4	55.15
ATP1B3	404.2	465.5	496.4	590.9	337	526.1	563.3	505.6	336.7	513
ATP2A1	53.4	2.9	3.1	3.8	2.1	52.2	21.3	2.2	6.9	40.1
ATP2A2	123.9	138	130.5	192.9	179.05	174.9	213.5	120.25	163.3	190.05
ATP2A3	18	43.4	53.5	92.4	78.2	52.4	71.6	57.8	103.9	71.5
ATP2B1	19.8	40.2	48.6	80.95	22.95	52.5	41.45	37.4	21.75	36.85
ATP2B2	15.95	6.6	15.05	9.8	10.2	9.75	8.75	10.95	12.75	11.1
ATP2B3	7	15.2	15.2	14.6	15.9	10.4	12	7.1	12	5.4
ATP2B4	45.46666667	38	40.06666667	77	28.53333333	72.06666667	54.16666667	51.9	51.93333333	60.53333333
ATP2C1	26.7	29	43.3	42.9	21.8	53.7	35.8	29.2	24.1	40.8
ATP2C2	9.9	21.7	25.1	19.7	31.4	73.7	25.8	33	10.4	13
ATP4A	28	68.7	58.4	61.5	41.4	61.5	17.4	22.8	47.2	37.1
ATP4B	6.2	2.9	6.5	11.1	2.8	13.5	18.7	17	12.2	6.6
ATP5A1	478.3	454.8	438.6	298	237	553.2	601.5	539.4	478.1	466.8
ATP5B	15.4	22.4	19.8	16.2	6.6	27.9	32.9	34.1	22.7	39.8
ATP5C1	304.8	387	419	404.7	268.3	338.9	502.4	477.6	248.6	236.8
ATP5D	380.1	355.75	315.3	301.2	470.7	327.5	277.35	333.25	382.9	318.6
ATP5F1	12.8	24.5	14.4	13.9	12	18.2	19.9	16.7	21.9	17.9
ATP5G1	616.9	647.6	596.5	558.9	799.4	614.9	558.6	974.8	1021.9	648.2
ATP5G2	3.45	8.45	10.9	9.75	7.9	8.2	9.05	11.7	8.75	14.95
ATP5G3	409.8	400.1	370.3	254.5	369.3	295.8	300	495.8	308.6	349
ATP5H	562	556.1	665.7	511.1	437.7	558.8	424.4	1092.5	498.5	513.1
ATP5I	2355.55	2132.15	2004.35	1740.5	2077.3	1733.95	1645.85	1917.7	1916.7	1600.25
ATP5J	188.3	267.1	214.8	234.3	141.3	169.2	281.2	304	212.8	220.3
ATP5L	29.7	18.6	32.8	32	9.4	30.5	39.4	28.2	24.1	20.6
ATP5O	673.7	545.6	663.4	492.3	364.9	711.9	622.6	956.9	556.1	327.9
ATP5S	41.4	29.96666667	41.7	48.4	27.6	46.9	41.9	37.93333333	38.26666667	32.36666667
ATP6AP1	794	666.4	744.3	603.5	897.8	801.3	670.1	693.8	687.5	752.2
ATP6AP2	42.1	44.9	60.25	101.35	26.2	87	63.95	75.8	43.7	74.85
ATP6V0A1	207.3	131	117.6	137.8	137	175.1	91	110.3	153.8	118
ATP6V0A2	46.7	61.1	67.8	56	50.5	66.1	77.9	38.3	76.6	64.1
ATP6V0B	710.5	700.3	778.9	566.4	645.2	738.2	710.2	978	915.5	997.5
ATP6V0C	1414.1	1126.8	1494	1078.2	1473.1	1160.8	918.4	1065.6	1446.7	1125.5
ATP6V0D1	547.6	511.8	592.8	522.8	531	667.8	660.6	779.7	768.7	941.4
ATP6V0E1	284.45	265.05	240.65	215.1	208.5	256.75	326.05	384.7	287.95	314.15
ATP6V0E2	92.3	125.2	95.6	139.2	183.4	214.8	249.2	313.3	195.5	274.8
ATP6V1A	99.7	144.2	204.25	237.1	85.25	256.15	271.2	205.45	200.4	289.3
ATP6V1B1	13.9	18.2	25.2	33.5	22.5	15.1	27.3	20.5	8.7	27.9
ATP6V1B2	172	161.9	253.7	206.5	196	175.2	240	211.4	190.4	205.9
ATP6V1C1	20.5	14.2	55.7	32.3	13.6	35.2	23.2	25.9	28.9	26.9
ATP6V1D	60.8	26.4	84.6	54.3	20.8	82.6	62.3	54	29.5	48.6
ATP6V1E1	438.3	307.8	432.8	323	306.4	434.5	265.7	362.4	289.3	263.1
ATP6V1G1	266.1	228.8	258.6	247.5	208.1	295.8	295.7	298.6	168	168.6
ATP6V1G2	2.8	7	10.1	7.3	18.6	4.5	8.2	6.3	26	15
ATP6V1H	43.4	35.35	27.1	35.8	32.95	50.85	48.85	44.95	24.95	40.25
ATP7A	12.7	16.2	13.1	30.9	22.1	24.5	24.4	17.1	7.6	17.8
ATP7B	10.4	3.9	9.4	5.9	4.6	16.5	3.9	15	9.5	3.6
ATP8A1	8.1	6.3	3	16.5	10.3	15.75	2.5	13.4	5.25	5.6
ATP8A2	6.25	12.15	4.45	15.05	5.15	10	13.3	10.5	16.55	18.4
ATP8B1	18.9	25.4	21.8	35.3	22.2	22.7	20.6	24.9	39.1	34.7
ATP8B3	15.6	30.8	47.3	66.4	70.3	43.5	16.9	12.4	75.7	44.1
ATP9A	73.1	167.3	119	165.4	121	96.4	191	102.6	69.7	132.7
ATP9B	33.4	34.1	24.6	40.6	32.9	40	50.9	32.7	29.1	29.4
ATPAF2	24.5	20.1	25.8	11.55	14.9	25.85	16.05	34.1	25.15	35.85
ATR	19.4	42.2	49.3	62.2	30.6	54.2	46.2	33.3	35.1	44
ATRN	31.93333333	24.6	33.46666667	38	25	62.2	49.96666667	56.1	41.26666667	55.36666667
ATRNL1	11.8	1.1	0.6	2.3	1.1	3	2.4	1	1.4	1.5
ATRX	24.85	45.25	63.05	64	33.775	57.05	62.95	51.3	37.35	63.125
ATXN1	26.6	20.8	28.7	54.5	28.8	72.4	47.2	62.9	29.7	54.2
ATXN10	179.2333333	146.8666667	198.9333333	169.6666667	83.66666667	232.1	177.4333333	163.3	175.5666667	146.5666667
ATXN2	71.4	180.4	88.8	162.9	107.5	121.6	275.6	104.4	118	246.6
ATXN2L	212.55	170.45	173.05	130.35	248	143.85	138.55	137.5	162.45	163.6
ATXN3	4.3	3.625	3.175	4.95	2.725	7.725	4	4.975	4.75	5.8
ATXN7	10.7	14.4	3.7	8.4	2.4	2	2.2	4.3	4.5	2.2
ATXN7L1	29.2	36.6	32.1	20.1	14.7	20.4	18.5	25.9	28.6	42.9
ATXN7L3B	95.05	81.875	97.7	98.925	104.75	93.675	91.425	86.025	124.5	96.8
AUH	26.2	59.9	96.5	66.3	49.5	57.1	55	33.9	53.7	50.9
AURKA	3.2	12.95	12.8	16.15	16.5	10.45	21.55	19.45	15.75	11.55
AURKB	65.8	75.4	66.8	69.2	63.9	88.6	83.8	111.2	86.3	116.2
AURKC	75	86.4	76.2	66.1	49	40.4	89.8	50	58.7	62
AUTS2	78.3	96.7	70	81.9	79	131.6	172.2	113.2	121	138.9
AVIL	3.2	1.5	6.6	1.7	7.3	1	5.8	1.3	1.9	6.9
AVL9	2.8	3.7	14.4	2.8	3.6	17.6	2	3.1	2	1.8
AVP	2.4	3	3.4	1.3	2.2	2.3	1.7	1.7	1.8	3.5
AVPR1A	6.8	2.6	10.7	9	1.6	0.9	0.9	1.2	1.3	1.2
AVPR1B	7.3	42.05	24.25	23.45	21.3	45.35	50.85	23.7	35.7	27.25
AVPR2	49	29	25.2	32.9	18.3	14.9	14.5	28.7	9.5	33.6
AXIN1	72.2	57.8	22.9	25.6	66.2	51.4	52.2	19	41.8	36.1
AXL	223.6333333	257.8333333	206.5	305.3	308	192.1666667	211.6666667	299.9333333	264.5666667	192.1333333
AZGP1	3.1	16.7	21.7	8.5	42.3	3.8	1.5	2	1.9	2
AZIN1	47.66666667	46.96666667	99.3	91.06666667	43.13333333	96.63333333	74.7	60.96666667	63.96666667	66.46666667
AZU1	6.4	12.8	6.6	9.5	6.8	12.9	39.3	5.3	9.1	7.6
B2M	2528	1820.8	3225.733333	2809.2	2278.366667	2169.9	1378.766667	3053.466667	2876.133333	2457.133333
B3GALNT1	10.9	7	5.9	7.3	2.7	6.5	6.8	7.2	7.5	7.1
B3GALT2	0.8	1.2	1.3	0.8	2	0.7	0.2	0.6	0.4	0.5
B3GALT4	22.4	47.75	32.8	52.1	54.75	66.55	49.8	45.2	50.6	78.2
B3GALT5	3.7	38.5	25.8	33.3	31.5	31.3	44.4	28.9	26.2	43.1
B3GAT2	1.8	3.3	3	3.8	2.6	2	3.3	3.1	3.1	3.2
B3GAT3	88.9	59.2	39.6	34.3	39.8	74.8	39.8	52.8	57.6	42.3
B3GNT1	45.1	44.4	28.7	60.2	85.6	78.6	57.6	89.6	95.5	93.4
B3GNT3	10.9	17.9	11.4	19.5	11.2	13.2	4.9	8.1	13.9	13.1
B3GNTL1	9.5	8.7	10.6	10.9	28.1	23.4	20.6	16.1	25.2	10.8
B4GALNT1	6	11.9	9.3	8.9	14.7	17.7	25.6	21.5	7.5	4.7
B4GALT1	139.9	145.75	126.6	181.8	276.35	108.35	119.8	102.75	107.2	172.1
B4GALT2	132.2	184	127.2	169	296.2	148.6	216.3	218.1	278.7	217
B4GALT3	161.4	232.5	162.5	131.2	251.6	176.8	168.1	130.3	221.5	119
B4GALT4	49.3	70.6	91.5	57.6	31.6	86.3	73.3	62.2	77.8	77.1
B4GALT5	12.2	12.3	10.5	13.8	8.7	9.2	8.5	16.1	8.65	18.4
B4GALT6	0.8	7.7	10.7	1.7	3.3	0.9	8	0.6	2.4	5.5
B9D1	63.8	73.3	46.9	36.3	71.7	71.4	66	80.9	138.4	87.1
BAAT	2.6	1.3	0.5	1.8	1.2	1.6	2.4	1.2	0.7	3.7
BAD	61.9	66.4	55.7	47.2	65.1	61.9	63.3	86.7	89	87.9
BAG1	97.6	151.5	149.9	138.8	144.3	115	133	143.3	135.1	111.8
BAG2	29.2	23.9	26.2	37.9	18.2	35.6	27.3	19.2	25.8	18.3
BAG5	48.3	81.1	113.9	132.5	169.7	113.9	89	85.7	83.5	83.8
BAG6	368.8	310.5	304.9	315.9	359.6	306.2	251.4	220.3	392.8	313.4
BAGE	8.6	2.9	2.7	2.1	1.1	0.6	3.5	5.7	1.9	2.1
BAHD1	42.7	71	42	76.9	81	51	92.3	66.9	81.8	78.1
BAI1	22	20.3	26	21.3	28.4	37.9	19	21.1	23.5	24
BAI2	69.6	52.5	23.4	19.2	97.3	82.5	45.2	80.4	21.7	66.6
BAI3	1.3	5.65	1.3	5.7	1.4	8.95	8.15	8.75	7.3	8.9
BAIAP2	148.2	96.7	196.8	118.05	168.4	103.1	86.5	96	115.25	102.4
BAIAP3	23.3	20.6	13.6	16	15.7	18.8	40.8	16.7	19.6	46.5
BAK1	31.55	9.05	13.8	13.45	15.6	28	13.75	31.1	52.2	25.25
BAMBI	14.9	20.6	20.1	22.3	22.4	13.5	20.9	15.1	22.1	19.2
BANF1	756.9	728.3	704.1	672.3	734.2	521.9	667.3	790.6	1048.1	801.7
BAP1	108	77.3	48.5	77	118.3	85.3	44.9	74.5	61.8	70.2
BARD1	21.9	16.4	35.8	24	12.6	41.1	22.2	21.3	19.4	18.6
BARX2	11.7	31.4	2.7	21	13	7.9	16.3	22.4	9.5	14.7
BASP1	465.7	420.5	241.8	323.15	290.45	452.05	561.35	431.2	314.45	372.75
BATF	37.6	20.4	12.1	13.8	21.1	8.9	19	26.4	23.6	20.7
BAX	194.32	133.86	190.86	128.28	149	163.28	99.7	191.64	174.8	163.04
BAZ1A	15.2	27.9	46.6	49.8	20.7	38.7	38.2	36.1	33.9	39.2
BAZ1B	61.1	72.1	92.8	81.3	60.4	88.8	73.9	82.9	74.8	73.3
BAZ2A	63.2	136.2	85	165.2	116.2	94.4	128.5	75.9	85	76.6
BAZ2B	42.7	51.3	44.5	41.2	31.6	44.5	60.1	48.5	50.4	57.4
BBIP1	21.1	26	29.2	34.5	9	40.6	39.4	32.8	27.2	26.9
BBOX1	2.5	1.6	4.2	5.1	0.9	1.6	5.3	1.1	0.9	0.9
BBS4	28.2	28.8	25.6	27	9.2	38.3	16.6	15.1	18.1	17.9
BBS9	18.73333333	26	27.03333333	19	12.33333333	31.86666667	22.3	14.16666667	16.7	17.43333333
BBX	12.3	46.2	45.6	66.1	34.1	99.9	64.5	34.6	42.5	71.7
BC113958	35.4	39.1	36.8	35.2	44.5	33	33.9	40.9	41.4	26
BCAM	145.9	142.25	84.3	102	104.6	93.4	101.45	82.35	83.3	88.9
BCAP29	17.96666667	26.66666667	34.13333333	33.26666667	15.2	27.33333333	28.6	22.83333333	18.1	24.56666667
BCAP31	1528.5	1580.1	1517.5	1280.2	1824.2	1602.1	1401.5	1556.2	1389.1	1513.9
BCAR3	44.1	40.1	25.1	35	30.7	34	46.1	23	10.2	54.5
BCAS1	6.6	9.8	18.7	18	14	6.1	14.6	7.4	21.7	12.7
BCAS2	11.6	15.7	17.1	12	6.8	12.3	12.3	11	7	11.2
BCAT1	74.4	122.2	199.1	71.7	24.1	132.7	191.2	146.7	170.7	188
BCAT2	80.6	67	92.3	71.9	117	59.2	65.2	76	94	91
BCHE	0.6	6	0.8	1	6.4	1.5	9.2	0.9	1.6	7.5
BCKDHA	199.8	177.9	172.1	144.2	249.3	139.4	136.3	175.6	152.4	136.1
BCKDHB	9.933333333	12.66666667	16.56666667	16	16.1	12.93333333	16.56666667	12.8	15.2	11.66666667
BCKDK	23	86.2	66.2	67.1	90.5	86.5	86.9	99	75.7	98.5
BCL10	4.3	20.7	13.2	19.2	7.1	7.8	21.4	10.3	15.7	10.5
BCL11A	12.5	15.85	14	11.95	13.35	16.9	23.65	11.45	28.4	16.55
BCL2	55.96	49.42	55.46	48.94	48.88	65.54	71.64	68.14	73.6	71.02
BCL2A1	16.5	7.2	19.9	7.6	5.5	7.8	11	11.7	9.2	13.4
BCL2L1	134.55	122.95	142.8	76.95	90.1	76	76.9	67.8	99.15	92.2
BCL2L11	4.65	11.45	7.5	8.25	6.05	4.3	4.7	3.3	7.1	8.1
BCL2L2	170.3	158.7	141.6	146	128.7	138.1	142.2	147.1	142.8	127.3
BCL6	115.2	152.1666667	103.1666667	122	141	57.9	63.9	34.26666667	51.9	45.26666667
BCL7A	25.7	23.2	28.9	14.6	27.3	13.6	14.1	13.2	17.5	12.1
BCL7B	259.4	269.1	258.5	186.7	265.1	180.7	192.8	223.2	239.3	217.5
BCL9	39.8	58.8	41.7	59.2	74	45.9	45.7	38.8	41.5	59.1
BCLAF1	74.2	191.1	303.1	229.2	180.8	194.6	267.6	146.9	143.8	166.7
BCR	166.3666667	140.8333333	100.4	140.6	149.5	116.1166667	115.85	95.68333333	150.8833333	109.2
BCRP3	156.6	125	160.5	249.4	327.1	67.1	110.9	134.7	239.2	187.4
BCS1L	58	37.2	61.2	52.2	88.6	49.5	47.9	74.5	91.6	83.1
BDH1	11.2	6.1	15.9	5.9	19.9	13.7	17.7	11.8	11.5	9
BDKRB1	6.9	2.9	6	0.5	1.6	2.9	5.9	3.8	6.1	3
BDKRB2	113.85	128.45	48.55	82.5	50.2	96.05	54.2	41.15	49.7	38.9
BDNF	8.65	4.2	3.5	2.75	7.9	7.1	5.6	0.65	7.55	4.8
BEAN1	3.9	21.9	5	2.6	6.7	13.3	13.9	7.1	4.6	19.5
BECN1	584.5	562.9	637.3	692.6	568.8	589.7	586	531	406.2	521.8
BEST1	62.1	42.6	29.7	11.6	5.7	12.6	17.4	7.7	29.7	10.1
BET1	28.95	13.3	29.3	21.7	12.55	15.85	31.9	20.7	29.5	31.95
BEX4	131.1	88.1	143.7	146.6	73.7	153.3	145	190.2	77.9	132.5
BFSP1	10.4	9.5	4.2	9	4	7.7	5.2	4.6	7	6.1
BFSP2	23.73333333	11.93333333	24.8	22.86666667	20.26666667	13.83333333	20.43333333	16.23333333	15.2	27.26666667
BGN	2691.4	1753.2	2037.3	2985.6	4404.3	3167.3	2034.6	3972.4	3026.8	3653.9
BHLHE40	1026.2	1191.7	413.5	648.7	653.6	689	839.5	421.6	486.1	672.5
BHMT	1	3.5	5	2.2	1.4	0.8	3.5	3.2	2.2	1.2
BICC1	13.5	21.5	29.6	30.5	23.1	29	26.9	28.6	22.1	32
BICD1	10.85	9.5	13.75	11.4	6.5	28	8.3	12.05	7.9	7.8
BICD2	63	69.1	81.1	149.4	55.6	81.3	125.4	80.7	80.6	82
BID	73.4	79.1	69.8	72.6	51.15	101.55	75.55	83	73.6	76.45
BIK	2.3	9.5	1.7	2.7	7.2	20.4	12.6	9.2	4.1	11.2
BIN1	401.15	437.1	498.85	302.7	518.85	315.4	330.25	276.55	451.6	250.7
BIRC2	29.4	77.3	116.3	149.8	33.6	119.5	55.8	76	40.8	61.7
BIRC3	12.6	11.4	18.6	19.5	16	25.1	12.2	18.6	14	15.9
BIRC5	27.6	7.9	17.7	22.9	15.5	6.2	17.4	30.8	16	33.4
BLCAP	203.55	242.55	232.4	230.5	339.4	218.15	221.65	252.5	211.65	229.65
BLK	10.3	10	10.7	11.5	7.3	23.5	7	6.6	17.6	8.2
BLM	9.5	4.2	19.1	15.1	10.9	15.6	17.4	34.1	3.8	14.8
BLMH	54.4	46.1	51.9	41.75	40.15	58.9	51.55	54.2	44.1	54.85
BLNK	30.4	28.7	28.9	42.1	9.7	84.8	82.1	63.3	62.8	62
BLVRA	96.4	76	98	77.3	65.9	105.6	127.8	128.3	108.2	142.5
BLVRB	499.8	400	453.3	399.6	323.9	297.7	438.4	563.8	533.5	345.5
BLZF1	6.3	2.8	7.4	7.5	1.7	3.9	6.1	1.5	3.4	0.6
BMP1	108.7	70.2	67.2	50.65	63.35	94.8	45.15	76.45	86.15	81.05
BMP10	23.9	29.9	29.8	22.4	14.6	21.8	17.4	23.2	21.2	20
BMP2	25.9	25.9	6.15	39.2	18.6	17.55	13.7	9.7	8.45	7.85
BMP2K	19.2	25.1	11.3	14.1	12.4	35.4	27.5	23.1	19.1	16.6
BMP3	3.3	4.7	7.3	2.5	14	5.2	5	13.4	10.3	15.9
BMP4	284.8	173.55	117.25	91.5	96.25	87.4	88.7	74.4	101.8	95.5
BMP5	5.85	10.25	14.6	14	2.95	1.55	2.5	2.7	4.1	2.5
BMP6	24.6	28.6	11.3	48.3	21.05	27.05	43.05	36.3	22.4	46.2
BMP7	14.5	9.1	8.1	11.8	3	8.8	14.2	1.5	2.4	14.7
BMP8A	2	21	5.7	3.8	19.1	4.1	2.5	9.6	3.4	2.2
BMPR1A	26	14.2	27.4	29.5	17.5	30.6	38.4	16.9	18.7	33.2
BMPR1B	5.1	8.7	12.6	3.4	7.1	8.6	2.6	3.7	3.9	11.9
BMPR2	9.8	6.7	13.6	12.1	6.8	3.2	2.1	3.8	10.8	1.7
BMX	2.9	18.4	24.2	9.4	8.3	12.2	13.9	10	2.3	6.1
BNC1	0.8	9.7	2.3	3.1	1	2.9	2.1	2	0.7	1.6
BNIP1	32	30.1	28.2	20.3	29.7	54.7	46.8	54.9	45.4	41.9
BNIP2	72	120.6	179.6	128.6	96.6	122.9	125.6	92.3	43.2	115.8
BNIP3	55.4	54.5	97.2	79	65.7	43.1	58.1	30.9	32.7	43.6
BNIP3L	373.7	788.6	848.5	901.1	479.4	580.6	597.6	594.6	487.4	653.6
BOLA2	360.7	287.3	328	227.3	311.4	209.2	122.5	497.9	388.5	270.4
BPGM	35.3	24.8	37.3	38	19.1	32	42.4	37.7	23.1	39
BPHL	163.5	123	154	133.8	137.7	153.8	117	191.8	140.8	157.6
BPTF	56.3	76.2	71.1	47.8	18.7	101.7	72.7	46.6	39.7	59.1
BPY2	2.1	1.1	1.8	2.5	2.6	5.1	3.9	1.2	4.3	0.7
BRAP	37	26.2	22.65	26.75	19	31.45	17.45	19.85	24	26.75
BRCA1	15.03333333	8.466666667	12.1	11.4	11.6	9.433333333	11.6	14.73333333	13.9	12.86666667
BRCA2	6.2	0.933333333	5.4	5.866666667	4.8	3.366666667	7.1	10.03333333	6.433333333	5.733333333
BRD1	33.13333333	24.36666667	22.3	23.83333333	27.36666667	49.56666667	25.13333333	24.4	20.56666667	30.16666667
BRD2	325.0333333	360.5666667	276.5666667	252.5	402.9666667	232.5	233.7	214.3666667	245.2	181.1666667
BRD3	103.9	107.4666667	77.63333333	89.36666667	115.9333333	111.8	114.8	79.6	86.33333333	76.13333333
BRD4	92.55	87.15	111.5	72.3	93.9	72.5	64.5	79.25	106.25	77.7
BRD8	40.8	40.75	40.1	38.625	22.15	27.75	32.3	38.3	29	24.925
BRDT	1.4	1.7	0.9	0.7	0.5	2.5	0.6	0.9	0.6	0.9
BRE	95.5	121.6	101.6	89.7	133.1	80.8	79.5	106.8	89.8	106.8
BRF1	60	7.9	10	15.2	17	36.5	6.2	13	26.2	10.2
BRINP1	7.4	8.1	4	1.1	4.3	16.2	10.5	21.5	19.2	6.9
BRINP2	58.1	13.1	21	38	33.9	28.5	10.6	30	27.3	31.3
BRINP3	7.4	11.8	8.1	10.5	9.8	11.9	6.7	8.75	6.75	5.9
BRMS1	94.85	113.25	88.35	82.8	158.6	84.85	84	80.1	116.35	128.6
BRPF1	49.7	25.2	20.9	20.5	42.2	48.9	5.5	28.4	42.2	6.3
BRS3	4.8	0.8	0.7	0.3	0.5	1.9	1	0.8	0.7	2.7
BRSK2	6	4	7.2	3.4	9.9	3	2.7	5.4	3.3	3.4
BRWD1	8	3.2	10.4	8.4	8.7	11.1	8.3	4.3	6.4	5.4
BSG	595.4	561.2	451	446.1	607.4	379	436.7	346.2	519.8	527.6
BSN	15.9	8.8	8.1	10.1	11.6	11.5	16.9	13	3.3	4.9
BST1	23.2	20	25.5	43.4	17.4	34.2	42.3	39.7	24	46.5
BST2	576.3	420.9	488.5	328.8	344.1	470.7	464.6	690.1	863.9	605.8
BTAF1	12.6	10.6	10.7	7.6	11.2	10.6	7.6	9	7.2	14.5
BTBD2	259.1	165	228.65	158.65	179.5	214.5	186.1	151.1	256.75	184.3
BTBD3	18	16.5	16.2	34.9	18.8	25.3	22.7	13.6	2.3	14.7
BTC	4.8	13.4	20.3	20.7	4.3	36	34.7	11.4	40.7	20.7
BTD	264.6	192.3	172.7	146.4	170.3	193.9	179.4	218.7	164.5	190.2
BTF3	787.825	677.8	709.675	609.675	519.225	640.675	599.65	687.825	390.1	449.825
BTF3P11	21.2	32.3	31.4	23	21.6	41	34.3	27.5	17.6	22.7
BTG1	1106.4	1170.1	851.7	763.1	836	760.1	670.1	580.3	539.1	504
BTG2	970.9	1216.4	1198.4	734.1	1300.7	913.9	660	642.3	976.2	684.7
BTG3	53.8	48.1	52.9	33.65	20.15	35.05	31.55	24.2	16.5	16
BTK	47.6	44.7	38.9	41.6	8.9	68.7	64.2	49.2	51.8	70.5
BTN1A1	2.3	4.2	3	5.6	4	3.8	4.5	5.4	4.6	2.1
BTN2A1	127.2	90.7	109.2	84.1	83.8	126	121.9	76.1	85.9	66
BTN3A1	123.45	151.2	135.4	154.6	128.85	181.6	285.35	127.25	254.45	156.55
BTN3A2	95.55	79.25	50.8	89.2	49.15	120.9	124.9	70.2	171.85	101.7
BTN3A3	48	34.3	32.6	31.4	16.4	41.4	75	79.2	119.2	39.7
BTNL3	26.4	31.5	11.6	8.3	12.6	11	29.2	20.1	9.2	32.6
BTRC	12.23333333	14.66666667	13.7	16.23333333	11.7	19.13333333	23.8	13.63333333	25.36666667	20.6
BUB1	1.1	0.5	3.8	6.3	0.8	1.8	3.2	1.9	1.1	1.5
BUB1B	11.3	5.1	7.3	9.6	5.8	10	13.4	9.2	4.7	13.1
BUB3	107.8	88.6	154.85	137.4	81.65	142.55	127.75	101.9	86.15	96.7
BUD31	627.3	489	570	454.8	469.9	478.5	384.6	584.7	297.9	325.8
BYSL	103.6	91.7	64.9	77.9	115.7	75.5	73.9	61.5	81.6	57
BZRAP1	33.5	41.8	35.7	63	49.3	36.4	33.3	36.3	65.5	56.1
BZW1	207.7	368	506	494.9	467.4	306.6	295.8	215.4	167	264.6
C10orf10	2551.9	2531.7	1685.9	847.5	2393.1	424.4	271.9	263.4	261.9	162.1
C10orf12	7	10.45	11.15	4.3	8.6	14.55	12.6	8.75	7.8	10.65
C11orf58	85.1	104.8	136.5	116.2	60.5	121.3	126.4	103.1	83	86.8
C11orf80	5.733333333	7.433333333	17.16666667	6.6	3.866666667	11.56666667	7.433333333	11.2	7.533333333	9.5
C12orf29	12.6	10.3	26.3	24.1	7.3	13.3	10.5	7.8	11	7.5
C14orf1	54.6	52.1	30.7	44	66	50.1	69.4	63.6	79.7	63.6
C14orf132	156.5	124.8	98.6	247	130.1	354.8	410.1	285.4	382.3	246.7
C14orf2	154.3	185.8	156.5	143.1	156.2	135.8	209	261.2	134.8	122.3
C14orf79	71.9	73.7	79.1	53.9	97.6	43.4	67.1	73.6	79.1	80.9
C15orf39	60.1	102	92.5	77.9	77.5	76.6	101.9	49.4	107.8	87.3
C16orf3	8.2	2.8	17.4	4.5	3.7	2.7	4.7	3.9	12.6	5.3
C16orf45	541.4	418.7	263.1	434.9	270.5	785.9	385.2	590.3	298.6	378.1
C16orf62	24.8	18	28.3	35.6	19.8	32.5	30.6	28.1	25.1	27.8
C16orf80	17.25	28.85	5.7	7.2	5.3	19.85	20.35	20.25	20.1	7.4
C17orf75	16	4.5	1.8	11.3	3.8	14.9	15	8.6	20.8	13.9
C18orf25	1.9	8.5	2.4	5.1	3.7	1.2	2.3	2.9	1.7	1.5
C19orf10	384.3	498	405	328.7	521.2	401.1	487.7	510.8	481.4	763.8
C19orf26	9.75	16.8	9.1	17.6	12	10.85	18.1	5.15	5.65	7.75
C19orf57	7.7	23	8	7.8	14.4	12.3	14.4	11.2	8.3	5.7
C1D	275.6	422.7	481.4	470.8	307.9	278.1	382	321.6	237.6	246
C1QB	2069.3	1244.6	1831.5	1446.1	1301.1	1566.1	1232.4	2073.4	2338.7	2478.2
C1QBP	212.1	206	205.1	189.4	293.9	162.8	208	261.9	215.1	155.4
C1QL1	236.35	153.35	136.55	161.05	146.75	186.45	108.05	208.4	192.55	196.75
C1R	1341.8	1245.9	896.1	1293.3	1820.9	907.1	1171.2	1022.7	1246.8	1156
C1S	2937.7	1669.5	1519.5	1615.7	1652.7	1625.1	1555.1	1823.5	1919.9	1428.1
C1orf105	5	2.5	5.2	5.8	3.3	5.9	6.7	8.7	4.5	3.8
C1orf123	122.2	97.3	91.7	90.4	105.9	91.4	94	125.9	76.8	73.9
C1orf21	3.9	16.9	12.3	15.2	19.2	2.5	14.8	1.9	2.2	3.5
C1orf216	59.9	61.8	51.5	62.4	86.2	66.1	59.4	90	94.1	92.6
C1orf61	15.2	30.46666667	22.16666667	20.6	12.33333333	15.1	13.43333333	18.7	17.56666667	23.56666667
C1orf68	11.3	16.2	13.7	13.4	9.4	7.9	13.9	12.6	21.6	15
C1orf95	83	88.9	84.1	59.6	55.4	102.1	95.4	50.8	99.7	47.3
C2	551.8	391.7	441.3	541.4	332.7	873.5	803.1	709.8	816.8	1099.1
C20orf194	5.6	10.5	7.3	5.7	2.3	4.5	3	4.2	2.7	3.7
C21orf2	110.1	142	103.3	82.2	110.5	110.7	96.05	102.15	132.7	115.85
C21orf33	195.05	205.65	197	148.05	235.85	193.95	159.45	267.7	186.7	156.85
C22orf24	63.1	71.9	25.2	43.4	21.3	54.6	13.3	29.8	45.1	25.8
C22orf31	8.1	1.7	1.8	8.3	5.5	22.6	18.8	10.9	15.7	16.6
C2CD2	36.5	62.6	61.4	95.8	98	49.7	65.7	52.3	54	53.9
C2CD2L	3	3.2	2.1	2.3	1.8	8.9	2.4	1.2	5.5	2.8
C2CD3	42.2	48.1	51.2	63.9	58.4	44.8	61.9	44.8	51.4	59.1
C2CD5	15.1	24.7	49	58.2	19.2	42.8	34.7	28.8	41.4	22.5
C2orf27A	15	1.4	8.3	2	9.6	0.6	7.2	10	6.6	8.2
C2orf72	13.5	27.6	24.2	23.3	11.9	26.9	5.2	9.3	13.8	9.2
C3AR1	66.4	62.7	87.6	55.3	24.8	73.7	85.2	133.5	57	112.1
C3orf27	5.9	3.4	6.2	2.8	5.4	6.8	6.2	5.4	5.5	5.4
C4BPA	3.8	8.5	5.5	4.5	2	7.5	5.2	11.1	1.3	6.4
C4BPB	2.4	14	11.4	0.8	1.1	8.2	3.2	4.6	0.8	4.2
C4orf6	10.6	11.2	10.8	10.1	2.3	11.3	11.1	8.5	1.9	6.6
C5	6.9	9.2	17.2	6.2	1.6	18.2	6.2	15.6	1.5	9.8
C5orf15	234.9	228.2	239	316.1	165	352.5	377.4	262.9	247.3	232.3
C5orf22	8.9	5.6	8.7	5.7	11.6	7.4	11.1	5.8	9.6	8
C5orf30	28.7	28.6	36.4	44.4	36.3	30.4	39.5	52.5	47.4	69.2
C5orf45	2.2	11.2	7.7	6.8	7.6	10.2	9.4	7.4	9.3	5.9
C6	105.9	112	139.1	74.6	92.1	37.3	58.2	47	32.1	49.6
C6orf10	0.4	3.9	1.7	5.2	8.1	7	6	0.4	0.7	2
C6orf106	66.5	80.7	95.6	64.6	64.5	36.2	43.5	53.6	64.8	57.3
C6orf120	34	62.8	71.3	61.5	33.1	86.6	94.5	48.1	73.9	58.8
C6orf123	2.9	4.3	0.9	2.9	0.9	2.2	1	6.4	0.4	0.3
C6orf47	36.7	42.8	28.7	43.3	47.6	41.2	30.3	26.2	32.5	13.8
C6orf62	17.6	27.6	50.6	76.7	36.8	93.3	71.4	64.1	40.6	74.8
C7	162.3	120.1	85.6	71.6	96.1	155.6	135.9	45.3	58	177.1
C8A	3.2	3.5	2.7	6.3	3.3	2.9	12.7	2.6	4.4	4.4
C8B	12.7	18.4	5.3	4	8.2	8.7	18	10.8	17.3	15.8
C8G	16.8	42.4	33.9	37.4	22.6	11.8	35.8	11.1	8.8	37.2
C9	20.6	27.7	38.5	27	24.3	8.6	33.5	5.3	6.3	25.8
C9orf114	68.2	13.9	17.6	12.5	72	15.5	13.1	20.2	28	17.1
C9orf16	382.6	393.7	342.9	264.1	345.5	297.5	289.9	367.6	436.7	617.4
C9orf3	118.6	112.1	102.4	87.1	78.1	130.5	125.2	126.8	108.9	111.6
C9orf91	6.5	10.6	15.1	0.8	16.4	9.1	8.7	11.7	5.5	7.4
CA1	10.4	11.8	8.7	21.9	1.8	23.9	21.4	9.2	12.1	22.8
CA11	57.7	9.5	10.5	7.1	6.8	15.3	5.7	14.7	12.4	7.4
CA12	68.2	91.25	45.65	98.45	210.2	31.3	76.85	32.6	37.15	61.25
CA2	2.1	4.5	2.7	7.7	2.1	2.6	5.5	6.9	6	6.7
CA3	10.6	6.1	14.5	0.8	2.7	81.9	64.3	7.9	2.5	40.6
CA4	45	49.9	78.3	54.7	71	25.4	35.5	30.7	34.9	35
CA5A	3.3	4.7	4.5	2.3	2.3	6.8	2.4	1.9	3.3	2.9
CA5B	7.2	15	11.25	15.4	6.95	21.35	4.75	11.6	9.6	13.75
CA5BP1	7.8	6.7	6.3	13.8	14.5	4.1	9.1	4.1	9.6	6.8
CA6	1.6	5.6	1.5	1.1	1.8	13.1	1.4	1.2	0.8	5
CA7	6.9	19.7	13.8	9.2	9.2	4.5	8.5	4.8	10.1	7.9
CA9	11.2	16.3	7.6	6.5	23	6.1	12.9	10.9	12.7	11.2
CABIN1	109.9	115.7	84.9	102.4	113.4	159.7	139.8	87.9	116.1	74.2
CABP1	7.2	12.2	7	19.1	6.8	8.9	24.1	4.4	6.1	17.8
CACNA1B	26.1	40.6	39.2	34.2	37.1	22.9	36.9	23	38.6	23
CACNA1C	14.225	24	19.275	21.875	23.9	15.125	28.075	13.45	24.25	17.225
CACNA1D	12.35	9.05	12.1	12.45	7.4	8.4	22.85	10.85	17.25	12.55
CACNA1E	10.76666667	12.3	11.03333333	9.733333333	8.166666667	19	11.73333333	4.6	7.766666667	8.133333333
CACNA1F	7.5	57.1	31.3	25.1	16.1	9.9	53.8	23.3	42.9	38.7
CACNA1G	5.6	14.5	15.1	3.4	9.9	4.1	5.8	2.5	15.9	3.5
CACNA1H	27.5	51.2	56.8	51.1	60.5	70.7	32.7	22.6	28.8	37.7
CACNA1S	3.7	5.4	3.3	7.7	1.8	6.6	6.9	3.9	2.3	15
CACNA2D1	13	19.7	14.7	16.3	4.3	11.3	18	10.6	17.1	22.2
CACNA2D2	46.6	80.1	69.3	60.8	61.7	77.3	57	45.4	45.7	51.8
CACNB1	45.43333333	35	35.4	34.43333333	36.2	26.16666667	38.3	22.4	28.56666667	31.86666667
CACNB2	5.35	3.1	4.9	1.95	11.1	5	4.85	5.1	2.2	2.65
CACNB3	106.6	84.8	48.6	64.5	63.5	34.4	34.8	52.1	47.8	50.8
CACNB4	2.8	4.4	2.7	3.4	2.5	10.2	4.3	2.3	4.5	7
CACNG1	8.5	17.9	6.8	7.9	8.4	8.1	21.7	10.3	13.6	14.9
CACNG3	51.8	67.9	48.6	72.5	49.2	42	62.4	19.3	52.6	48.9
CACTIN	67.8	79.7	59.76666667	54.43333333	79.2	62.6	69.36666667	51.6	54.93333333	50.83333333
CACYBP	51	119.1	83.9	58	54.8	54.7	55	42.5	47.2	59.9
CAD	101.2	121.55	96.6	121.7	166.9	137.05	137.55	106.2	167.1	121.55
CADM1	35.1	37.1	30.3	50.6	59.05	41.6	55.5	53.8	36.75	56
CADM3	222.9	159.2	105.2	138.5	187.7	112.2	148.2	124.6	163.4	110.8
CADM3-AS1	11	20.6	3.4	17.6	5.6	4.7	10.1	8.9	8.1	10.7
CADM4	27.4	52.8	25.5	33.65	22.75	23.95	31.1	23.85	28.55	28.95
CADPS	2.6	1	1.8	3	6.3	1.6	3.9	1	5	6.5
CALB1	3.9	1.3	1.8	1.7	0.5	1.3	2.3	1.1	6.3	6.2
CALB2	98.2	158	189	130.7	176.3	42.1	54	44.1	71	66.8
CALCA	6.05	3.45	3.25	2.95	3.1	3.3	3.9	2.75	3.2	5.25
CALCB	3.3	3.6	10.3	4.8	1.6	4.4	2.8	7.1	8.9	8.2
CALCOCO1	429.9	355.8	385.4	242.4	330.8	333	255	180.5	251	223.4
CALCOCO2	245.9	304.4	410.2	336.6	266.2	333.4	282.9	213.9	231.3	265.7
CALCR	15.4	16.7	20.5	20	12.6	11.3	8	14.6	14.3	17.7
CALCRL	39	62.1	207.3	75.5	37.8	46.7	40.3	43.3	38.1	36.3
CALD1	82.25	153.1	176.95	158.15	49.6	160.85	181.85	185.35	105.95	172.1
CALM1	47.9	30.4	52.2	43.4	8.1	68.5	81.1	55.1	53.3	69
CALML3	22.2	2.3	10.2	10.1	8.2	16.7	20.6	7.8	4	9.8
CALR	413.5	383.25	371.4	209.95	361.25	280.35	279.1	335.8	238.45	218.45
CALU	150.5	195.7	280.3	313.4	223.6	266.9	243.3	279	193.3	311.8
CAMK1	90.4	104	101.2	92	120.4	51.5	95.5	85.3	82.1	78.8
CAMK1G	8.8	7.4	5.1	7.2	7.6	3.8	5.4	5.9	17.9	16.3
CAMK2A	4.5	4.3	4.5	5.2	3	16.3	5.5	2.4	3.8	2.8
CAMK2B	53.1	52.5	44.15	59.45	42.55	50.85	60.15	31.85	54.4	55.9
CAMK2G	85.8	80.225	70.65	66.95	81.05	95.85	79.725	69.475	62.975	50.45
CAMK4	14.1	12.76666667	9.933333333	8.033333333	5.066666667	10.1	5.833333333	6.733333333	8.733333333	6.433333333
CAMKK2	177.8	194.5	176	248.4	232.2	209.1	247.8	194.3	217.5	206.3
CAMLG	2.5	18.8	20.8	23.9	31.8	24.7	18.1	15.1	15.2	22.9
CAMP	28.2	22.2	22	15.3	25	16.1	33.4	3.6	22.7	38.5
CAMSAP1	21.2	25.46666667	15.93333333	20.53333333	19.93333333	29.76666667	19.9	19.26666667	21.36666667	23.66666667
CAMSAP2	47.5	90.5	90.9	123.8	83.7	84.7	82.7	90.1	51.3	92.1
CAMTA1	6.2	6.9	6.4	7.6	7.4	1.3	5.3	5.4	5.9	7.9
CAMTA2	152.2	170.3	188.4	179.7	378.6	149.9	123.7	161.6	208.8	188.9
CAND1	7.6	10.9	14.7	17.7	11.8	21.3	10.7	16	13.3	6.7
CAND2	15.3	6.4	3.1	9.9	19.8	20.5	12.4	17.1	16.3	10.8
CANX	652.3	727.7	853.3	931.9	590.3	851	986.2	760.7	816.1	884.6
CAP1	752.4	600.3	1021.9	1006.8	648.9	1094.7	1019.4	827.3	666.1	761.3
CAP2	12.625	23	22.575	11.325	10.9	10.175	16.85	5.675	7.975	16.35
CAPG	708.7	757.9	975.3	719.7	390.1	1045.8	1031.5	1660.8	1299.4	1528.4
CAPN1	339.3	389.1	291.7	397.8	480.1	321.5	432.2	335.1	468.8	481.7
CAPN11	8.7	5.5	11.4	15.9	5.2	4.6	10.9	3.4	3	3.1
CAPN15	78.4	85.7	47.9	43.2	107.5	83.8	76.8	42.5	79.6	71.1
CAPN2	507.8	326.8	334.3	473.7	241.6	514.3	471.3	440.5	340.1	402.6
CAPN3	44.7	20.7	30.1	17.4	18.4	41.3	49.2	20.3	30.3	54
CAPN5	4.5	6.2	5.3	6.6	8.5	4.3	5.2	4.5	5.2	9
CAPN6	3.9	10.9	7.1	3	4.5	25.2	3.6	7.6	9.2	5.2
CAPN7	8.5	13.9	17.55	11.75	1.35	19.7	11.55	11	12.9	6.4
CAPN9	12.7	2.7	8	12.7	3.2	12.3	9.7	10.9	8.9	4.1
CAPNS1	1500.9	1411.4	1240.9	1458.8	1547.9	1568.1	1389.7	1642.5	1642.2	1623.8
CAPRIN1	49.2	59	79.4	70.9	37.9	64.1	110.1	78.8	84.1	87.3
CAPZA1	108.5	134.1	192.3	320.4	135.2	197.5	229.1	176.7	162.1	209.6
CAPZA2	118.8	162.9	206.5	275.6	167.3	198.6	130.1	158.8	140.2	139.8
CAPZB	683.1	744.4	667.9	897.2	792.6	793.1	893.4	1193	946	1098.6
CARD10	100.4333333	111.1333333	64.4	86.83333333	99.1	76.56666667	88	71.13333333	77.76666667	81.4
CARD8	15.8	28.8	17	24.9	17.5	31.5	14.1	30.8	20.9	27.4
CARM1	278.4	166.4	105	84.4	264.2	171.4	90.5	138.8	96.8	90
CARS	170.5	215.6	239.4	198.6	307.7	180.8	194.9	188.4	156.9	144
CARTPT	7.2	3.3	18.6	1.6	1.8	3.9	1.5	2.8	7	7.6
CASC3	631.7	534.8	641.1	435.3	720.9	491.7	505.4	519	422.3	377.9
CASK	12.15	16.975	17.875	14.225	12.05	19.95	17.475	12.75	10.1	15.025
CASP1	15.2	16.25	20.7	21.7	9.05	32.15	16.8	35.25	20.8	16.7
CASP10	31.2	24.95	27.85	28.575	23.5	31.6	36	28.225	27.875	29.15
CASP2	16.3	21.375	23.8	20.775	10.325	12.125	20.675	13.05	14.825	20.6
CASP3	6.4	13.8	25.7	24.7	11.4	28.5	22.1	15.8	11.5	11.4
CASP4	216.4	175.1	162.2	144.7	87.1	211.7	200.9	247.3	141.5	108.1
CASP5	5.7	3.2	5.4	7.2	0.9	6.8	0.3	6	2.4	0.7
CASP6	4.5	7.9	12.2	20.9	12.4	5	13.3	19	10.6	1.3
CASP7	60.2	41.9	46	58.5	32.7	74	66.6	40.7	51.3	35.4
CASP8	39.8	18.86666667	37.3	44.83333333	23.26666667	60.56666667	52.53333333	39.93333333	41.23333333	40.7
CASP9	59.55	57.7	40.2	40.45	48.6	69.7	44.35	92.2	84.15	67.3
CASQ2	7.8	37.9	3.2	31.5	33.6	24.2	15.8	9.6	4	15.1
CASR	6.05	1.95	10.8	5.55	9.5	3.2	5.4	1.4	4.1	2.95
CAST	31.96666667	58.16666667	62.13333333	71	18.63333333	61.46666667	67.93333333	44.13333333	37.06666667	56.1
CAT	192.2	186.6	216.1	234.4	92.7	246.4	265.5	193	151.3	216.7
CATR1	0.7	11.1	3.8	6.2	0.8	7.1	0.7	4.7	0.8	6.7
CAV1	413.9	533.8	481.3	775.3	453.3	711.2	695.8	650.4	485.2	606
CAV2	30.2	51.65	47.55	83.45	41.55	31.55	50.3	24.5	25.6	27.15
CAV3	10.5	25.5	5.5	28.3	30	35	22.7	27	47	24
CBFA2T2	43.5	66.1	44.5	58.1	61.9	85.8	91.8	54.4	76.4	60.4
CBFA2T3	52.8	42.5	60.7	47.6	64.2	59	79.5	12.3	12.2	31.7
CBFB	270	237.1	440.3	448	221.4	498.8	359.1	317	251.9	360.7
CBL	8.3	4.3	13.9	11.9	11.2	4.4	16	6.8	7.6	4.1
CBLB	79.26666667	142.3666667	95.5	110.5666667	129.0333333	51.33333333	61.8	47	72.16666667	62.1
CBLN1	39.2	39.4	29.4	31.2	34.8	16.9	27.7	12.2	26.1	25.3
CBR1	33	46.4	24.1	34.3	49.3	34.7	63.1	68	35.4	37.1
CBR3	27.4	37.4	31.4	23.5	26.6	66.2	37.9	38.8	37.2	30.7
CBR4	19.5	24.2	36.6	38.9	24.1	44.7	42.3	28.8	23.1	33.2
CBS	27.1	31.9	27.1	11.3	29.9	14.1	14.8	14.2	23.6	13.2
CBX1	76.4	70.4	121.9	132.5	27.2	141.6	137.4	123.6	80	125.6
CBX2	3.8	1.8	1.1	1.8	1.5	2.7	1.5	3	6.5	2.7
CBX3	100.5	120.25	249.6	175.8	69.7	184.6	152.9	128.15	114.05	142.4
CBX4	46.8	59.7	53	12	54	44.4	36.6	8	10.4	18.2
CBX5	22.8	21.86666667	20.9	23	16.33333333	19.03333333	38.96666667	21.73333333	21.06666667	22
CBX6	182.7	218.3	234.7	575.8	599.8	392.9	430.2	530.5	571.9	521.4
CBX7	399.7	337.6	387.7	365.3	418.6	487.5	334.1	463.4	490	421.4
CBY1	57.7	73.4	95.8	83	108.1	60.7	85.9	120.4	115.4	92.1
CCBL1	76.1	80.2	82.8	61.3	62.65	63.9	60.2	65.45	86.3	69.35
CCBL2	23.6	25.1	28.3	36.8	18.4	49.7	31	72.6	22.6	43.4
CCDC106	25.4	77.3	60.4	51.9	62	47.5	17.5	48	87.4	43.2
CCDC130	124.7	53.8	56	45.7	86.5	59.6	33.4	76.7	73.1	38.9
CCDC144A	0.3	0.3	4	0.6	0.5	0.3	0.4	0.6	2	3.1
CCDC181	0.6	1	1.5	0.6	0.9	0.8	1.8	0.6	1	2.8
CCDC22	23.4	38	32.1	9.9	30.2	13.1	38.7	37.4	34.9	12.8
CCDC28A	158.5	152.9	181	166.2	65.6	177.7	178.1	169.7	102.3	142.6
CCDC57	19.4	20.4	45.2	40.4	70	95.9	20.9	10.9	21.9	21.8
CCDC6	33.8	56.4	50.8	45.4	22.7	78	84.3	47.5	60.8	70.5
CCDC64	5.7	39.7	9	16.8	5.2	12.8	28.4	8.7	33.8	24.3
CCDC69	247.7	271.9	249.5	360.1	446.6	158	207.9	206.3	202.4	184.7
CCDC85B	62.8	94.5	76.55	98.7	110.35	67.15	76.4	99.3	77.8	156.55
CCDC86	42.6	30.6	16.3	10.3	69.6	38.5	9.7	8	46.6	3.4
CCDC88C	10.2	23.9	17.3	6	9	8.7	10.2	6.5	15.7	4.1
CCDC9	144.3	108.5	159.2	115.5	176.1	113.7	44.4	96	140.2	102.3
CCDC93	30.6	15.9	41.1	51.1	13.8	47.3	46.1	43.4	35.5	24.1
CCDC94	54.5	127.3	93.6	59.1	142.7	58.6	51.1	61.5	99.3	80.5
CCHCR1	58.1	46.8	35.3	30.75	32.05	45.75	39.7	40.35	41.65	40.45
CCIN	12.6	13.6	15.7	14.5	17.8	9.1	27.9	21.5	17.8	23.8
CCK	1.6	10.6	2.1	4	4.8	10.5	11.4	2	10.2	8.5
CCKAR	71.4	45.3	35.5	47.7	47.5	49.3	61.6	42.9	34.6	49.9
CCKBR	24.25	24.2	16.45	24.25	17.8	27.45	21.9	23.95	15.1	14.55
CCL1	4.5	5.8	4.2	5.7	4.4	7.6	6.6	3.1	6.7	6
CCL11	2.9	5.6	14.9	14.4	13.8	10.1	31.9	8.6	15.9	4.4
CCL13	67.5	76	33.5	28.3	39.1	13.8	46.7	28.9	23.8	5.2
CCL15	12.7	10.3	26.8	9.5	19.3	4.7	5.7	5.6	6.4	11.9
CCL16	5.5	13.2	20.8	14	21.1	7.4	21.6	23.3	11.8	17.7
CCL17	4.3	10.6	3.8	4.3	4.6	11.1	1.2	2.3	15.1	9.1
CCL18	74.1	168.9	104.7	216.2	94.3	66.4	239.7	220.7	161.3	857.7
CCL19	20.7	4.2	3.3	4	42.2	8.8	53.4	70.7	61.3	158.6
CCL2	782.8	747.3666667	411.3	317.4	449	382.3333333	518.7333333	437.2	361	481.5
CCL20	4.5	60.4	14.1	18.1	73.2	5.2	5.8	3.9	1.4	0.8
CCL21	22.8	26.2	9.4	19.3	58.8	9	43	21.6	8.6	17.2
CCL22	14	29.1	9.2	10.9	9.4	7.8	24.3	43.8	13.7	13.4
CCL23	56.85	15.7	13.3	47.65	56.75	27.5	27.3	31.9	24.95	42
CCL25	45.4	43.7	29.5	16.9	41.8	42.3	15.4	58.7	46.1	35.8
CCL27	3.1	6.5	17.3	3.7	4.1	3.4	5.3	4.6	5.2	3.6
CCL3	774.1	1243.2	963.4	555.4	777.6	576.7	513.2	1014.5	765.6	929.8
CCL4	192.9	328.6	343.5	232.3	271.3	216.9	211.5	303.9	295.6	345.9
CCL5	24.5	38.03333333	29.13333333	44.33333333	21.83333333	46.43333333	109.4	36.56666667	82.3	51.4
CCL7	27.2	26.6	23.3	20	13.5	20.9	16.7	26.3	13.3	17.3
CCL8	96.5	153.7	108.4	55	115.1	78.8	130.8	61.2	82.7	101.3
CCNA1	0.8	12.5	8.9	12.2	8.4	11.6	5.2	11.1	17.5	6.8
CCNA2	19.35	15.15	25.3	13.25	15.75	28.35	29.9	35.25	20	24.65
CCNB1	3.75	8.45	8.9	7.8	6.25	12.3	17.15	21.25	9.05	11.65
CCNB2	3	2.4	4.2	3.5	9.3	18.2	3.8	17	7	7.5
CCNC	4.75	13.15	16.6	13.4	2.55	30.9	16.25	13.95	14.6	16.2
CCND1	353.1666667	301.7666667	449.3333333	509.8333333	296.2	489	433.9	490.3	423.8	373.8666667
CCND2	121.95	154.6	156.65	140.05	89.6	171.35	217.75	183	181.1	203.75
CCND3	162.5	205.85	204.75	252.4	277.95	103.95	202.45	121.85	276.55	189.6
CCNE1	9.25	7.05	17.85	7.7	5.95	12.95	8.2	9.9	7.55	20.5
CCNE2	3.4	0.8	2.1	0.4	0.6	5.6	4.4	3.3	1	2.3
CCNF	23.36666667	25.7	28.43333333	41	15.13333333	23.46666667	37.36666667	35.5	38.6	42.73333333
CCNG1	37.6	32.7	79.6	31.5	9	72	50.3	28.4	33.3	36.2
CCNG2	59.4	65.55	110.05	71.65	36	75.3	56	52.45	43.75	52.3
CCNH	31.5	31.4	52.15	41.9	18	52.55	28.3	36.2	20.95	30.2
CCNI	1968.1	1423.2	1377.4	1119.2	1173.6	1195.7	1095.1	936.6	995.8	829.7
CCNO	27	31.5	15.8	24.8	30	32.6	27	22	52.2	55.2
CCNT1	39.2	40.2	52.1	44.8	46.8	55.7	26.8	41.6	46.7	26.5
CCNT2	17.36666667	13.26666667	25.6	11.63333333	7.066666667	20.3	11	20.4	13.7	20.96666667
CCP110	9.6	16.4	8.7	9.9	6.7	16.6	8	11.3	9.7	10.2
CCR1	279.35	251.3	181.95	340.9	176.95	317.6	435.35	248.45	254.55	347.3
CCR2	6.5	9.433333333	7.933333333	16	8.766666667	12	21.3	16.86666667	16.46666667	14.06666667
CCR3	11.8	6	5.8	5.2	2.4	3.3	7.4	4.2	14	14.3
CCR4	1	2.2	0.9	1.7	1.2	2.4	1.9	1.2	1.5	1.7
CCR5	5	2.5	7.1	9.9	1.8	11.5	15	13.9	1.7	13.1
CCR6	2.8	2	1.3	1.4	2.4	4.1	4.45	2.8	6	2.2
CCR7	27.7	39.5	18.6	29.6	17.5	12	26.9	32.1	47.3	35.3
CCR8	7	5.3	1.1	6	1.7	1.2	4.7	1.6	1.5	1.2
CCR9	3.8	2.9	6.3	9.2	2.4	4.4	9.5	2.4	5.9	7.6
CCRL2	80	92.2	108.2	81.7	46.8	88.2	90	103.6	60.4	117.7
CCS	35.3	51.2	79	62	141.8	107.5	46	90.5	111.7	89.3
CCSER2	27.5	53.2	64.8	87.5	46.3	49.7	77.3	52.4	54.2	76.1
CCT2	455.1	286.2	529.8	473.6	374.8	493.1	280.2	292.7	244.7	193.1
CCT4	95.4	109.9	103.4	111.3	97.2	106	104	106.3	89.5	87.6
CCT5	217.2	160	188.6	197.1	142.1	182.7	192.4	157.9	151.8	115.8
CCT6A	52.4	57.7	86	88.6	69.1	80.3	40.4	50.3	35.8	28.2
CCT6B	14	8.2	2.8	12.9	2.7	3.2	2.3	8.8	10.4	4.5
CCT7	597	581.9	510.7	646.9	822.7	409.5	416.7	638.3	602.5	486.8
CCT8	135.4	113	238.3	173	82	136.9	117.4	123.1	91.7	103.2
CD101	2.9	2.5	3.8	2.2	2.2	5.5	2.1	2.5	1.7	2.3
CD14	2290.7	1343.1	852.5	1053.8	889.2	1675.9	1238.1	1425.6	1457.7	2043
CD151	760	645.9	619.5	497.4	865.3	634	709.2	639	817.5	911.3
CD160	0.8	5.3	5.5	13.1	5.7	12.5	5.7	7.8	4.5	1.4
CD163	475.45	511.55	724.05	474.6	534.2	594.15	690.35	598.5	505.85	726.95
CD164	153.4	203.2	345.2	256.1	113.6	381.8	362.2	226.5	209.9	356.3
CD180	45	7.3	29.7	32	3.4	73.1	49.1	37.5	29.2	44.6
CD19	28.2	28.9	20.1	32.9	24.3	37.3	16	19	66.5	26
CD1A	36.3	26.1	29.2	37.5	24.3	22.7	26	24.3	38.9	22.9
CD1B	1.5	1.3	1.1	6.3	1.1	0.6	6.7	0.6	3.6	1.3
CD1C	51.4	47.1	51	70.8	29.3	22.7	56.3	43	30.3	61
CD1D	15.2	15.5	11.1	19.2	33.1	14.9	21.6	28.3	17.7	24.1
CD1E	6.7	13.4	5.4	5	1.7	1.3	9.7	14.4	16	12.6
CD2	35.5	45.7	48.5	80.8	30.1	60.6	109.7	65.8	86.4	59.4
CD200	123.8	47.4	61.5	68.3	30.9	92.2	74.3	74.8	52.8	59
CD22	27.7	39.05	42.5	32.9	27.65	38.15	43.9	31.65	46.45	49.1
CD226	1.8	1.7	1.5	0.8	2.2	1	1.3	3.2	0.9	3.3
CD24	1.9	9.5	1.2	9.8	4.2	21.6	10.6	1.3	13.6	1.9
CD247	10.6	11.8	18.2	18.8	10.8	13.2	24.6	18.5	27.3	28.3
CD27	1.9	1.6	13	3.6	3.9	28.4	20.1	51.2	138.1	15.9
CD28	7	2.2	8.6	8.2	1.5	9.4	14.4	9.5	1.6	10.3
CD2AP	22.4	39	67.8	56.7	21.5	59.7	65.8	24.4	33.5	44.3
CD2BP2	50.1	25	27.4	33.1	55.8	36.4	8.3	15	23.1	6.4
CD300A	45.5	73.6	43.1	61.9	37	93.4	82.4	77.9	78	70.8
CD300C	123.4	90.6	62.1	151.6	88.1	172.7	208.3	146.2	220.2	184.5
CD33	63.4	52.8	59.8	47.3	35.8	88	98.3	94.9	90.7	105.6
CD34	581.25	557.2	291.8	471.75	362.05	240.05	337.65	226.35	395.6	212.1
CD36	1	7.9	12.7	10.4	1.5	3.2	10.6	8.3	8.1	12.1
CD37	514.5	341	440.2	391.3	259	604.9	484.3	598.6	691.3	715.9
CD38	13.4	2.4	12.4	2.9	10.6	10	9.8	6.3	15.7	14
CD3D	9.7	12	6.8	19	13.2	8.4	27.6	33.5	43.1	20.2
CD3E	52.3	54.2	68.1	53	42.8	47.4	84.9	56.5	83.4	61.1
CD3G	2.1	1	2.1	0.9	1.3	3	1.1	0.7	2.4	1.8
CD4	69.5	57.5	58.03333333	41.26666667	25.5	96.56666667	131.8333333	85.33333333	112.8333333	159.6333333
CD40	196.15	178.3	128.8	133.85	130.75	115.85	192	141.25	207.25	202.15
CD40LG	7.9	2.2	3.7	5.9	2.4	1.9	3.1	14.4	3.7	11.2
CD44	215.8285714	203.0714286	147.3	177.6285714	104.7571429	175.6571429	220.2571429	168.6142857	162.3	167.5571429
CD46	148.1	160.5	261.2	307.7	102.3	308.5	222.5	167.4	143.3	225.3
CD47	48.25	39.9	42.55	45.4	18.9	45.65	51.05	38.6	44.95	39.5
CD48	22.6	20.1	21.1	14.4	8.3	31.5	47.7	74.3	48.1	21.9
CD5	12	21.3	42.3	12.4	11.2	15	9.9	11.4	10.3	8.2
CD52	64	36.8	41.6	41.8	25.1	90	146.8	236.2	245.6	376.3
CD53	285	241.2	337.9	378.2	162.8	579.5	424.2	560.1	476.6	661.8
CD55	123.8	93.2	84.5	188.4	50.6	273.3	228.1	138.3	79.5	198.9
CD58	45.8	43.2	88.6	89.6	32.3	146.9	86.2	76.2	105.8	100.8
CD59	319.15	245.3	286.05	427.75	209.5	317.45	319.35	322.45	195.7	288.8
CD5L	5.7	1.8	1.2	2.8	6.3	3.7	0.9	5.6	1.5	3.8
CD6	39.25	82.35	68.55	45.1	59.8	63.4	76.95	49.9	90.9	50.3
CD63	2271.9	1394.8	1685.9	1300.1	1922.5	2021.7	1048.5	2577.4	1494.8	1552
CD68	413	389.5	406.7	411.5	314.1	537.8	407.7	435.9	399.7	478.2
CD69	19.5	21.3	65.9	18.6	15.7	59.7	30.8	19.9	41.2	26
CD7	51.1	44.1	23	10	26.3	36.7	49.9	27.4	48.3	32.5
CD70	44.6	14	33.6	12.1	15.8	34.1	11.8	23.5	30.8	12.1
CD72	36	27.5	17.6	28.6	5.1	31.4	5.1	5.3	20.6	40.4
CD74	2143.8	1556.1	2241	2085.2	1329	2097.1	2205	2175.4	2457.6	2272.7
CD79A	6.35	13.75	21.4	13.1	14.55	50.3	39.65	77.4	123.15	24.25
CD79B	6.6	3.1	4.6	2.6	2.8	3.1	3.4	5.8	8.9	3.8
CD80	7.7	8.9	3	13	1.9	10	6.2	12.6	15.7	12.3
CD81	2871.5	1677.5	2465.2	2283	2651.4	2629.3	1446.2	2562.4	2497.5	2370.4
CD83	97.4	176.1	133.3	105	100.7	108.5	99.4	76.9	65.6	95.1
CD84	19.3	19.1	21.4	21.3	14.1	10.5	35	3.8	12.6	9.4
CD86	12	17.7	29.4	26	8.3	37.6	30.8	26.5	18.4	40.8
CD8A	15.5	33.9	29.9	28.7	25.1	39.9	71.9	26.2	34.3	27
CD9	621	596.9	552.5	784.9	594.6	615.8	655.4	778	537.4	617.4
CD93	26.1	37	26.2	44.8	11.5	21.3	24.8	16	31	31.3
CD96	1.2	8.9	8.3	3.3	0.9	9.8	8.4	1.4	7.2	6.2
CD97	192.2	279.6	205.5	406.1	351	422.8	450.1	303.9	335.9	410.8
CD99	2094.2	1532.9	1969.5	2264	2539.5	2202.8	1443.6	2186.7	1857.8	2098
CDA	51.8	19.1	19.1	29	52.7	28.5	27.5	35.8	15.8	51.9
CDC123	54.6	71.2	68.2	99.7	68.3	105.6	97.5	110.5	74	71.3
CDC14A	0.5	8.5	2.3	7.8	7.8	10.1	8.9	4	2.8	4.7
CDC14B	39.2	51.5	36.4	62.1	46.4	52.8	44.1	38	40.8	38.1
CDC14BL	2.6	10.9	7.6	7.4	4.8	17.5	13.6	3.5	9.6	8.2
CDC16	97.3	120.8	142.2	143.3	40.4	125	175.8	142.6	86.2	129.9
CDC20	18.5	11.9	12.9	10.8	9.6	30.5	30.4	63.6	9.4	12.7
CDC23	29	39.6	27.3	28.8	19.8	35.9	34.9	32.6	24.9	29.4
CDC25A	12.9	5.15	5.45	9.4	3.85	8.45	4.35	4.45	3.15	8.65
CDC25B	227.9	173.4	198.1	118.3	218.1	185.6	140.1	171.8	194.2	171.4
CDC25C	8.7	12.1	10.6	12.9	1.9	14.4	3.2	1.8	1.7	8.5
CDC27	13.5	10.5	19.5	21.2	10.8	25.9	15.2	19.3	26	38.9
CDC34	102.9	60.15	63.25	52.55	58.8	37.85	47.95	73	64.3	70.75
CDC37	443.4	411.3	396.8	430	467.2	315.2	346	410.5	414.5	366.8
CDC40	5.9	1.4	10.5	2.6	0.8	6.4	6.8	1.9	8.6	1.3
CDC42	99.03333333	103.4333333	45.33333333	36.5	21.7	71.4	60.7	40.56666667	82.1	41.46666667
CDC42BPA	32.5	54.7	59.25	104.75	62.25	104.15	74.6	68.9	62.9	73.15
CDC42EP1	234.1	267.5	232.5	264.1	349.6	197.4	279.8	189.2	274.4	234.4
CDC42EP2	13	41	40.1	47.9	92	35.4	31	28.9	44.6	36.8
CDC42EP3	32	41	33.5	51.6	29.9	34.6	22.4	21.9	17.8	24.5
CDC42EP4	670	541	406.7	330.1	601.5	256.7	86.2	154.6	84.8	98.2
CDC45	6.2	4.5	4.2	2.7	2.7	3.6	5.3	2.7	5.2	5.6
CDC5L	2.7	8.4	3.266666667	4.733333333	5.7	6.433333333	3.966666667	2.266666667	2.966666667	6.966666667
CDC6	9.9	7.9	6.6	3.35	2.7	9.55	8.55	11.9	2.4	7.45
CDC7	19.1	7.8	17.6	16.1	8.4	15.2	13.7	12.2	9.3	15.9
CDH1	4.5	5.95	5.25	13.55	6.25	4.55	7	8.65	9.25	13.75
CDH11	39.75	55.9	44.8	65.5	34.55	113.55	219.85	102.55	102.35	227.15
CDH12	2.5	11.5	3.2	7.8	4.45	7.8	9.95	7.25	3.15	6.5
CDH13	25.93333333	33.56666667	12.46666667	54	20.2	27.96666667	34.3	32.86666667	19.56666667	35.76666667
CDH15	37.8	50	40.1	50.5	45	55.2	74.5	32.4	31.6	49.7
CDH16	38.2	32.8	36.2	37.7	31.9	28.5	60.8	44.1	34.2	31.4
CDH17	1	2.9	2.6	0.7	1.2	1.9	0.7	1.5	1.6	1.5
CDH18	21.1	2.6	11.8	11.4	3.8	8.7	7.1	12.7	7.8	11.1
CDH19	8.9	4.5	10.3	10.1	16.1	7.6	15.2	1.3	5.1	4.7
CDH2	10.4	19.6	15.25	11.8	12.8	23.9	28.6	34.2	17.7	46
CDH22	19.7	29.5	22.1	10.9	8.5	21.7	35.8	8.9	12.2	17.6
CDH3	6.6	7.9	11.7	46.2	15.2	10.7	42.5	36.3	24.3	44.2
CDH4	48.9	129	66.7	65.1	36.3	26.3	86.9	63.4	53.9	73.5
CDH5	81.5	70.1	32.1	95.4	80.4	68.7	52.6	66.5	53.4	55.7
CDH6	12	14.15	7.6	13.1	12.55	5.45	16.85	10	7	10.3
CDH8	2.333333333	3.433333333	3.6	3.466666667	4.1	3.266666667	5	1.266666667	2.5	2.566666667
CDHR1	5	21.3	17.1	30.3	10.4	21.6	23.2	15	16.5	20.1
CDIPT	488.3	616.4	594.3	694.6	969.2	565.7	641.3	593.9	776.1	736.4
CDK1	5.8	8.366666667	4.166666667	14.03333333	2.6	11.06666667	10.1	10.46666667	10.33333333	12.96666667
CDK10	96.66666667	57.83333333	66.1	75.16666667	53	68.56666667	65.96666667	66	70.2	84.93333333
CDK12	12	35.4	28.2	12.5	7.8	6.3	22.5	16.8	15.8	8.1
CDK13	26.55	37.025	37.5	32.375	32.175	22.175	37.075	27.925	31.775	36
CDK14	65.7	155.1	137.9	160.9	52.1	222.3	216.1	154.8	171.3	231.2
CDK16	156.8666667	173.2333333	125.2666667	112	190.2	103.5333333	128.8	112.8	169.3	146.1
CDK17	18.05	20.2	18.55	17.65	8.2	29.2	20.65	19.95	11.55	23
CDK18	18.43333333	34.1	8.266666667	17.16666667	17.63333333	17.7	12.5	10.63333333	11.66666667	11.9
CDK19	22.2	11.5	42	50.8	48.2	67.7	45.1	36.6	34.9	28.4
CDK2	248.8	167.05	174.85	168	188.75	151.75	126.85	150.1	124.95	133.8
CDK20	6.8	4.1	4.4	3.6	12.8	13.6	8.6	17.7	5.1	2.8
CDK2AP1	203.2	307.6	214.1	287.6	285.6	265.9	362.5	299.8	253.9	326.7
CDK2AP2	598.2	505.9	562.9	417.8	438.8	421.7	336	422	591.5	394.3
CDK4	262.4	201.5	246.5	187.4	312.3	229.4	175.3	287.7	268.8	221.2
CDK5	40.95	39.25	46.95	32.65	38.55	38.95	41.8	65.5	74.45	73
CDK5R1	47.2	58.9	34.9	41.46666667	39.76666667	40.9	58.93333333	55.5	52.4	58.6
CDK5R2	26.9	52	29.7	47.1	30.5	35.8	37.3	36.5	41.3	50.8
CDK6	36.15	34.45	48.05	32.7	30.9	28.85	51.85	34	57.6	36.6
CDK7	21.7	18.2	31	24.7	7.2	38	32.95	28.3	21.5	15.65
CDK8	22.95	37.15	43.6	29.05	14.05	36.5	27.5	30.15	32.75	30.25
CDK9	92.9	107.6	103.5	98.9	120.7	80	73.8	112.2	92.9	106.4
CDKL1	13.05	5.65	16.3	10.2	4.9	3.75	12.55	9.9	22.2	11.9
CDKL2	10.4	10.6	7.1	4.4	10.8	11.2	7.7	6.6	5.3	4
CDKL5	34.35	34.35	29.45	23.45	37.35	15.35	18	30.05	22.55	36.75
CDKN1A	1435	1066.2	1409.5	666.4	1647.6	568.6	328.2	292.9	598.7	495.2
CDKN1B	31	24.1	24.5	25.46666667	17.33333333	26.16666667	24.73333333	17.6	15.6	15.93333333
CDKN1C	173.7666667	193.2	413.3666667	241.3	169	119.1333333	224.8333333	178.5666667	162.1666667	225.4
CDKN2A	3.2	1.8	10	6.9	3.4	11.7	11.8	13	11.6	12.8
CDKN2B	2.9	3.55	5	1.85	2.9	7.8	2.15	3.1	2.55	2.05
CDKN2C	181.2	181.8	131.8	120.4	97.3	175.5	148.3	189.4	185.1	166.3
CDKN2D	75.75	82.8	64.25	80.8	80.75	71.6	70	64.25	55.5	56.55
CDKN3	60	14.3	9.3	12.2	2.9	26.7	31.9	39.8	18.5	24.5
CDO1	371.5	443	340.2	183.1	201.6	107.8	127.5	55.6	49.9	80.6
CDON	22.5	20.5	5.7	18.6	2.3	49	44	29.9	48.4	43.3
CDR1	8.15	3.4	4.9	2.2	1.75	11.9	9.95	6.5	8.8	5.65
CDR2L	49.8	57.6	35.15	59.65	54.55	59	72.85	45	75.9	51.4
CDRT1	1.1	1.8	2.9	1.8	0.7	4.2	1.8	2	1.5	1.6
CDS1	1.3	7.95	10.75	6.9	1.95	7.8	7.25	6.6	6.75	8.15
CDS2	89.5	90	110.1	101	128.7	103.1	90.2	140.4	84	103.7
CDSN	7.1	30.2	22.3	10.4	30	11.6	25.6	20.7	13.3	9.5
CDT1	9.7	22.8	10	7.7	8.9	9	8.1	7.2	11.3	9.9
CDV3	206.4	294.15	306.3	314.2	157.05	262.8	275.35	216.5	210.75	234.3
CDX1	2.9	6.2	4.6	5.4	2.8	6.6	3.8	4.7	4.5	4.4
CDX2	24.1	24.9	21.95	19.85	14.75	16.65	15.6	18.65	22.8	23.6
CDYL	81.2	89.8	68.6	69.4	91.4	94.4	94.2	65.4	58.4	87
CEACAM1	9.35	9	9	7.35	4.25	3.8	4.45	13.9	6.95	16.55
CEACAM3	51.05	32.25	20.65	13.6	12.35	10.1	23.15	9.1	12.75	14.15
CEACAM4	8	13.1	24.1	13.6	13.2	24.4	26.5	21.1	20.5	14.5
CEACAM5	7.15	9.6	12.4	11.65	9.4	12.4	8.35	8.25	13.95	5.5
CEACAM6	1.3	1.3	1.1	2.4	1.9	9.1	4	2	1.4	5.4
CEACAM7	34.9	23.9	14.5	25.4	28.4	29.9	28.8	18.6	27.3	22.8
CEACAM8	4.9	4.9	8.8	2.9	3.4	0.7	3.8	2.6	3.5	8.5
CEBPA	630.7	831.8	1558.4	906.5	1399.2	1061.8	892.3	1082.6	1079.3	818.7
CEBPB	2629.8	2051.6	2168	1675.3	2552.9	1459.5	1544.1	1133.1	1368.7	1526.1
CEBPD	1993.1	1608.7	1470.1	946.8	1724.7	759.3	627.9	448.1	545.9	595.7
CEBPE	3.8	2.9	7.6	5.4	4.2	3.9	6.8	5.6	6.3	4.9
CEBPG	35.7	43.8	65	65.2	45.5	61.5	40.9	48.5	28.6	38
CEBPZ	31.1	37.5	76.9	41.15	21.85	42.7	30.2	31.3	26.9	32.15
CECR7	124.2	131.6	109.2	105	172	59.3	123.3	91	99.9	107.6
CEL	5.25	5.5	4.05	2.4	4.4	5.05	3.35	5.75	2.8	3.4
CELA2B	45.6	48.8	37.9	48.7	46.8	15.3	57.6	33.5	45.5	46.1
CELF1	75.4	128.9	68	87.25	81.3	118.15	112.3	112.25	109.4	100
CELF2	38.6	50.4	93.9	99.8	83.6	55.1	37.5	19.5	31.1	34.5
CELF3	6.5	6.8	7.9	6.9	5.9	7.3	5.8	6.1	5.8	3.9
CELP	10	10.4	12.1	8.8	9.2	14.5	10.7	11.1	9.3	8.6
CELSR1	4.3	20.8	2	10.1	8.7	3.7	12.4	14.9	19.8	13.3
CELSR2	11.5	24.6	19.4	19.7	19.1	28.7	12.8	15.4	26.2	24.4
CELSR3	43.8	37.7	32.5	39.1	23.8	19.6	43.9	40	33.7	49.2
CEMIP	66	33.6	26.7	51.9	23.7	115.6	130.8	328.6	107.3	59.3
CENPB	608.4	486.6	472.3	284.4	417.9	367.8	355.4	337.6	416.9	424.3
CENPC	10.9	17.75	22.35	14.3	12.15	26.3	13.1	11.5	11.4	12.45
CENPE	1.6	4.7	1.4	1.7	0.6	2.8	1.7	1.2	1.5	2.9
CENPF	23.7	11.9	7.1	1.9	1	13.2	6.2	11.5	3.9	9.1
CENPI	19.4	8.8	16.7	17.4	11.1	9.7	22.2	7.7	20.2	19.1
CEP104	4.1	0.5	0.4	2.2	1.2	2.4	0.2	2	0.9	0.6
CEP112	8.5	7	14.7	6.6	5.2	5.8	0.9	4.1	1.2	6.6
CEP131	15.3	23	18.2	22.3	30.1	34.2	10.5	26.1	5.5	21.6
CEP135	17	8.9	27.3	25	21.7	27	20.5	24.3	22.6	21.4
CEP152	1.4	0.7	1.9	1	1.5	0.4	0.7	4.4	0.6	0.5
CEP162	2.2	15	11	2.9	6.9	11.6	8.5	10.9	11	8.3
CEP164	78.5	41.9	56.4	74.3	69.9	37.2	43.4	26.1	32.9	28
CEP170B	56.975	62.125	55.725	55.175	125.175	74.25	51.675	39.325	58.025	49.7
CEP250	48.7	56.4	65	44.8	37.6	47.1	52.6	53.6	58.2	50.4
CEP290	1.8	10.2	3.5	12.2	1.7	19.2	4.9	3.5	5.9	5.8
CEP350	30.8	46.3	65.8	68.3	57.5	49	82.4	40	44.1	42.6
CEP57	21.3	13.2	37.7	29.2	23.7	28.1	11.3	17.3	3.3	24.8
CEP68	24.4	34.06666667	26.2	39.53333333	25.26666667	35.83333333	27.5	27.9	22.4	25.6
CERS6	12.5	4.3	43.4	13.7	15.4	16.3	19.3	9.8	19.9	8.6
CES2	24.4	25.5	13.2	11.9	28.9	32	19	37.1	15.7	19.2
CETN1	13.8	2.3	11.9	2.3	2.7	7.6	3.7	2.4	11.6	0.8
CETN2	109.2	79.5	104.6	106.8	41.4	232.7	173	251.7	189.7	118.2
CETN3	26.25	24.4	54.35	57.75	22.3	51.35	39.55	46.2	33.25	45
CETP	4.9	4.5	19.2	17.2	16.2	2.9	1.2	9.9	3.5	2.4
CFB	229.7	185.3	129.1	156.1	185.8	184.6	185.6	278.6	368.1	211.2
CFD	1938.15	1262.65	1656.6	1558.75	1838.7	1191.35	987.8	1441.9	2010	1566.55
CFDP1	85.65	76.8	130.55	104.35	64.1	115.95	89.7	85.35	68.65	73.5
CFH	578.8	481.3	608	816.1	405.1	508.6	332.6	415.9	185.7	324.6
CFHR2	4.8	5.1	4	6.2	2.3	3.7	5.6	1.5	0.6	2.4
CFHR3	24.1	29.3	6.2	26.2	18.6	23.5	18.7	17.1	18.3	24.9
CFHR4	2	1.1	2.8	1.6	0.7	2.7	0.8	0.5	1.6	1
CFI	76.6	90.3	97.8	136.9	30.2	288.4	256.5	212.2	132.6	244.1
CFL1	1593.4	1691.3	1266.7	1974.9	1629.2	1335.6	2002.5	1332.6	1470.7	1411.5
CFLAR	87.13333333	80.06666667	90.23333333	136.3333333	71.26666667	55.66666667	65.8	77.1	49.4	40.56666667
CFP	38.6	20.9	20.4	39.3	18.1	26.8	53.8	32.4	33.5	46.5
CFTR	3.9	4.466666667	5.866666667	2.533333333	2.766666667	1.666666667	1.366666667	1.366666667	1.633333333	7.2
CGA	9.4	17.6	3.2	2.6	3.6	5.4	3.7	2.5	17.6	3.3
CGGBP1	25.8	36	26.7	17.2	4.5	31.9	41.8	29.4	35.5	30.6
CGREF1	21.7	27.8	13.3	30.4	50.4	21	35	40.8	37.1	53.5
CGRRF1	31.23333333	31.5	46.43333333	47.23333333	12.5	45.3	41.16666667	27.63333333	29	20.03333333
CH25H	45.9	75.2	44.7	61.5	47.5	57.6	37.4	21.9	24.4	26
CHAD	4.2	11.3	7.9	10.3	7	8.3	50.6	7.7	6.4	8.4
CHAF1A	29.8	51.5	47.9	52.1	51.4	45.5	36.1	46.2	36.1	44.9
CHAF1B	6.9	29.7	13.1	9.2	4.5	13.3	10.1	3	20.7	10.4
CHD1	28.6	57.9	68.8	76.7	57.1	36.6	39.4	37.1	36	40.8
CHD1L	3.9	2.5	1.2	0.9	1.3	4.8	13.2	6.1	7.5	1.8
CHD2	1.1	4	2.5	2.3	1.6	3.8	1.6	0.6	2.2	2
CHD3	124.8	164.9	150.3	153	216.6	185	154.3	180.1	194.6	155.4
CHD4	499.5	383.1	308.6	400	440.4	487	408	378.6	321.3	382.9
CHD5	7	7.6	3.3	3.7	2.1	5.6	5.5	4.4	5.8	3.4
CHD8	55	62.05	59.6	60.525	77.625	75.2	51.025	67.425	71.075	63.325
CHD9	28.7	39.8	62	65.4	49.2	40	69.5	51.4	39.9	58.7
CHEK1	6.2	2.4	0.7	0.4	1.7	4.9	0.2	3.3	1.5	1.1
CHEK2	21.1	25.6	23.5	2.7	10.6	8.7	24.4	29.7	20.6	4.3
CHERP	117.5	155	149.9	142.6	186.2	204.9	143.7	98.8	149.5	136.8
CHGA	22.4	20.3	3.4	18.8	5.9	28.4	4.1	4.5	14.7	18.6
CHGB	1.5	1.3	0.9	1.2	1	2.9	4.3	0.9	0.8	2.4
CHI3L1	1137.1	1506.2	1154.7	881	2395.3	334.4	659.5	451.2	413.7	469.5
CHI3L2	440.1	410.4	248.7	351.3	984	218.6	247.5	246	181.4	421.9
CHIT1	64.9	51.6	27.6	42.6	41.5	54.1	58.1	55.3	151.4	53.7
CHKA	13.4	11.3	14.1	8.8	10.7	10.1	7.3	8.2	10	11.9
CHKB	111.8	93.7	81.4	76.5	65.5	57.2	102.3	79.6	81.5	78.9
CHL1	1.6	0.7	1.9	3.4	5.1	1	5.6	1.1	1.5	11.2
CHM	2.9	8	2.6	4	2.8	9	4.8	1.9	1.9	5.3
CHML	2.5	6.5	9.7	4	2.2	1.6	4.4	8.7	1.6	1.1
CHMP1A	272.8	282.3	258.8	320.6	371.3	303.8	266.3	360.3	410	382.8
CHMP2A	687.3	623.1	579.9	516.3	704	668.5	446.5	836	610.8	603.1
CHMP2B	14	23.1	33.8	39.8	9.7	36.6	24.5	20.7	13.8	21.5
CHMP7	88.1	59	77.55	77	69.3	56	83.5	60.45	78.1	69.65
CHN1	28.8	17.2	22.6	28.3	22	17.9	38.1	29	18.2	36.1
CHN2	23	14.4	53.7	42.5	24.5	34.5	30.2	21.8	16.2	38.3
CHP1	26.6	38.3	32.5	21.1	25.8	23.5	26.2	28.6	23.6	20
CHP2	7.3	14.4	25.5	23.1	15.3	13.8	23.4	11.7	20.4	38.8
CHPF	166.7	121.8	80.2	71.7	179.3	222.6	150.7	113.4	206.6	131.2
CHRD	100.3	105.7	67.7	93	117.5	62.8	121.4	93.5	116.4	115.3
CHRDL1	34.5	71.1	61.3	34	38.4	18.2	32.4	15.8	6.2	22.8
CHRM3	5.4	20.9	14.9	21	18.8	17.8	7.7	21.1	13.6	22.7
CHRNA1	4.8	1.8	5.6	1.2	2.5	2.2	2.4	2.2	2.1	4.4
CHRNA2	48.9	35.7	19.7	25.1	24	47.4	39.8	36.2	42.1	28.3
CHRNA3	2	2.5	1.6	2.2	1.9	1	0.8	2.5	2.3	2.5
CHRNA4	9.7	9.9	14.9	27.1	8.7	21.7	15.7	35	12.6	51.3
CHRNA5	2.4	0.4	4	2.9	0.7	0.8	3.9	0.9	6.8	4.7
CHRNA6	1.1	1.8	1.9	2.4	1	1.3	1.1	1.6	1.4	1.9
CHRNB1	100.9	63	181	152	100.8	77.2	110.5	221.5	212.5	186.4
CHRNB2	12.5	22.8	17.1	16.6	20.8	29.9	50.3	26.7	18.8	18.8
CHRNB3	2.9	3.1	3.5	10.2	11.1	13.1	2.3	3	1.9	2.2
CHRNB4	152.5	239.1	187.6	219	174.4	156	285.6	160.1	197.9	206.8
CHRND	31.4	39.8	11	24.9	22.7	30.7	38.8	8.9	48.5	24.5
CHRNE	6.6	20.7	21.1	13.1	5.2	25.8	27.6	15.5	26.5	26.4
CHST1	71.9	90.7	73.3	110.1	142.7	62.4	81.5	54.5	105.7	64
CHST10	24.9	20.5	17.1	35.5	23.7	34.3	30.9	45.7	31.3	44
CHST15	201.6	233.1	223.7	186.3	204.7	218.5	201.7	270.2	267.7	207.7
CHST2	99.2	153	47.8	151.7	79.4	193.6	190.7	155.9	226.6	293.5
CHST3	99.5	107.4	127.2	112.3	196.6	175	156.5	112.4	182.3	117.2
CHST7	60.4	71.9	76.9	58.2	72.6	47.5	53.1	39.9	63	53.5
CHSY1	156.5	174	107.6	196.7	104.4	152.5	188.4	101.8	131.4	187.5
CHTOP	74	85.9	74.2	87.2	105.8	53.9	88.2	87	87.4	68.1
CHUK	119.3	97.5	224.2	186.4	110.3	190.9	98.5	111.6	92.8	102.7
CIAO1	66	88	103.6	79.9	97.1	91.8	123.2	107.4	101.7	118.6
CIAPIN1	46.8	49.1	55.8	45	45.5	54.8	31.4	61.6	50.1	38.8
CIB1	392.6	414.2	368.9	297.5	275.9	339.1	400.3	480.4	496	534
CIB2	9.2	7.4	6.3	5.35	6	6.2	5.35	5.25	4.75	5.4
CIC	251.1	216.5	145	129.7	264.1	134	148.2	58.1	96.1	97.6
CIITA	3.35	3.55	4.4	3.6	8.05	5.65	11.1	3.7	5.7	9.1
CILP	102.3	89.8	31.4	116.3	96	97.5	185.9	54.2	65.8	33.5
CIR1	21.7	10.4	30.1	7.7	2.2	29.8	17.2	10.8	5.8	5.7
CIRBP	803.4	955.8	618.6	775.7	1131.3	712.7	756.2	970.6	733.2	847.3
CITED1	22.4	15.9	16.5	14	15.3	18.9	5.8	5.4	7	5.7
CITED2	116.1	186.7	215.4	171.2	183.4	129.4	154.2	114	174.5	176.3
CIZ1	244.6	161.3	198.9	151.3	203	180.2	120.9	154.2	109.9	121.3
CKAP4	369.8	351.6	199.4	370.9	670.9	389.6	495.6	427	456.9	389.9
CKAP5	34.6	47.8	48.8	44.5	47.2	75.7	42.5	47	43.4	59
CKB	226.2	225.15	252.9	177.35	334.95	178.8	163.95	110.15	209.7	119.1
CKM	15.5	25.7	15	17.4	11.6	12	25.5	7.5	15.7	24.4
CKMT2	18.4	26.9	14.8	7.3	21.3	27.4	27.2	10.6	17.7	33.7
CKS1B	185.1	168.3	207.2	111	140	162	177	254.4	230.3	105.8
CKS2	43.2	36.5	32.8	29.5	16.2	27.3	36.6	79.3	37.5	8.9
CLASP1	40.3	66.8	55.3	56.1	66.1	79.2	58.3	52.9	52.8	61.4
CLASP2	40	54.2	55.6	72.3	54.9	78.8	68.4	48.5	46.2	62.8
CLASRP	53.9	38.4	42.5	28.3	58.7	24.1	31.7	30.7	42.8	26.2
CLC	10.1	3	3.3	5.9	8	3.6	13.9	4.7	2.1	15.3
CLCA1	1.5	1.8	1.9	0.7	0.9	6.7	0.6	0.8	0.3	2.2
CLCA2	0.8	1.3	7.6	1.5	0.6	3.4	3.9	2.8	0.6	1.1
CLCC1	11.8	12.4	10.4	13.3	3.1	22.1	12.5	16.2	13.5	13.2
CLCN1	6.2	8.1	6.6	6.5	7	8.7	6	7.2	7	5.7
CLCN2	20.6	6	18.2	14.2	5.4	17.7	6.2	8.8	26.1	35.3
CLCN3	7.9	3.4	1.1	8.5	0.6	2.4	0.5	6.6	4.4	3
CLCN4	9.6	3.55	7.2	7.05	10.3	9.8	3.35	6.7	10.15	11.7
CLCN5	13.5	7.1	16.5	8.8	4.2	11.5	16.9	6.6	6.7	7.7
CLCN6	115.3	73.2	80.7	114.1	113.3	115.1	107	62.9	90.2	129.5
CLCN7	161.1	200	150.5	151.1	310.2	169	193.1	142.9	158.8	148.9
CLCNKA	39.7	61.6	25.2	19.9	21.2	7.2	30.3	53	34.1	13.5
CLDN10	1.4	10.4	11.1	3.6	12.7	1.5	1.9	2.1	2.7	2.5
CLDN14	17.5	25.9	26.3	11.8	10	20.3	21.6	11.4	16.1	27.2
CLDN18	2.6	2.4	6.4	11.5	4.5	3.9	3.1	4.3	5.4	10.5
CLDN3	4.7	6	9.2	3.5	2.9	7	4.3	8.8	3.9	8.1
CLDN4	15.4	14.2	9.7	14.2	10.5	18.2	15.5	14	14.3	12.9
CLDN5	307.6	482.9	255.9	451.4	548.8	136.5	183.4	82.7	146.8	164.4
CLDN7	24.8	44	38.2	48.9	35.3	30.6	26.9	36.2	25.1	68.7
CLDN8	2	8.3	6.4	2.9	6.35	5.6	3.2	2.75	5.8	5.8
CLDN9	39.3	60.9	41.15	34.2	41.1	31.6	64.65	33.8	34.95	29.6
CLDND1	111.2	67.2	156.8	145.3	58	121.7	107.6	80.8	104.4	74.7
CLEC10A	81.3	59.2	64.4	61.4	71.8	62.2	57.4	48.9	60.8	57.2
CLEC11A	117.5	135.9	114.4	140.9	133.7	157.8	162.7	222.9	130.5	193.8
CLEC16A	40.7	43.4	35.9	54.6	100.9	49.6	47.2	45	51.2	60
CLEC2B	64.8	61.6	110.8	109.2	18.7	97.4	51.2	66.9	35.6	71.1
CLEC4M	1.7	5.3	2.7	1.1	2.1	9.7	2.7	2.5	2.2	2.1
CLGN	1.4	1	2.6	0.7	2.2	3.5	1	0.9	1.5	1.3
CLIC1	1456.2	1299.8	1272.6	1615.8	1564	1105.3	1122.9	1828	1643.8	1782.4
CLIC2	49.8	45.9	94	36.7	8.4	66.1	54.4	34.9	38.2	36.3
CLIC4	233.3	287	320.9	446.5	262.5	563.3	290.5	325.8	269.9	300.5
CLIC5	228.9	307.1	256.3	386.3	69.9	389.6	427	327	297.6	302.8
CLINT1	50.3	78.7	81.9	123.3	46.5	105	86.4	80.1	69.4	89
CLIP1	56.7	85.6	114.4	91.4	39	103	79.1	94.7	97.8	108.5
CLIP2	103.1	73.1	73.4	61.4	66.4	67.1	90.9	66.7	86.7	75.2
CLIP3	14.6	13.4	37.6	29.6	48.9	42.5	46.5	49.1	39.2	32.8
CLK1	109.95	107.55	243.6	141.75	61.35	81.4	46.45	43.3	41.65	36.2
CLK2	115.9	76.8	91	59.3	84.2	52.7	66.8	75	77.5	56.5
CLK3	161.3	126.5	117.3	73.2	155.6	79.9	60.1	113.6	121.4	70.4
CLMN	3.6	4.2	25.4	6.5	3.6	3.7	2.7	1.5	1.4	2.9
CLN3	266.4	248	311.8	169.5	274.7	224.9	170.6	173.6	216.7	233.6
CLN5	18.1	20.2	52.5	34.9	24	55.3	41.6	42.2	27.3	32.3
CLNS1A	174.6	145.9	283	223.8	113.6	194.1	231.7	277.2	162.6	175.1
CLOCK	27.15	33.05	72.55	53.3	46	29.95	40.05	43.6	38.3	41.2
CLP1	20	33.2	28.5	35.8	26.6	41	44.3	45.6	43.2	43
CLPP	157.5	104.5	110	73	170.3	112.2	73.1	88.3	129.3	95.4
CLPS	1.3	6.5	10	3.7	1.2	1.4	2.2	3.3	3.3	1.5
CLPTM1	142.3	119	152.1	131.6	158.2	95.8	143.8	119	210.1	150.9
CLPX	9.5	12.7	14.5	18	9.1	24.2	9.3	13.4	8.3	15.3
CLSTN1	390.8	377.1	312.6	518.5	543.4	471.4	593.5	409	578.9	663.7
CLSTN3	213.2	272.1	364.6	336.9	280.4	226.7	387.8	240.2	340.9	306.7
CLTA	720.8	853.7	686.5	535.3	681.8	636.9	1027.5	625.9	608.7	647.2
CLTB	106.425	104.525	102.175	96.075	162.5	83.6	69.225	110.575	107.325	106
CLTC	28	37.9	27.7	47.6	21.9	60.1	80.4	63.5	41	56.6
CLTCL1	12.8	37.7	28	23.2	48.1	23.8	7.6	13	24.6	11.4
CLU	4023.6	2471.1	5170.2	5254	5608.7	3108.9	1340.2	5229.7	5336.7	4684.5
CLUAP1	17.3	18.5	22.8	15.4	13.3	25.3	19.9	26.3	20.8	20.4
CLUH	161.6	174.9	166.5	133.5	455.2	134.4	91	123.4	193.9	102.5
CLUL1	5.6	8.4	6.1	1	9.4	12.2	9.8	5.7	6.3	3.8
CMA1	48.9	38.3	41.4	20.1	24.6	19.3	34.5	21.3	24.7	25.6
CMAHP	76.2	67.4	166.8	181	39.5	188.9	113.5	90.9	59.3	173.2
CMC4	38	45.6	31	40.2	28.4	11	41.6	31.3	36	43.6
CMKLR1	45.2	44.7	29.8	45.5	42.4	57.6	66	83.2	66.6	74.8
CMTR1	96.1	60.3	62.2	84.3	98.1	80.1	104.8	106.6	103.5	99.6
CNBP	227.9	181.9	272.5	255.4	107.2	173.6	197.5	158.3	156.7	184.6
CNGA1	1	11.4	1.3	14.6	5.8	11.3	14.5	1.5	3.8	7.7
CNGA3	2.4	12.3	7.9	0.8	2	2.1	4.7	1.8	1.3	6.5
CNGB1	10.05	5.6	4.5	4	4.1	10.55	3.95	16.25	19.6	4.3
CNIH1	440.5	389.6	495.7	499.3	272.9	443.6	660.3	524.8	473.1	404
CNIH3	3.6	3.9	3.6	8.8	2.1	5.2	3.6	3.8	8.7	8
CNKSR1	39.4	49.8	46.1	37.2	24.1	41.7	57.5	41.7	44.8	39.7
CNKSR2	1.1	11.1	1.9	1.5	1.6	10.3	6.3	2.7	1	13.8
CNN1	44.5	54.5	20.3	55.2	123.5	36	36.7	30.9	43	5.6
CNN3	215.9	236.8	193.9	246.2	174.4	113.3	231.9	157.9	125	118.6
CNNM2	9.85	18	13.2	9.75	11.05	15.7	10.05	3.65	10.9	11.25
CNOT1	28.8	49.6	59.6	58.6	67.3	74.2	69.7	54.2	62.1	49
CNOT2	44.8	54	73.9	76.7	46.8	73.2	83	48.7	39.9	50.7
CNOT3	94.9	80.6	57.4	46.9	53.3	44.9	43.5	40.2	57.7	44.3
CNOT4	154	134.1	143.3	147.7	104.9	198.1	133.9	150.4	162.8	131.1
CNOT8	16.35	34.5	32.8	33.95	29.25	17.4	30.3	29.1	18.75	25.2
CNP	88.68	97.5	73.96	65.02	82.62	87.84	94.82	82.66	95.18	77.78
CNPPD1	754.8	662.6	853.5	657.5	857.6	803.6	701.8	578.6	703.4	554.2
CNPY2	340.5	294.1	295.9	253.8	324.9	320.1	330.4	473.9	406.5	295.1
CNPY3	71.8	51.6	45.5	38.2	49.1	56.2	85	69.8	79	80.3
CNR1	11	19.6	18.9	37.4	22	4.7	8.7	10.1	3	5.3
CNR2	4.6	8.6	6.7	7.3	6.7	5	8.3	3.4	14.7	5.4
CNTF	2.2	4	3.1	3.4	2.1	5.6	2.9	1.8	5.4	8.9
CNTFR	23.6	39.4	24.7	9.4	24.4	31.1	23.8	25.6	8.2	28.8
CNTN1	14.7	16.9	20.35	19.25	21.75	2.4	23.3	22.2	25.65	26.5
CNTN2	75.3	155.7	161.5	185.2	155.4	126.1	138	113.7	162.8	125
CNTN5	3.7	1.6	6.2	5.4	1	1.9	3.1	4	1.6	3.1
CNTN6	9.1	17.7	13.2	8.9	7.9	13.1	16.7	10.2	9.5	13.2
CNTNAP2	3.5	5.1	8.5	8.5	3	28.8	5	10.6	13.5	18.2
CNTRL	3.4	2.2	2.4	7.7	3.3	2.1	6.9	7.8	7.4	1.7
CO9	1	37.2	27.7	41.1	12.2	31.8	1.7	6.8	1.8	1.2
COA1	151.5	160.6	143.2	109.6	123.3	163.1	169.7	251.8	164.7	140
COASY	112.55	98.25	88.55	95.35	165.85	88.5	82.05	114.2	113.9	111.2
COBL	27.3	30.4	26.1	34.9	13.5	15.4	19.2	22.8	2.2	8.8
COBLL1	15.8	35.6	27	31.5	37	35.7	26.2	30	26.7	14.9
COCH	4.6	3.3	5.8	5.1	0.5	4.9	1.6	1.6	1	0.2
COG2	51	50.5	45.8	47.9	42.4	52	80.7	33.2	46.8	40.1
COG4	142.5	141.3	137.5	123.6	163.2	127.5	114.5	146.6	132.6	131.2
COG5	26.9	26.9	32.1	64.8	21.4	70.3	54.5	31.7	41.6	61.6
COG7	4.8	9.3	4.6	6.1	7	6.9	4.4	4.9	3.7	7.5
COIL	27.75	16.9	24.35	14.9	10.55	22.6	20.5	14.75	14.95	10.65
COL10A1	20	38	25.5	25.8	19.8	13.7	20.3	19.3	34	33.6
COL11A1	4.2	6.6	13.1	20.7	23.2	26.1	45.7	14.1	13.7	19
COL11A2	20.56666667	34.46666667	23.63333333	28.86666667	11.33333333	34.36666667	30.53333333	26.86666667	13.6	11.53333333
COL13A1	3.8	4.6	10.75	7.1	3.3	11.4	13.4	9.6	12.85	6.05
COL14A1	37.85	38.05	29.8	83.6	18.9	64.75	92.95	72.8	51.85	91.6
COL15A1	242.5	305.5	147.6	512.9	219.9	156.9	327.5	225	299	239.5
COL16A1	107.65	71.95	54.35	58.3	160.9	112	113.35	121	107.4	91.9
COL17A1	12.2	5.9	2.4	3.6	1.7	3.8	9.7	7.2	2.8	1.8
COL18A1	28.1	34.4	27.2	49.8	41.8	10.9	46.8	35.8	27.8	52.7
COL19A1	13.05	13	20.2	18.05	10.8	18.9	29	14.9	14.3	24.7
COL1A1	161.65	133.3	108.5	233.65	184.35	201.3	738.85	192.85	233.45	313.4
COL1A2	216.775	222.075	127.075	455.45	271.675	433.275	996.5	560.3	432.775	656.35
COL21A1	12.5	18.8	27.2	26.1	30.3	21.6	25.6	38.6	27.9	39.4
COL2A1	45.65	73.35	50.65	57.5	59.8	50.05	80.6	59.5	70.8	71.5
COL3A1	649.2	670.7	530	1276.1	788.1	1108.6	1235.3	1267.1	1207.2	1462.6
COL4A1	286.8	384.2	386.8	713.3	406.5	287.2	476.3	266.4	344.1	419
COL4A2	876.1	917.9	938.8	1381.3	1550.7	813.3	1098.6	612.9	923.3	1094.8
COL4A3	12.9	6.066666667	11.26666667	6.6	6.533333333	12.93333333	3.066666667	4.833333333	5.633333333	9.1
COL4A4	11.2	5.4	6.7	1.6	2.9	7.6	1.9	2.5	2.6	4.1
COL4A5	2.9	5.6	4.8	2.7	3.7	1	4.3	0.8	3.7	8.5
COL4A6	5.1	3.2	4.65	3.7	7	4.25	1.35	2.25	3.1	3.45
COL5A2	201.9	182	248.5	505.4	292.1	449.2	496.6	378.5	274.1	601.8
COL6A1	505.4	424.1333333	323.4666667	432.4333333	453.3666667	453.9666667	586.4666667	304.7666667	435.2333333	346.5666667
COL6A2	1276.6	949.2	731.5	1198.3	1772.9	1041.45	910.35	813.65	1042.3	970.15
COL6A3	779	948.9	796.6	771.3	950.3	763.3	788.4	725.4	649.2	708.3
COL7A1	37	43.3	30.9	30.6	41.6	44.8	55	46.8	39.5	52.7
COL8A1	13.6	16	9.1	12.4	12.8	19.2	38.1	19.6	33.7	35
COL9A1	142.5	152.5	109.7	105.8	111	103.1	163.4	68	129	63.4
COL9A2	11.1	18	14.2	12.9	48.3	13.7	70.1	30	16.9	15.6
COL9A3	10.2	22.2	5.9	2	5.4	2.6	1.4	8.9	2.1	11
COLEC10	3.3	8.4	7.8	10.9	2.2	7.3	2	0.8	8.2	8.3
COLGALT2	42.3	55	34	65.4	119.3	41.1	88.8	27.8	66.5	61.4
COLQ	27.9	26.1	22.5	27.6	30.6	40.3	19.1	22.8	19.3	24.9
COMMD4	217.6	186.6	196.9	141.2	304.8	213.6	177.3	242.9	143.6	226.7
COMP	123.6333333	85.93333333	45	140.2666667	453.9333333	101.8333333	239.2	125.1666667	140.5	169.6
COMT	562.4	522.8	531.5	470.2	469.7	635.8	675.6	696.7	705	829.4
COPA	499.4	443.7	474.9	574.5	510.5	617.5	608.5	567.7	628.4	652.6
COPB1	45.7	96.8	103.3	145	52	103.6	142.2	90.9	134.9	147.9
COPB2	95.6	146.7	145.8	162.6	105.1	190.6	170	165.7	158.9	150.1
COPE	554.5	428.5	435.3	418.6	539.4	561.9	439.2	525.6	686.4	510.6
COPG2IT1	4.2	3.9	4.1	3	3.3	10.2	2.9	9.5	2.6	1
COPS2	17.2	21.65	45.6	24.25	9.05	23.35	12.9	17.95	18.2	20.15
COPS3	105.3	63.3	88.4	70.4	45.6	113.7	63.5	98.8	54.9	34.3
COPS5	122.1	131	244.8	194.5	47.2	185.4	182	179.6	134.4	122.1
COPS6	550	486.1	535.9	605.1	764.1	474.1	375.6	655.4	529.8	456.2
COPS7A	118.9	170.8	144.8	142.1	208.1	112.1	144.3	178.5	216.8	159.7
COPS8	145.7	80.8	116.9	153.1	146.5	135.1	118.4	103.6	79.9	87.2
COQ2	43.1	36.2	23.8	49.6	39.4	63.4	35	45.4	30.1	35.2
COQ7	20	6.4	11.9	16.3	10.6	18.5	15.6	17.7	17.7	18.9
COQ9	149.5	204.6	157.4	139.7	160.7	152.5	188.5	160.1	227.3	172.3
CORO1A	94.7	61.9	64.3	112.5	90.3	208.5	169.5	258.6	258.3	171.3
CORO2A	9.9	11.6	8	17.9	9.4	4.5	8.6	2.2	3.2	3.3
CORO2B	60.1	48.5	46.4	39.8	94.5	42.3	40.3	25.9	46.5	20.4
COX10	6.3	10.2	6.4	7.9	2.4	6.7	11.2	5.1	8.2	11.2
COX11	32.8	38.2	53.2	84.7	36.6	97.4	55	38.4	37.4	47.9
COX20	15.8	8.9	25.1	9.6	14	6.6	7.6	15.2	9.9	9.5
COX4I1	1147.8	1223.8	1259.6	1057	1340.3	1047.8	1174	1500.4	1172.8	1161.3
COX5A	250.1	269.1	270.8	230.6	247.6	274.4	275.2	329.6	256.4	272.9
COX5B	707.05	548.35	680.5	504.25	775.5	426.95	482.55	956.25	825.95	822.55
COX6A1	2772.3	2733.6	2692.2	2317.6	2989.8	2643.3	2396.8	3205	2606.8	2546.5
COX6A2	124.9	97.3	51.9	26.2	32.5	175.8	160.7	51.7	45	255.9
COX6B1	804.7	687.7	832.3	646.4	1076.6	797.2	483.4	1201.6	775.2	991.8
COX6C	256.3	313.6	460.8	370.8	304.9	577.4	442.2	707.3	270.5	284.3
COX7A1	710.6	771.3	710.7	662.1	884.7	657	508.1	1192.2	869.4	611.7
COX7A2	1760.1	1557.3	1495.5	1192.1	1337.7	1128.9	1385.7	2262.9	1877.5	1634.8
COX7A2L	459.7	379.2	426.5	394.4	396.4	338.7	460.9	634.4	429.1	441.3
COX7B	138.9	188.3	195.4	186.4	97.4	86.9	126.7	371.8	162.9	107.1
COX7C	1269	1443.9	1141.5	944.3	1336.2	1193.2	1078.4	1281	752.7	766.2
COX8A	1615.7	1573.7	1565.8	1446.1	1888.2	1343.3	1184.9	1817.5	1747.4	1499.7
CP	136	134.3	86.4	71.2	21.8	124.5	90.5	75.3	67	66.8
CPA1	14.6	11.5	18.1	11	14.6	28.8	0.8	3	4.5	14.6
CPA2	14.4	11.2	11.4	8.7	2.5	17	8.8	7.1	6.1	1.7
CPA3	34.6	7.2	50.3	33.1	20.8	103.6	134.2	80.5	66.6	78.5
CPB1	100.3	112.4	34.6	35.4	18.1	60.4	48.5	82.6	23.1	16.1
CPB2	7	11.7	16.1	12.5	8.8	17.2	17.3	14.7	12.3	10.7
CPD	30.7	24	26.9	75.7	40.5	43.9	40.5	37.4	31.9	49.5
CPE	104.7	60.2	124.1	224.1	204.3	119.7	96.7	60.7	57.7	67.8
CPEB3	20.1	18.5	33.8	28.8	19.4	26.1	28.7	21.6	25.8	22.6
CPLX2	5.6	4.9	2.4	1.8	4	6.5	14.9	3.1	2.7	2
CPM	25.7	40.4	125.2	48.2	41.1	67.2	58.3	39.5	21.7	50
CPN1	2.9	6.4	10.2	14.6	8.7	3.7	11.5	5.2	11.3	12.8
CPN2	5.9	0.3	0.3	0.3	0.3	2.8	0.4	0.2	0.3	0.4
CPNE1	268.9	723.8	540.8	463.4	453.1	293.1	648.8	381.8	663.9	843.9
CPNE3	29.3	40.6	43.6	67.5	25.7	74	60.6	43.7	47.1	49.1
CPNE6	267.1	283.8	254.1	245.6	219.2	267.4	194.6	209.6	282.1	307
CPOX	20.1	12.7	13	18.3	20	12.4	18.2	13.8	11.6	17.3
CPQ	167.6	121.6	154	193.8	89.05	233.35	195.55	245.15	235.05	237.95
CPS1	3.3	3.9	24.2	11.8	4.9	18.4	11.5	11.6	11.5	5.1
CPSF4	102.8	123.5	103.3	90.2	130.7	110.4	116.1	136.1	129	118.7
CPSF6	8.3	9.5	5.9	6.1	7.1	2.2	7.4	3.5	1.9	1.7
CPT1A	19.5	23	20.2	19.4	18.9	25.7	30.9	13.2	37.8	31.3
CPVL	185.6	95.3	167.1	186.4	34	247.4	437.9	344.3	195.8	258.9
CR1	11.1	3.266666667	7.1	3.666666667	3.466666667	6.5	3.266666667	7.266666667	3.633333333	10.93333333
CR2	5.5	2.7	13.7	8.7	4.2	2.5	10.6	13.2	17.3	1
CRABP1	16.85	4.7	4.4	4.75	10	12.95	17.2	4.5	18.65	11.45
CRABP2	51.25	57	34.35	49.2	15.55	31.2	142.6	50.3	64.4	38.5
CRADD	80.55	87.85	78.7	71.55	74	70.7	87.35	117.35	67.8	65.85
CRAT	432.1	448.2	335.1	498.1	656.1	330.1	490.1	338.6	539.2	592.1
CRCP	37.3	70.3	40.7	47.9	36.7	80.1	48.2	51.4	37.9	41.2
CREB1	17.6	31.25	55.75	77.75	25.95	52.55	62	48.15	37.6	51.85
CREB3	185.5	199.4	182.8	146.1	189.7	199.6	179.2	230.1	298.6	218.7
CREB3L1	192.8	210.3	117.8	133.1	156	103.2	186.4	103.9	127.4	144.5
CREB3L2	183.6	255.3	221.6	314.5	222.8	339.8	269.3	251.7	231.4	273.1
CREBBP	32.4	32.5	22.6	28.7	31.8	36.3	39	29.6	28.1	28.2
CREBL2	33.3	44.3	82.4	82.9	28.2	80.6	81.3	72.3	53.5	84.9
CREBZF	28.2	20	14.4	19.6	5.4	26.3	11.9	22.2	14.7	19.3
CREG1	62.1	62.5	94	87.3	40.8	95.7	143.3	70.4	52.7	88.2
CRELD1	91.7	88.1	73.3	60.4	105.1	89.8	60.4	72.5	74.5	57.6
CREM	80.6	59.73333333	92.66666667	47.86666667	22.46666667	67.73333333	72.8	54.93333333	45.2	68.06666667
CRH	6.5	9.1	13.8	9	10.9	13.9	5.4	10	10.9	6.7
CRHBP	8.3	12.1	4.2	1.1	1.2	0.4	0.4	6.3	1.3	0.8
CRHR1	50.35	50.15	31.15	33.85	35.6	65.35	49.95	37.05	31.1	46.95
CRHR2	26.26666667	28.5	39.76666667	29.03333333	28.66666667	21.26666667	62.63333333	13.16666667	34.06666667	38.36666667
CRIP1	1312.8	1019.8	906.3	2102.8	924.3	1945.3	1934.6	2265.3	2101.1	2082.8
CRIP2	1049.7	862.9	602.9	1191.1	1245.5	995.1	900.2	903.6	983.7	918.7
CRISP1	0.8	0.4	0.2	0.7	2.6	0.3	0.3	2.8	0.5	0.2
CRISP2	0.3	2.7	4.2	1.5	1.1	0.7	0.3	0.5	0.3	0.5
CRISP3	10.8	14.8	23	8.9	1.3	1.7	11.7	11.3	10.5	21.5
CRK	43.4	33.25	57.15	57.2	39.95	58.75	39.35	42.4	36.4	41.8
CRKL	63.26666667	58.6	65.36666667	75.33333333	98.26666667	90.5	69.86666667	81.2	89.6	68.1
CRLF1	381.7	274.8	125.05	194.95	430.55	396.35	257.55	196.65	512.35	346.4
CRLF3	55.1	68.9	78.2	125	41.4	77.9	103.6	72.2	79.2	98.2
CRMP1	18.4	3.5	12.9	8.3	9	7.8	22.7	3.9	6.8	11.6
CROCC	12.4	65.7	27	13.8	57.3	17.2	24.8	14	17.2	12.8
CROT	3.1	0.4	1.1	3	0.9	4.7	4.6	2	0.6	5.9
CRP	1.6	11.6	2.9	2.3	1.4	2.3	3.4	1.8	3	2.7
CRTAM	0.8	0.2	6	8.5	0.3	5.4	4.2	2.2	3.5	1.8
CRTAP	92	107.2	94.1	72.8	62.3	99.6	92.2	109.5	72.3	65.8
CRTC1	10.6	15.9	15.3	13.9	18.2	16.2	15.9	14.8	19.9	17.1
CRX	17.6	28	22.9	14.35	12.15	18.1	23.25	8.15	21.8	15.6
CRY1	38.3	52.3	67.8	80.1	80.8	36.7	35.8	36.2	32.4	34.7
CRY2	116.3	163.7	134.4	104.3	159.9	116.3	85.9	69.5	95.2	94.8
CRYAA	14.3	8.7	4.7	5.4	10.4	24.2	4.5	11.1	5.3	10.8
CRYAB	904.2	1074.9	1085.4	725.95	980.75	468.85	531.95	346.65	537.5	429.85
CRYBA1	13.2	10.5	6.4	2.2	5.8	6.3	4.8	8.6	4.8	5
CRYBA4	72.1	110.9	72.9	65.7	70.6	71.7	87	94.5	73	69.4
CRYBB1	55.3	48.1	33.9	37.2	4.6	63.4	60.8	85.2	43.4	94
CRYBB2	6.6	17.3	2.3	9.5	8.8	4.8	3.6	23.9	5.4	6.2
CRYBB3	4.8	6.8	2.8	6.5	4.4	5.7	6.1	4	5.7	6.3
CRYBG3	26.7	47.2	60.6	84.1	30.4	52.4	51.9	59.7	39.8	42.8
CRYGA	4.5	1.4	0.6	1.2	1	1.5	0.8	1.8	1.1	1.4
CRYGC	7.5	25.9	7.5	5.6	6.3	35	22	6.2	10.8	6.5
CRYGD	7.5	7.7	6.3	4.8	13.6	11.1	3.1	6.4	5.4	2
CRYM	26.7	35.7	28.6	38.3	20.7	39.5	45.2	47.1	23.6	24
CRYZ	35.7	53.6	97.4	114.4	14.4	118.5	66.5	55.7	67.7	50.7
CS	433.1	491.9	529	358.1	609.7	400.8	415.4	341.5	402.7	320.8
CSDC2	15.9	9.2	9.2	18.5	15	11.3	7.5	6.3	6.4	6.6
CSE1L	21.2	31.9	31.1	53.4	23.4	33.6	33.8	25.8	20.2	20.2
CSF1	508.35	609.7	492.55	549.5	498.05	534.6	540.9	444.95	582.8	542.15
CSF1R	1.4	0.8	6.4	2.5	0.3	4.2	0.4	2.4	1.2	0.6
CSF2	37	31.15	27.75	18.85	19.55	21.9	12.7	25.45	27.95	21.85
CSF2RA	22.5	20.6	21.5	31.1	12.8	40.6	28.8	47.8	31.2	48.3
CSF2RB	51.3	50.13333333	41.26666667	71.96666667	24.36666667	62.23333333	70.83333333	54.43333333	54.73333333	63.7
CSF3	11.7	13	11.7	146.5	12.8	30.9	26.6	16.3	12.3	11.1
CSF3R	56.75	35.75	42.35	45.75	31.6	65.8	54.5	56	59.6	86.1
CSHL1	51.63333333	51.4	36.66666667	38.7	43.83333333	60.83333333	70.26666667	46.26666667	56.03333333	62.96666667
CSK	191	208.6	200.1	325.7	241.3	292.2	295.5	325.1	416.6	363.8
CSN1S1	132.8	60.5	98	82.8	18	261.8	296.9	730.1	1002.9	401.2
CSN2	10.7	18.5	14.4	17.1	10.5	10.7	29.4	10.1	16.4	15
CSN3	1.4	7.8	10	7.2	1.8	2	13.6	6.1	4.1	16
CSNK1A1	52.55	45.55	74.05	78.1	58.15	81.3	72.5	55.05	60.85	73.95
CSNK1D	218.1666667	167.7333333	195.6	158.6666667	217.2333333	207.8333333	182.6333333	203.9666667	206.9666667	204.5
CSNK1G2	134.9	153.6333333	86.86666667	86.9	141.3333333	92.3	123.1	85.3	119.5	105.1333333
CSNK2A1	53.63333333	62.1	56.53333333	65.2	58.46666667	75.16666667	76.56666667	53.9	70.5	62.86666667
CSNK2A2	58.1	76.4	53.7	55.7	45.5	64.1	47.3	33.8	58.9	42.2
CSNK2B	851.7	620.5	559.5	426.2	554.7	594	530.4	533.9	712.9	582.8
CSPG4	89.35	120.15	128.7	138.05	246.65	118.95	84.95	75.65	108.1	74.2
CSPG5	17.2	17.9	24.9	14.9	13.3	1	16.5	11.7	8.6	13.3
CSRNP2	28.8	42.4	30.8	45.9	22.3	45.1	48.3	32.4	26.6	28.2
CSRP1	517.7	347.9	341.9	505.1	761.7	407.3	347.7	571.9	513.9	464.3
CSRP2	60.4	57.3	57.3	69.9	68.1	35.6	26.5	34	20.6	5.5
CSRP3	5.5	16.1	9	12.5	5.7	28.7	37.3	3.1	16.3	26.5
CST3	271.8	204.6	273.6	282.2	225.8	255.8	88.8	305.3	283.3	289.6
CST5	1	1.7	2.1	2	0.6	1.7	1	0.7	2.2	2
CST6	24.45	33.75	23.5	27.05	20.7	20.95	32.45	33.4	32.75	41.3
CST7	34.9	30.2	27.7	24.4	24.2	46	47.4	35.5	38	22.4
CSTA	30.8	38	48.4	50.9	31.7	46.9	50.8	72.9	29.9	34.5
CSTB	1631.7	1607.8	1632.6	1521.2	1106.6	1386.8	1383	1671.5	1346.5	1674.4
CSTF1	19.7	10.6	15.4	17.4	10.3	19.3	25.7	23.9	18.4	18.1
CSTF2	23.3	21.3	18.1	17.9	17.9	20	26.8	30	21.9	16.9
CSTF2T	10.8	25.2	19.4	29.9	24.2	26.1	36.2	17.5	29.3	20.6
CSTF3	59.7	60.7	58	57.3	38.9	79.9	86.1	54.4	66.6	67.2
CT62	11.4	5.4	13.4	8.6	10.2	11.4	8.4	2.4	13.8	7.5
CTAG2	3.4	9.6	2.3	4.7	2.9	3.8	3.7	6.7	7.6	16.4
CTAGE5	20.8	29.55	50.2	37.3	30.05	44.6	34.65	33.1	25.8	37.55
CTBP1	248.7	314.05	218.85	276.1	295.2	244.55	271.5	280.35	215.1	361.95
CTBP2	95.7	144.3	115.2	177.4	105.7	147.7	159.2	98.8	91.5	120.4
CTBS	99.6	60.2	110.2	83.3	37.2	164.2	134.3	190	116.9	101.4
CTC-428G20.3	38.1	8	73.1	67	18.7	52.9	79.9	26.6	23.3	48.8
CTCF	188.2	205.05	161.85	162.75	159	146	165.7	188.4	163.2	155.85
CTDNEP1	815.9	728.6	642.3	555	828.7	645.3	678.1	568.5	745.2	593.4
CTDP1	46.9	28.2	47.6	49.8	67.8	45.4	27.9	32.5	46.4	45.3
CTDSP2	523.3	533.8	519.6	788.3	877.9	471	619.4	711.9	662.1	752.9
CTDSPL	48.85	44.1	50.55	62.05	63.9	58.9	52.4	48.6	42.1	47.85
CTF1	32.2	43	30.6	30.5	35	29	35.2	31.8	26.9	18.8
CTGF	1229.5	1279	1183.2	834	1237.3	1272.1	1883.7	1173	1102.9	1165.9
CTH	10.3	14.2	27.7	9.1	9.8	8.9	1.1	2	9.4	6
CTIF	92	71.4	94.7	95	226.7	84	38.8	70.3	71	79.8
CTNNA1	517.05	475.95	472.35	607.6333333	284.7	614.3666667	543.7333333	480.1666667	429.25	548.7833333
CTNNA2	1.95	2.3	7.3	7	5.9	4.95	3.3	3.45	8.3	2.85
CTNNAL1	19.7	49.6	53.7	55	31.7	47.2	56.8	38.8	29.4	46.2
CTNNB1	233.8	412.6	274.2	421.3	619	234.5	357.6	287	228.4	273.3
CTNNBIP1	14.4	9.6	28.6	7.8	38.3	46.7	14.2	11.6	19.8	31.2
CTNND1	45	38.5	28.5	43.3	34.9	49.6	46	42.2	28.2	55.2
CTNND2	9.4	0.9	5.5	5.4	4.1	9	3.5	1.6	0.7	1.6
CTNS	104.3	64.3	91.1	70.1	86.4	44.7	76.9	85.2	96.4	118.8
CTPS1	13.4	13.8	9.7	12	22.5	6.2	1.9	6.1	14.2	3.1
CTR9	19.6	27.9	24.3	27.5	14.1	38.9	49.2	27.4	34.9	37.2
CTRB2	9.7	10.2	8.9	6.1	4.4	8.2	7.6	7.3	7.4	7.2
CTRC	29.7	85.3	29.4	51.8	63.3	31.4	41.7	39.5	16.1	15.6
CTRL	24.025	29.15	17.325	14.3	20.575	23.725	30.4	21.45	21.3	16.8
CTSA	765.7	419.7	545	405.8	527.1	640.8	469.4	623.1	553.1	654.3
CTSB	17.5	8.9	29.3	21.9	13	13.6	27.4	21.2	23.6	26.3
CTSC	462.1	254.2	442.4	221.6	223.5	439.6	461.9	393.2	285.6	447.2
CTSD	1375.4	1061.6	1315.7	1253.1	1038.9	1432.7	949.3	1317.1	1163.7	1583.3
CTSE	4.95	8.65	0.85	5.3	4.85	12.05	2.25	2.4	2.9	3.6
CTSF	167.9	143.5	129.1	93	115.5	95.3	124.4	98.7	121	131.2
CTSG	166.7	115.35	86.4	62.15	83	68	100.65	119.9	81.35	56.8
CTSH	753.2	616.5	711.5	619.7	608.1	641.6	694	1009.1	869.9	535.2
CTSK	268.8333333	253.3666667	339.1	218.0333333	114.7666667	367.4333333	470.2666667	403.4666667	281.7	319.4
CTSL	1853.8	1426.1	1177	1606.2	1160.8	1498.6	1934.2	1609.9	1311.7	1341
CTSO	55.4	60.2	104.85	147.35	45.5	139.8	170.85	180.4	130.35	107.15
CTSS	14.3	18.8	20.9	26.9	10.9	29.1	43.2	33	11.8	34.3
CTSV	4.8	10.6	9.5	2.5	2.4	4.5	3.7	2.6	4.5	2
CTSW	39.6	70.6	39.5	65.4	45.7	57.3	98.7	67.1	64.2	69.3
CTSZ	99.2	51.65	51.55	73.65	30.6	55.55	66.95	198.3	114.85	163.6
CTTN	282.8	302.7	243.9	404.9	548.6	324.3	244.5	316.9	267.7	277.6
CUBN	4.9	5.8	4.95	7.2	14.4	4.6	9.9	3.6	4.6	4.5
CUL1	129.7	83.55	139.85	103.7	65.25	137.45	97.55	71.65	63.6	100.15
CUL2	8.1	11.7	16.7	14.7	18	18.4	21	17.9	17.5	13.9
CUL3	0.4	2.1	1.1	1	1	5.9	0.4	4.9	5.4	0.5
CUL4A	10.3	0.5	5	1.1	4.6	3.8	9	5.5	4.5	5.7
CUL4B	41	33.4	68.8	52.6	38.9	75.5	49.9	51	38.7	45.9
CUL5	9.9	10.6	10	22.9	11.8	12.2	5	14.6	13.4	16.2
CUL7	96.1	68.9	74.8	77.2	96.1	137.2	85.7	77.5	118.6	112.5
CUL9	57.1	69.2	56.7	97.7	80.7	82.9	96	99.3	76	114
CUX1	127.9	105.05	100.4	124.75	116.8	195.6	150.95	193.6	194.55	204.5
CUX2	1.3	0.5	0.4	1.1	0.6	0.9	0.7	0.5	0.8	1.7
CX3CL1	188.6	190.2	131.5	146.8	220.1	89.6	108.1	93.6	116.9	98.1
CX3CR1	22.3	15.5	12.7	55.6	1.4	101.2	124	116.9	55.8	84.7
CXADR	12.8	11.4	17.4	25.4	2.6	43.6	24.4	18.1	12.5	43.7
CXCL1	56.2	147.1	36.2	117.3	174	77.9	78	69.9	191.9	136.4
CXCL10	3.2	0.7	1.8	1.9	2.9	11.1	31.8	10.8	25.3	6.2
CXCL11	6.1	2.9	3.3	3.6	1.3	1.5	10.6	0.6	7.8	3.1
CXCL12	561.4	681.55	433.65	464.25	354.25	808.85	847.4	996.65	817.4	824.5
CXCL13	1.3	1.2	5.1	0.9	2.4	2.3	0.9	1.1	2.9	0.9
CXCL2	263.1	990.6	326.1	265	503.6	163.5	138.8	122.1	67.5	196.3
CXCL3	73.1	195.7	103.4	52.8	124.5	31	45.9	65.8	37.4	83.6
CXCL5	7.4	10.9	26	18.5	20.5	8.1	24.9	8.3	11.9	25.1
CXCL6	4.5	3.1	2	14.5	1.3	1.4	6.7	2.3	34.5	12.8
CXCL8	219.15	222.6	226.4	122.9	112.65	116.85	67.45	46.5	83.3	89.2
CXCL9	3.3	3.3	15.3	1.8	1.2	8.6	91.7	4.3	168.7	2.9
CXCR1	39.9	38.35	32.1	17.15	20.55	8.75	29.2	18.8	32.75	38.8
CXCR2	24.66666667	49.2	30.83333333	32.8	29.7	28.1	33.1	27.2	24.63333333	33.23333333
CXCR3	23.7	128.9	86.4	82.3	57.5	83.5	127	72.4	91.4	103.3
CXCR4	440.2	484.2	725.8	297.3	213.5	359.9	402.6	389.4	338.2	336.2
CXCR5	20.53333333	17.2	17.7	12.1	10.26666667	12.16666667	18.33333333	11.56666667	23	22.76666667
CXCR6	2.1	3.1	1.6	2.7	2.3	3.4	3.3	2.8	3.5	1.7
CYB561	15.5	46.2	28.7	26.5	53.4	19.5	26.9	18.2	6.9	25.8
CYB561D2	83.6	125.9	94.3	79.4	149.1	140	111.2	219.8	148.4	149.7
CYB5A	244	281.0333333	404.1666667	191.4666667	289.2333333	107.7333333	131.1333333	144.5666667	111.6666667	121.3333333
CYB5B	86.15	67.8	69.75	72.65	60	64.05	76.4	99.65	81.05	71.9
CYB5R1	267.3	166.7	234.2	212.7	212.3	188.7	219.1	228.9	206.7	311.4
CYB5R3	1484.9	1602.1	1319.3	1768.9	1971.7	1637.8	1458.2	1624.1	1745	1799.3
CYBA	1409.7	1010.6	1550.9	1277.6	1236.1	1463.1	1351.7	2567.2	2727	2440.4
CYBB	98.6	87.5	172.8	395.6	14.2	391.4	327.1	290	103.2	328.2
CYC1	357.5	333.35	291.45	211.4	380.1	255.25	282.05	353.1	452.3	369.9
CYCS	144.5	163.3	305.5	294.9	176.1	143.5	149.6	173.6	191.5	156.8
CYFIP1	368.8	349.1	262.6	391.8	261.2	621.8	616.5	566.1	333.4	601.7
CYFIP2	30.5	9.9	10.3	12.9	36.6	38.6	16.9	29.8	28.8	35.8
CYHR1	39.2	47.7	39.95	59.15	61.4	60.65	52.3	58.3	58.55	66.35
CYLC1	8	22.2	9	7.5	4.7	2	0.9	1.8	7.5	3
CYLC2	1.1	0.4	1.3	6.6	0.5	1.7	1.3	1.1	0.8	5.8
CYLD	23.9	28.7	62.5	60.9	56	120	59.7	57	48.4	47.3
CYP11A1	80.7	156.7	100	164.3	118.5	145.4	166.2	138.7	157.6	127.1
CYP11B1	5.15	10.3	12.1	14.2	3.55	15.9	9.25	6.75	5.2	13.2
CYP11B2	2.8	5	3.9	5.4	2.8	5.3	6.5	3.5	7.9	2.2
CYP17A1	19.3	24.8	27.9	13.8	17.35	23.95	18.9	13.95	17.55	12.25
CYP19A1	15.36	9.72	12.84	14.98	7.1	8.32	10.7	6.26	10.96	12.56
CYP1A1	10	46.53333333	15.06666667	14.56666667	11.56666667	19.36666667	16.5	8.5	16.06666667	7.8
CYP1A2	2.2	1.1	1.9	1.5	2.3	2.5	1.9	2.4	1.8	1.9
CYP1B1	577.9	893.85	836	683.05	290.85	616.05	825	773.25	544.5	565.4
CYP24A1	0.3	1.1	0.5	0.8	0.4	0.5	1.3	3.3	1.6	0.5
CYP26A1	8.6	12.4	13.9	8.7	14.15	13.45	11.4	12.8	10	9
CYP27A1	80.2	94.6	124.9	27.8	104.6	66.7	63.3	100.4	129	132.3
CYP27B1	6.4	17.3	8.4	6.4	4.1	2	2.2	2.8	5.1	2.3
CYP2A13	52.8	40.6	37.3	32.13333333	36.83333333	53.23333333	40.4	19.56666667	27.6	27.6
CYP2A6	39.4	40.55	40.7	36.4	31.7	31.2	39.75	30.05	35.45	28.4
CYP2A7	43	54.7	43	37.5	48.5	22.2	44.8	35.2	35	35.3
CYP2B7P	5.1	3.2	2.5	4.5	11.6	4.2	15	3.4	11.6	14.2
CYP2C18	16.5	12.8	9	8.7	9.1	29.8	35.1	9.3	23.4	24.7
CYP2C19	25.95	10.5	5.3	20.65	6.3	20.95	35.15	20.85	23.8	44.45
CYP2C8	2.15	5.9	1.65	2.1	3.7	1.35	1.2	9.95	6.65	5.5
CYP2C9	23.3	31	18.2	19	20.1	31.3	10.5	12.7	15.4	20.1
CYP2D6	10.4	16.8	6.4	12.9	6.6	6.2	3.2	3.7	5.2	1
CYP2E1	21.15	20.65	18.8	12.1	9.85	16.05	13.25	17.95	13.65	22.95
CYP2F1	45.7	37.3	53.2	65.8	32.7	32.4	48.7	37.9	22.6	39.6
CYP2J2	11.65	12.05	9.3	8.1	5.9	14	13.8	4.25	6.8	6.1
CYP3A4	2.333333333	1.933333333	6.633333333	5.833333333	6.033333333	2.933333333	3	4.4	1.766666667	1.666666667
CYP3A5	60.1	49.1	59.8	53.3	65.4	40.5	56.2	51.1	70.8	58.6
CYP4B1	203.1	171.3	369.9	155.8	242.2	68.7	75.4	70	67	67.4
CYP4F11	2.3	6.2	3	3.8	1.8	9.9	3.7	6.8	3.7	2.6
CYP4F12	71.6	78.9	56.5	72.8	52.8	54.8	91.9	58.5	69.7	74.1
CYP4F2	2.7	12.6	5	11	1	3.6	5	8.8	3	6.5
CYP7A1	0.5	1.5	3.4	1.8	0.3	0.2	2.1	3.1	1	5.4
CYP7B1	4	12.4	6.9	19.1	2	2.4	3.1	5	3.9	12.5
CYR61	311.4	499.5	452.9	468	611.4	260.3	271.1	166.4	361.4	222.6
CYTH1	159.8	116.7	125.1	213.3	178.6	187.1	207.8	165.7	159.6	206
CYTH2	131.5	77.4	87	61.7	86.8	112.6	71.5	86.9	64.9	61.3
CYTH3	30.5	11	27.6	12.7	12.3	36	41.5	13.7	13	12.3
CYTIP	9.3	6.8	10.8	12	3.3	13.7	9.3	14.4	7.7	6.3
DAAM1	23.9	73.2	131.1	198	37	109.5	103	89	83	150
DAAM2	173.2	135.1	125.2	109.3	222.6	104.8	115.3	92.4	72.9	82.9
DACH1	0.6	5.7	6.6	3.8	3	0.7	9.2	4.2	8.5	1.2
DAD1	682.9	659	590.5	598.8	659.7	626.6	714.4	860.5	774.2	686.1
DAG1	156.5	131.5	107.1	154.6	205.5	188.2	182	165.3	170.9	153.3
DAGLA	90.2	42.3	80.3	58.6	58.1	39.7	74	61.8	55.7	52.7
DAO	4	4.9	4.2	4.3	4.3	3.3	2.8	2.8	3.6	4.2
DAP	855.6	971.7	808.8	746.1	898.8	1363.2	1192.6	904.3	1216	1096.6
DAP3	86.2	73.35	94	90.5	86.6	83.35	82.1	112.25	68.95	71.85
DAPK1	66.7	102.5	70.6	68.3	42.2	108.4	78.8	67.4	75.8	102.2
DAPK2	42.3	47.9	37.1	37.6	29.5	22.6	39.2	30.2	28.2	33.6
DARS	38.3	66.3	82.8	57.1	29.3	58	53.7	42.6	34.8	44
DAXX	143.1	162.65	106.15	151.55	201.25	216.45	132.3	245.95	189.3	156.3
DAZAP2	796.9	793.9	672.8	752.3	785.9	804.8	848	670.3	628.6	746.6
DAZL	8.1	5.4	4.25	8.25	3.45	10.75	12.75	6.7	5.7	8.1
DBF4	0.9	7.2	10.6	0.9	6	2.5	0.4	1.7	2.2	7.9
DBH	31.9	16.4	21.4	18.3	20.9	30.6	39.1	16.9	45.2	18.2
DBI	356	288.1	383.7	203.1	209.4	205.9	237.8	331	179.7	168.2
DBN1	195.7	146.8	138.3	157	237.5	116.4	166.4	133.2	185	166.9
DBP	168.4	168.5	87.6	102.5	89.4	139.3	179.1	127.1	145.7	200.4
DBT	9.2	5.2	9.8	1.9	4.8	5.6	6.2	5.1	2.4	3.5
DCAF11	251	204.5	174	180.8	268.3	248.6	201.7	321.4	275.3	273.4
DCAF4	7.6	1.3	0.8	0.7	2.6	1.1	0.5	0.3	0.4	1.5
DCAF7	85.4	85.05	79.35	86.5	108.35	91.45	99.9	126.95	114.2	82
DCAF8	119.8	114.9	112.3	169.9	214.4	102	159.6	161.5	133	153.2
DCBLD2	24.8	31.9	27.6	30	9.8	2.7	10	23.6	26.9	25.9
DCC	1.4	0.9	6.1	1.6	1.4	1.9	1	0.8	1.3	0.8
DCHS1	52.6	38.6	47.8	32.8	24.3	62	57.2	34	48.5	41.7
DCK	15.1	12.1	21.8	16.9	17	22.1	18.7	15.7	11.9	13.9
DCLK1	30.8	34.1	36	52.45	31.8	41.15	63.5	41.8	41.4	49.05
DCLRE1A	11.8	9.3	2.2	5.9	5.2	12.5	16.1	12.3	4.5	12.2
DCP2	21.9	12.9	26.1	37.3	16.2	16	16.4	9.4	2.9	17.6
DCT	3.1	2.566666667	3.1	2.233333333	5.7	2.566666667	3.033333333	3.9	3.233333333	6.533333333
DCTD	410.95	354.8	388.75	407.9	460.65	489.3	426.9	514.95	452.8	410.1
DCTN2	280.4	300.1	273.9	261.2	323.5	330.6	304.4	328.7	321.3	351.6
DCTN3	129.8	205.3	168.6	187.6	225.7	168.8	221.8	205	251.9	220.7
DCTN5	42.3	32.3	42.1	23.7	27.1	25.1	65.8	74.6	52	40.3
DCTN6	63.2	74	111.8	86.1	41.5	121.3	82.5	64.6	59.2	56.4
DCUN1D4	4.6	26.3	45.5	38.8	19.6	39.1	26.2	17.9	24.2	45.2
DCX	1.6	3.3	11.2	5.6	1.6	1.4	9.6	1.8	1.3	7.6
DDAH1	4.7	3.9	5	2.8	1.4	3.7	1.6	3.6	2.7	3.8
DDAH2	706.1	545.7	715.5	745.9	643.2	637.3	559.5	751.7	851.1	872.9
DDB1	466	458.4	426.2	483.3	615.6	478.6	474	467.1	466.3	472.1
DDB2	100.8	121.6	114.2	102.2	101	92.9	114.8	143.5	122.8	143.5
DDC	6.9	11.5	6.3	4.3	9.4	3.2	1.4	7.6	6.8	9.6
DDHD2	49.3	55.1	84	115.9	47	84.8	85.2	74	63	81.7
DDIT3	524.4	355.15	445.85	170.6	364.45	161.35	100.4	162.2	94.9	29.65
DDIT4	626.95	627.5	527.2	416.6	643.75	42.3	80.65	66.35	61.8	65.1
DDN	4.6	1.5	1.5	2.9	1.7	2.5	1.1	1.1	1.3	1.1
DDO	4	3	2.7	6.5	0.7	6.2	8.1	8.9	9.9	9.7
DDOST	917.7	600.3	964.8	834.5	1098.7	806.6	678.3	1405.1	1236.9	1132.3
DDR2	134.9	231.9	260.3	182	147.9	138.2	122.6	165.6	149.3	154.9
DDX1	57	76.6	147.1	124.5	56.5	132.1	118.1	92.3	73.4	89.7
DDX10	44.8	52.4	72	52.2	49.2	58.1	35.5	30.1	38.6	32.7
DDX11	103.7	139.9	108.5	119.3	108.2	103.9	139	94.6	103.1	122.8
DDX17	274.2	223.85	347.85	270.3	224.75	404.15	329.9	187.1	192.05	169.3
DDX18	22.6	31.9	70.3	51.7	12.6	44.7	28.9	41.4	41.5	49.6
DDX19A	110.7	216.1	172.9	194.4	243.8	161.1	225.2	159.7	202.1	164.8
DDX19B	125	126.1	95.1	96.2	99	115.6	101.9	98.9	99.2	111
DDX21	292.5	580.3	691.3	605.6	265.3	290	349.8	194.5	340.5	353.8
DDX23	113.6	90.6	108.8	75.9	96.6	87.5	68.9	97	94.9	81
DDX27	56.2	30.4	32.8	35.9	38.1	46.3	16.4	37.3	27.6	19.8
DDX28	30.85	25.65	25.1	20.7	29.3	30.75	31.15	32.5	17.45	34.9
DDX39A	125.2	152	111.9	89.3	189.2	73.4	107.2	117	115.9	103.5
DDX3X	57.5	125.55	159.3	122.7	90.9	100.15	77.65	88.1	78.7	115.55
DDX3Y	80.4	104.8	30.4	179.6	177.5	66	109.4	5	3.3	2.5
DDX42	131.2	154.9	150.5	190	180.2	178.2	135.9	162.2	135.6	134.3
DDX46	60.3	47.3	46.6	35.8	23.8	41.5	44.4	34.6	41	29.2
DDX49	223.6	141.5	120.8	105.5	188.1	144.2	109.4	203	155.2	107.8
DDX51	16.16666667	27.4	21.13333333	16.76666667	17.06666667	25.1	28.2	15.76666667	20.3	23.4
DDX52	6.5	9.65	16.6	12.45	9.7	10	10.8	8.1	10.4	13.05
DDX6	17.8	15	19	8.2	12.8	13.5	12.6	2.5	18.7	2.8
DEAF1	81.5	86.7	68.1	60.8	110.7	48.7	62.7	89.6	100.3	83.2
DECR1	205.3	86.1	161.2	156.2	109.1	127.3	177.7	238.9	153	143.8
DEDD	54.7	100.4	44.1	71	75.7	46.7	95.9	75.7	66.7	59.9
DEFA4	23.1	21.8	6.3	13.2	9.8	14.4	16	10.4	17.4	15.8
DEFA5	2.8	26.7	10.7	4.7	23.9	13.5	5.1	2.1	6.3	4.6
DEFA6	2.4	8.7	1.1	2.3	1	1.5	2.7	3	1.5	5.1
DEFB1	501.2	707.9	529.9	663.3	453.5	342.3	708.6	523.9	802	808.1
DEGS1	436.1	322.6	320	392.8	434.5	443.5	387	378.5	291.9	361
DEK	62.4	162.5	164.5	203.1	82.3	120.6	191.8	110.1	91.1	174.2
DENND3	54.73333333	50.46666667	58.26666667	49.76666667	66.96666667	42.66666667	41.53333333	48.23333333	52.16666667	38.1
DENND4A	5.3	12.2	15.3	24.3	7.3	21.4	18.3	18.2	8.4	14.5
DENND4B	135.7	169.1	127.9	171.4	224.6	148.2	207.9	142.1	185.7	162.4
DENND5A	118.2	142	116	166.3	123.1	144.1	237.5	135.1	167.4	184.6
DEPDC5	37.3	47.7	37.3	29.56666667	39.76666667	43.43333333	28.4	29.73333333	34.26666667	32.73333333
DES	116.8	130.9	65.3	30.8	113.5	76.6	52.7	18.9	7.6	28.3
DESI1	51.8	52.3	43.1	28.8	43.1	45	28.7	52.9	48.4	39
DESI2	34.5	53.1	50.9	108.2	30.5	81.5	57.2	48.4	33.5	54.4
DEXI	119.6	140.4	145	146.8	210.1	94.5	153	137.7	175.4	154.5
DFFA	117.1	94.2	122.1	111.3	158.1	112.4	90.8	125.5	116.9	109.9
DFFB	1.4	1.1	1.8	1.4	11.6	1.9	0.8	4.3	3	0.7
DFNA5	60.1	85.3	68	68.4	47.9	97.2	93.4	125.6	70.4	80.2
DGAT1	165.4	169.7	196.8	121.4	244.7	90.7	59.5	138.5	109.4	155.8
DGCR11	6.1	20.3	18.8	12.2	10.6	16.9	6.4	4.5	19.4	5.5
DGCR2	274.9	275	187.1	253.1	233.1	243.4	203.9	263.3	208.8	209.7
DGCR5	2.9	2.1	2.8	1.3	1.9	2	1.5	3.6	2.7	1.6
DGCR6L	9.3	15.6	31.1	10.7	18.8	48.3	40.8	13.6	25.5	25
DGCR9	16.1	12.7	8.1	5.3	13.2	32.7	12.8	2.9	21.4	17.3
DGKA	182.4	128.1	131.9	159.3	154.1	143.5	194.8	149.7	180	193.5
DGKB	7.6	4.6	1.2	5.2	3.1	1.4	6.1	1.5	0.5	4.4
DGKD	78.1	121.8	95.4	129.5	151.6	97	146.1	107.2	96	123.4
DGKE	2	5.3	1.6	1.2	2.6	7.2	3.8	0.4	1.2	1
DGKG	2.4	2.25	2.75	3.6	1.7	3.4	5.55	2.75	2.45	2.65
DGKQ	4.4	3.5	2.5	3.9	2.9	6.4	4.5	4.1	3.1	5.3
DGKZ	153.2	131.7	126.3	157.8	227.6	149.7	148.4	168.1	186.2	176.2
DGUOK	92	72.9	89.6	38.8	88.5	80.8	73.6	110	102	89.1
DHCR24	144.5	211.1	197.9	173	366.9	100.6	95.9	121.4	109.2	160.7
DHCR7	121.4	168.4	183.4	120	222.8	47.3	93.5	75.8	115.5	99.6
DHFR	14.46666667	7.4	16.2	7.266666667	6.266666667	25.23333333	32.13333333	27.26666667	16.86666667	12.76666667
DHH	30.3	39	26.1	6.9	19.6	19.7	32.4	10.9	34.6	38.6
DHODH	19.3	14.2	16.5	21.9	41.2	6.5	9.4	7.8	13.4	15.5
DHPS	214.95	209.85	203.55	147.4	204.4	140.9	136.35	186.85	211.05	152
DHRS1	155.25	124.45	165.15	100.75	122.9	254.4	208.7	167.05	218.1	215.4
DHRS12	71.7	75.8	77.2	65.75	65.65	62.85	75.25	70.9	81.85	76.25
DHRS2	43.9	53.4	31.2	18.6	35.5	55	34.3	12.5	21.6	12
DHRS3	261.9	322.8	282.2	231.3	362.1	235.5	221.9	266.6	242.8	299.2
DHRS7	350	321.8	414.6	420.2	217.1	437.5	492.4	448.6	320.5	379.7
DHX15	26.7	46.1	63.6	62	32.5	54.2	32.8	43.5	40.5	42.5
DHX16	104.2	80.6	59.6	35.3	84.6	80.5	56.6	60	57.7	51.9
DHX29	13.6	7.9	15.9	20	0.9	23.3	25.6	17.9	19.3	21.6
DHX30	220.6	179.5	167.4	176.4	336.9	198.3	143.9	172.2	210.6	148.6
DHX34	17	29.9	22.9	5.9	17.2	10.1	13.8	8.6	3.7	3.7
DHX38	137.6	146.6	140.6	137.9	198.5	125.4	127.3	153.4	156.8	137.2
DHX57	4	3.5	7.8	5.9	3.6	10.2	10.7	11	5.6	14.3
DHX8	61	57.8	51.5	55	69.9	67.9	68.2	79.7	64.5	64.7
DHX9	61.95	94.25	100.15	109.7	87.05	97.95	89	90.05	82.45	75.2
DIAPH1	260.3	230.1	206	375.4	306.2	217.4	282.7	255	269	272.3
DIAPH2	30.3	62.9	60.35	71.25	50.85	63.2	42.35	47.95	30.95	52.05
DIAPH2-AS1	1.6	7.6	5.6	1.9	0.5	1.4	7.1	0.9	1.9	0.9
DICER1	18.3	45.75	56.9	93.2	47.85	61.3	80.7	54.6	50.15	81.55
DIDO1	15.7	26.1	25.3	29.1	27.9	14.8	21	12.9	28.5	27.4
DIEXF	21.3	23.6	14.4	15.5	9.9	20.4	19.7	19.1	17.4	14.8
DIMT1	47.95	49.15	52.95	69.65	51.5	41.35	44.05	53.4	43.35	35.15
DIO1	0.4	0.4	1.3	0.7	0.6	0.5	1.1	0.6	1.5	2.4
DIO2	64.2	33.1	28.6	13.3	28.4	52.6	37.2	33.2	10.5	42.5
DIO3	53	64	54.4	54.4	93.6	30.5	56.6	46.5	68.9	70.8
DIP2C	59.95	81.8	62.1	80.75	109.55	113.45	107.9	62.5	72.65	89.15
DIRAS3	8.65	7.55	5.75	5.1	6.2	11.2	10.35	9.05	7.45	9
DIS3	11.8	7.7	18.5	10.2	9.2	1.6	9.4	12.4	10.6	11.5
[truncated: 6,609 more rows]
