# Supplementary material for: Integrated Analysis of miRNAs and Gene Expression Profiles Reveals Potential Biomarkers for Osteoarthritis
Source: Front Genet. 2022 Jun 17;13:814645. doi: 10.3389/fgene.2022.814645 (PMC9247214; doi:10.3389/fgene.2022.814645)
Supplement: Supplementary file 1 [file DataSheet1.ZIP › Rawdata/GSE55235/Symbol2.txt]

geneNames	GSM1332201	GSM1332202	GSM1332203	GSM1332204	GSM1332205	GSM1332206	GSM1332207	GSM1332208	GSM1332209	GSM1332210	GSM1332211	GSM1332212	GSM1332213	GSM1332214	GSM1332215	GSM1332216	GSM1332217	GSM1332218	GSM1332219	GSM1332220
A1CF	113.2	79	146.2	131.1	156.8	137.5	186.5	196.3	132.9	150.1	169.5	120.9	116.6	94.3	98.4	130.2	152	174.2	140.3	174.2
A2M	1422.2	1847.4	2478.5	1707.6	2798.2	2695.2	3275.6	2505	2755.1	1781	2471.5	2323.2	1980.8	2786.9	2485.2	2570.7	2742.8	2903.8	2303.7	2396.8
A4GALT	44.4	48.2	62.7	98.4	98	39.8	132.1	155.7	58.2	75.1	67.9	37.9	49.3	40.8	40.9	45	41.4	31.8	34.1	32.8
A4GNT	55.8	43.5	102.9	66.4	57.5	52.4	80.6	74.9	70.6	95.4	42.8	45.2	75.4	44.8	48.8	44.6	84.2	49	60.4	102.1
AAAS	9.5	60.3	19.4	53.5	21.2	9.8	23.9	17.6	27.8	30.9	52.2	97.5	64	63.2	9.2	24	25.5	25.1	98.4	93.9
AACS	276.2	274.2	195.9	346.4	257.5	158.4	145.2	151.6	177.4	377.3	184.3	184.6	247.5	87	112	134	156.2	140	146.9	165.6
AADAC	4.8	10.5	2.1	6.2	5.7	6.8	8.9	13.8	4.3	13.4	6.9	15.3	6.3	9.7	7.2	9.4	6.6	6.9	10.6	23
AAGAB	55.35	64.15	29.7	68.95	55.25	47.25	58.05	28.9	37.8	59.8	52.4	49.7	32.3	44.05	41.85	33.3	36.5	33.7	61	44.2
AAK1	26.5	41.3	34.4	38.6	75.98	48.3	55.16	63.26	45.58	55.44	60.5	35.04	37.54	52.48	26.42	29.94	49.74	80.04	62.1	73.26
AAMDC	66.66666667	81.33333333	101.5666667	64.5	43.76666667	66.13333333	51.83333333	62.6	73.76666667	83.43333333	63.5	59.83333333	73.26666667	70.6	66.43333333	93.93333333	58.53333333	53.83333333	83.7	86.56666667
AAMP	169.8	251	187.6	204.7	235.2	116.7	174.7	140.3	225	276.4	139.3	136.3	237.1	131.1	167.7	136.6	184.9	188.4	190.5	213.6
AANAT	2.5	1.5	2	3.6	3.4	2.5	2.1	6	2.2	4.3	4.1	2.4	2.9	2.9	2.4	4.3	2.5	2.6	3.1	6.5
AAR2	196.4	222.3	234.4	203.6	242.8	161.1	246.4	261	239.9	250.4	225.9	227.5	214.8	250.7	205.6	223.6	246.2	259.3	234	245.3
AARS	522.9	496.9	566.6	571.7	524.8	345.6	832.5	537	458.4	650.7	610.8	516.1	561.8	660.2	569.1	545.3	524.9	505.9	451	546.7
AARSD1	101.6	108.1	111.5	135.8	57.2	57.8	74.2	66.5	57.9	63.6	95.5	71.7	114	109	96.1	72	76.6	37.3	60	75.6
AASDHPPT	239.9	258.55	230.9	176.4	196.15	294	212	130.45	253.3	183.85	158.35	231.55	213.3	182.3	206.4	199.8	176.2	226.4	204.4	154.2
AASS	54.35	107.7	37.9	57.75	97.6	78	58.45	56.95	81.5	79.95	22.35	6.7	26.45	28.15	23.2	19.15	8.8	13.05	38.95	45
AATF	209.7	246	270.6	274.4	283.4	190.2	265.3	256.3	351.5	173	200.9	146.4	131.9	194.2	132.6	247.8	223.4	194.5	184.6	193.4
AATK	63.8	34.9	122.9	76.1	108.5	85.7	146.2	117.3	79.2	88	92.2	78.4	48.7	53.4	41.2	71.2	50.3	72.3	102.3	111.1
ABAT	112.2666667	120.7	102.9333333	60.83333333	35.5	42.33333333	19.1	9.9	74.8	45	56.33333333	43.36666667	72.7	46.9	64.66666667	63.66666667	40.1	60.6	49.43333333	60.76666667
ABCA1	257.5	450.4333333	290	288.6333333	607	502.7666667	260.3666667	494.2	411.3	268.7333333	275.8333333	275.1	283.0333333	219.2666667	332.5666667	315.2	333.1666667	521.4	261	358.1666667
ABCA11P	58.8	25	27.5	8.4	50.4	53.2	48.6	36.5	46.5	38.2	26.7	37.9	40.8	17.2	30.2	38	49.3	25	39.6	68.8
ABCA12	2.1	17	31	2	6.8	10.5	21.3	19.9	2.4	15.8	21.5	18.8	11.5	3.6	17.7	2.2	1.9	5.6	9.3	21.8
ABCA2	17.1	28.93333333	33.56666667	30.66666667	38	32.76666667	25.9	47.7	45.76666667	51.26666667	47.26666667	60.43333333	42.4	42.2	38	55.93333333	88.1	85.56666667	65.23333333	94.96666667
ABCA3	12	41.8	48.1	45	19.1	11	26.4	7.3	25.6	47.8	48.4	74.3	64.4	54	42.9	21.4	91.6	25	93.6	76.9
ABCA4	12.6	9.3	15.1	10.9	25.4	12.3	22.6	28.1	13.8	21.6	25.9	23.8	12.4	12	10.5	9	9.6	13.3	13.5	14.1
ABCA5	87.9	109.9	176.3	122.9	71.3	148.3	97.1	100	126.7	135.7	100.4	73.6	68.9	53.8	62.7	29.7	78.4	74	72.2	63.8
ABCA6	167	146.5	153.7	45.8	77.1	94.6	28.3	72.6	160.9	104.3	40	63.2	116	88.6	43.3	54.7	41	107.4	80.8	89
ABCA7	33	42	62.3	82.5	59	50.6	50.8	86.4	71.3	77.6	65	59.4	78.5	53.4	69.3	73.8	94.4	54.8	62.1	85.8
ABCA8	658.5	471.8	705.2	127.7	310	807.2	159	285.9	463.6	236.2	144	284.4	475.7	388.1	477.9	341.8	270.4	180.7	399.8	349
ABCB1	80.3	40.8	75.4	61.2	59.5	89.4	31.7	73.8	36.5	62	64.5	36.9	51.9	56.9	29	58.8	70.1	19.6	53.3	64.7
ABCB1	35.7	15.1	7.4	15.1	23.4	37.2	5.1	6.6	11.7	8.7	44.3	3.5	23.5	47.7	3	5.2	31.6	5.6	22.7	31.6
ABCB11	16.8	19.3	15.8	4.95	6.05	8.85	9.45	11.7	5.9	6.75	13.4	18.3	12.8	8.5	7.4	16.1	5.35	5.05	8.05	9.5
ABCB4	6.8	1.8	16.9	7.7	3.8	9.3	4	9.5	1.9	17.7	2.8	8.3	23.8	22.2	4	7.8	18.1	4.9	2.3	14.7
ABCB6	27.25	23	69.45	50.1	24.7	34.1	50.45	38.6	54.1	84.8	62.8	34.7	61.6	60.35	54.6	45.25	55.25	61.95	66.45	88.75
ABCB7	64.6	77.6	109.7	67.1	52.1	70.3	32.2	77.2	90.6	36.5	71.4	69	39.8	47.1	78.6	96.7	66.6	29.5	54.8	61.7
ABCB8	2.7	2.4	6	4.8	3.1	2	3.7	4.6	3.4	4.5	10.8	3.4	2.5	4.1	4.4	5.5	6.5	3.6	3.2	3.3
ABCB8	23.7	34.2	33.2	28.9	45	23.3	44.6	25.2	34.4	55.3	47.5	29.2	46.4	2.4	6.6	8.6	32.4	27.6	42.1	56.5
ABCB9	18.65	6.2	8.55	9.95	10.9	7.7	9	8.6	9.05	17.9	7.15	17.75	2.8	9.8	16.75	23.7	14	4.6	5.4	7.75
ABCC1	169.7	169.45	169.7	170.15	211.9	175.25	189.55	165.5	174.65	169.15	206.75	141.75	214	214.6	126.05	157.9	142.55	138.2	169.6	153.25
ABCC10	174.6	114.1	122.35	107.25	93.65	108.15	114.2	101.55	134.6	117.1	213.75	155.45	221.1	142.35	132.3	129.3	142.8	158.75	156.65	158.85
ABCC2	27	26.3	10.5	4.3	20.1	10	17.2	12.7	7.5	13.7	19.7	27	55.4	4.3	7	47	7	6.9	12.8	9.5
ABCC3	19.15	10.25	60.55	54.4	34.35	23	17.65	16.95	84.95	16.75	163.25	244.6	211	40.2	187.85	105.6	156.7	230.55	156.5	93.7
ABCC4	29.5	22.2	35.9	44.8	31.2	28.4	82.5	25.4	16	35.4	35.8	41	34.2	38.8	18.7	66.5	32.9	33.7	48.6	49.4
ABCC5	240.9	242.4	279.9	184.4	233.5	190.2	189.9	204.1	196.9	238.2	312.8	312.5	367.8	271.6	230.8	207.4	249.7	332.2	263.1	299.9
ABCC6	12.93333333	31.33333333	50.76666667	37.26666667	54	93.06666667	26.63333333	45.63333333	36.73333333	57.03333333	30.2	56.2	124.9666667	48.33333333	69	53.8	37.5	55.56666667	71.5	84.76666667
ABCC8	5.4	3.1	10.35	8.25	5.15	3.2	8.3	10.95	6.1	8.4	13.55	5.1	7.4	9.45	6.75	7.45	6.5	5.45	6.55	7.35
ABCC9	43	29.56666667	40.73333333	26.43333333	44.03333333	29.46666667	41.2	45.36666667	29.3	35.36666667	43.63333333	35.1	20.9	43.16666667	33.6	33.23333333	29.53333333	22.93333333	36.5	47.53333333
ABCD1	79.2	74.5	132.7	92.2	111.6	82.8	109.8	149.4	156	153.6	131	117.1	122	122.2	69.7	79.5	158.6	146.5	139	179.3
ABCD1P2	7.4	7.8	12.1	8.9	7.6	5	13.7	9.3	6.1	6.7	2.7	11.6	4.3	11.8	3.4	13.2	9.9	4.2	5.7	10.1
ABCD2	13.1	19.2	8.6	19.7	9.7	22.3	4.1	10.8	23.4	38.1	9.2	17.1	9.2	23.6	13.3	11	3.9	11.3	23.8	41.4
ABCD3	165.9	158.6	147.6	126	114.4	154.4	77.3	47.2	120.4	133.2	192.8	164.5	188.9	223.1	190.7	165.6	216.3	136.3	149.7	151.5
ABCD4	48.3	49.8	54.2	88.5	79.6	36.85	92.7	98.7	102.2	72.95	82.55	65.35	83.25	63.7	51.65	45.75	91.75	81.8	103.5	97.6
ABCE1	176.1	179.55	164.85	247.4	182.2	142.9	294.7	162.75	132.1	177.8	142	208.35	127.75	154.1	217.8	121.2	190.1	179.7	128.75	126
ABCF1	401.9	543.3	422.9	645.7	557.5	230.3	598.5	593.3	378.6	398.2	348.7	337.1	311.1	312	293.5	389.8	299.1	307.8	275	295.6
ABCF2	135.62	111.96	70.74	93.14	108.42	42.94	139.44	117.96	71.86	100.02	86.86	73.34	93.86	76.58	63.36	61.68	77.22	61.92	66.42	76.02
ABCF3	171.1	149	184.6	157.6	133.3	113.3	161.8	166.7	158.1	197.8	157.1	128.4	164.7	179.2	144.1	153.2	192.9	157.2	138.3	177.5
ABCG1	61.55	56.45	73.05	51.4	146.15	74.3	168.45	100.75	93.45	131	79.85	86.65	77	82.55	47.75	62.5	142.1	174.55	95.45	148.75
ABCG2	61.9	70.6	65.6	67.1	40.5	69.3	73.4	54.4	58.3	117.6	63.6	76.6	46.4	55.5	68.2	37	38	51.1	75.1	91.5
ABCG4	45.1	32.6	73.5	62.1	46.8	43.4	42.8	56.1	28.1	65.6	70.9	42.8	34.4	55.3	41.7	61.4	73.8	41.3	31.1	88.8
ABCG5	1.2	4.1	22.5	14.2	1.9	1.7	2.8	3.9	2.2	2.5	6.8	2.2	15	15.1	2.4	1.6	14.5	3.5	2.5	3
ABHD10	235.9	323.2	417.2	274.5	179.4	269.5	155.4	179.9	211.7	312.3	337.1	320.1	369.1	350.4	410.2	415.8	311.5	321.7	410.3	364.6
ABHD11	129.5	154.4	66.3	162.2	134	71.1	80	134.1	130.3	148.2	138.8	117.4	156.8	106	110.8	152.8	153.3	135.6	153.5	176.2
ABHD14A	117.5	129.4	183	173	120.6	89	128.3	191.7	173.5	189.7	217	378.8	256.3	225.8	193.6	198.1	265.3	276.1	290.3	205.7
ABHD14A-ACY1	48.9	59.7	38.6	92.9	65.5	62.3	56.7	98.6	93.8	80.1	81.5	82.4	103.1	99.3	109.2	57.4	94.7	115.8	133.3	160.6
ABHD17A	231.3	451.7	302.4	445.8	456.6	142.4	473.3	425.6	415.5	364	544	455	464.5	476.7	391.2	517.3	443.5	483.2	471.1	530.4
ABHD17B	66	71.3	44.9	23.2	59.7	21.3	36.5	20.2	40.7	93.6	59.3	81.2	76.2	67.6	40.7	76.3	87.3	14.2	72.1	67.2
ABHD2	117.275	170.3	123.4	91.95	136.6	96.95	58.575	154.325	122	104.85	185.425	128.85	181.95	143.5	147.325	100.5	81.525	113.05	77.375	114.55
ABHD3	171.6	105.1	49.6	74.5	26.8	156.1	54.8	30.6	143.9	31.9	91.3	120.7	189.9	61	205	91.3	68.4	303.8	87.7	94.9
ABHD4	272.8	304.4	385.6	320.5	316.4	346.4	296.7	420.1	533.3	486.4	393.2	250.5	326.4	338.7	310.3	269.8	292.4	314.1	450.5	492.9
ABHD5	106.4666667	142.7333333	103.8666667	84.06666667	97.8	95.6	62.13333333	68.13333333	69.63333333	81.56666667	52.83333333	48.53333333	49.9	55.73333333	48.66666667	37.3	34.63333333	34.56666667	49.13333333	59
ABHD6	68.4	55.475	61.25	44.125	28.35	27.8	12.075	17.325	52.8	74.475	65.95	80.7	75.15	53	68.8	65.4	75.275	65.875	76.375	86.8
ABHD8	25.8	8.5	8.2	19.1	8.1	5.5	9.1	12	9.2	14.2	12.5	8.7	5.5	11	9.7	66.5	7.9	27.3	33.2	15.4
ABI1	361.6	258.8	217.5	240.7	268.9	341.8	153.65	146.35	281.05	244.95	153.95	308.25	174.25	179.15	327.2	270.15	286.8	354.95	286.7	196.4
ABI2	73.875	91.25	83.3	61.6	105.075	59.75	111.85	88.775	74.275	97.7	93.45	116.65	69.45	86.2	66.675	90.975	75.475	77.175	104.05	126.5
ABI3BP	42	36.7	84	93.3	23.6	41.4	38.5	56.7	30.2	81.2	126.7	93.6	56.2	67.4	72.6	12.7	4	41.9	73.6	154
ABL1	262.5	606.6	701	756	705.5	364.1	878.7	1110	1077	449.5	344.3	400.6	333.1	343.1	488.3	399.5	686.3	446.9	425.4	448.5
ABL2	102.5	116.8	111.2	76.3	202.8	108.7	110.7	342.5	77.1	112.3	63	89.8	59.9	58.3	63.1	81.4	72.3	87.9	71.8	99.2
ABLIM1	364.5	987.65	508.85	544.5	425.35	631.05	333.1	472.45	853.5	313.5	190.35	122.85	173.75	284.7	145.7	401.75	183.25	149.5	201.8	207.15
ABLIM3	43.9	73.4	75.7	146.9	91.1	59.4	82	89	65.3	75.6	85.1	34.4	37.5	75.6	54.5	62.5	45.1	41.8	74.3	22.2
ABO	17.35	13.9	47.7	5.55	18.05	18.85	28.3	11.5	18.45	27.6	32.05	18.5	22.3	10.25	12.45	16.2	7.9	5.6	14.1	23.65
ABR	134	303.6	228.55	233.55	271.55	169.55	99.45	356.55	277.2	197.5	452.3	484.05	338.95	280.55	267.75	304.8	344.05	219.85	343.6	285.15
ABT1	170.7	108.5	125.8	77.3	136.1	16.9	148.6	87.1	86.7	57.2	47.9	104	181	98	120	88.7	69.6	63.9	89.4	97.9
ABTB2	120	139	145.7	136.5	202.4	143.9	162.5	160.7	217	204	52.5	39	76.3	62.7	63.5	73.2	134.1	68.2	74.5	59.2
AC002310.7	31.6	31.7	24.1	60.3	34.9	22.9	18.4	26.1	29.8	40.2	29.7	26.2	21.4	39.9	35	47.4	18.9	21.4	40.1	58.1
AC003989.4	22.7	9.6	21.4	9.7	42.9	35	45.9	58.7	35.7	53	22	21.9	5.4	6.5	29	23.7	28.6	25.5	13.8	19.6
AC004490.1	9.3	2.2	4.6	2.7	2.3	2.4	5	13.1	3.7	5.4	10.8	4.2	5.1	5.2	3.6	7.6	4.1	4.1	2.2	5.4
AC004692.5	200.7	161	180	131.6	132	50.7	158.7	126.9	113.7	62.3	127.8	99.7	245.3	86	138.1	123.3	102.4	82.2	81.1	90.8
AC004941.5	41.1	16.2	24	45.3	7.7	53.1	6.5	16.7	6.4	33.3	37.1	21	21.1	30.5	44.4	26.1	9.6	13.4	43.6	8.1
AC005838.2	18	29.7	45.3	9.4	10.2	6.6	3.4	13.3	7.3	37.7	45.1	45.4	60.5	36.1	44.3	70.2	10.5	31.4	45.2	61
AC007292.3	7.6	18.5	68.6	66.1	52.7	23	18	80	32.3	45.2	38.1	31.3	3.6	35.7	6.2	30.1	3.3	25.1	17.4	17.2
AC007389.3	50.3	79	26	31.1	52.5	48.7	58.4	47.6	66.8	110.6	87.1	117.9	68.5	20.9	76.5	82.9	63.4	106.5	48.3	111.2
AC007967.3	25.9	56.6	49.8	69.5	42.6	57.2	53.1	78.4	35	53.5	64.5	29.3	46.8	31	41.7	52.5	67.5	31.4	38.5	45.8
AC009237.8	6.3	12.7	20.9	10.9	2	2.7	4.7	5.5	1.9	8.3	3.6	5.8	3.6	20.6	2.8	18.2	2.4	1.3	5	6.3
AC009947.3	2.9	25.7	5.6	25.8	5.4	14.8	11.4	25.2	16.4	9.6	26.3	18.5	25.5	14.3	19	25	3.7	6.2	3.5	15.8
AC012065.7	26.4	18.7	16.9	29.4	31.6	40.7	39.3	17.3	20	39.7	49.1	27.8	35.9	37	35.3	14.3	35.7	14.1	35.2	63.9
AC068039.4	40.2	32.8	47.3	68.6	83.7	69.7	71.6	66.2	66.9	90.8	55.3	60.6	38.7	33.7	45.8	63.5	56.7	51.4	51.5	77.3
AC074212.6	1.9	1.6	6.1	3.7	2.7	2.5	4	4.9	2.5	6.9	4.2	2.6	2.8	7	2.5	3.5	4.5	2.9	3.8	4.3
AC084219.3	1.9	3.7	7	2.7	3.3	1.2	5.1	3.1	8.5	11.1	4.4	2.6	15.5	1.8	3	4.5	5.9	2.4	23.4	7.1
AC104537.2	3	4.7	4.4	6.4	2.6	1.7	2.6	4.7	2.3	3.4	12.7	4	3.9	5.4	2.8	5.8	5.7	1.7	6.1	8.3
AC128677.4	88.1	69.6	60.5	80.6	105	113.7	139.8	122.7	88	194.1	169.3	216.3	151.3	134.7	683.5	127.9	598.5	273.2	348	1016.1
ACAA1	184.25	143.9	171.8	144.35	101.25	135.25	156.9	112.85	148.4	179.3	184.55	187.45	242.6	157.9	178.85	168.6	163.3	161.55	161.7	198.3
ACAA2	127.55	111.65	99.65	81.9	83.05	170.1	78.15	124.75	125.65	108.45	79.6	98	151.3	105.45	141.45	116.85	150.15	120.95	127.25	97.6
ACACA	55	81.7	21.5	72.05	21.5	13.35	22.5	22.05	11.6	45.1	50.85	32	69.95	53.35	37.2	20.15	14.75	13.75	16.2	21.3
ACACB	122.45	255.225	391.45	366.75	100.175	156.275	43.5	104.3	310.05	396.825	102.4	77.15	214.475	95.625	63.925	55.025	73.575	57.4	96.65	114.8
ACAD10	68.4	58.8	56.2	43.5	18.3	69.9	61.7	41.3	10.9	59.7	56.8	63.1	52.5	39.1	50.4	44.7	20.7	31.2	41	60.1
ACAD8	109.1	85.1	68.3	85.4	104.9	91.9	95.2	70	93.6	124.2	76	100.3	128.8	75.2	84	86.9	140.3	124.1	125.3	124
ACADL	14.45	14.7	36.3	31.5	20.15	106.8	10.4	29.05	32.65	46.15	6.45	7.45	13.55	7.45	8.8	12.55	3.75	1.95	3.5	19
ACADM	157	254.3	185.9	97	187.3	410.3	127	110.5	278	204.2	122.7	149.5	207.7	133.4	230.8	159.2	194.7	344.4	180.5	181.9
ACADS	45	87.9	58.7	56.4	63.6	86.2	54.4	60.6	83.3	70.2	78.1	60	89.8	101.1	59.7	76.7	82.1	65	98.1	95.9
ACADSB	17.7	16.4	24.9	17.8	11.8	17.5	0.9	8.8	15.3	20	28.8	11.1	13.2	26.1	17.5	23.5	2.4	5.1	3.5	31.1
ACADVL	573.4	569.1	687.6	700.6	520.8	290.7	512.5	586.2	855.7	632.9	785.4	600.7	970	534.7	607.8	709.3	689.1	596.7	866.4	855.2
ACAN	66.23333333	68.5	70.46666667	54	86.4	87.6	123.9666667	98.53333333	78.43333333	84.26666667	244.6333333	64.7	89.4	130.1	65.23333333	82.56666667	116.9	76.1	66.26666667	124.8666667
ACAP1	3.15	7.8	8.7	8.25	6.2	5.15	8	8.1	6.5	13.6	6.45	21.8	15.8	5.4	5.95	22.85	8.4	5.45	6.9	8.25
ACAP2	99.15	99.35	79.25	92.55	155.65	200.55	95.45	94.55	139.65	95.15	124.95	122.15	110.5	103.6	120.4	94.3	143	157.6	155.3	106.85
ACAT1	422.4	501.9	654.9	506.1	503.7	712.4	482.6	532	654.4	580.3	468.8	529.6	615.9	554.2	508	620.7	554.9	656.4	602.5	487.7
ACAT2	148.1	90.9	80.1	169.2	123.8	90.7	108	84.3	107.2	156.8	62.7	77.9	48.1	120.7	63	103.8	54.5	63.5	83.3	103.2
ACBD3	282.8	404.5	299.5	345.75	425.05	693.9	223.45	405.95	283.25	245.75	271.55	285.75	275.75	275.45	280.65	243.5	151.2	197.4	176.6	176.25
ACBD4	52.1	79.8	68.1	55.1	104.9	53.9	87.2	118.9	96.2	94.2	106.1	73.1	68.5	79.7	81.8	73.2	115	71.3	117.4	109.8
ACD	107.8	130	112.2	65	69.7	62.3	32.2	67	121.4	65.7	90.1	115	128.9	86.7	86.4	84.8	118.5	63.4	90.4	82.6
ACE	5.3	6.2	8.3	8.1	23.8	5.8	11.6	19.9	7.1	41.7	8.6	6.6	6.8	34.5	5.2	41.6	6.9	6.5	16.4	34.5
ACE2	24.45	19.2	29.9	20.2	21.55	33.95	24.3	20.4	24.35	28.4	4.6	28.1	7.85	12.95	17.1	19.2	30.25	14.45	14.9	46.55
ACHE	8.633333333	4.3	12.56666667	9.2	9.966666667	9.5	12.53333333	17.66666667	8.5	9.933333333	10.8	7.366666667	5.066666667	17.66666667	9.2	8.866666667	7.4	8.433333333	7.133333333	10.03333333
ACIN1	138.3	111	151.8	89.9	110.4	43.3	122.8	100.4	90.5	109.4	120	71.8	118.3	100.4	93	102.6	131.2	103.4	119.7	55.8
ACKR1	324.6	240.8	640.9	1011.3	2771.4	618.3	5540.8	2187.1	1412.3	900.4	388.4	185.5	160.3	485.5	22.8	327.9	389.7	95	352	269.3
ACKR2	64.5	64.5	29.4	28	31.4	41.2	36.6	52.5	36.5	48.7	42.2	65.7	73.2	23.1	22.1	55.1	27.3	38.5	60.8	71.2
ACKR3	1730.5	3418.9	1986.2	1858.7	2412.4	3959.8	2786.9	2698.2	2729.4	1379.2	804.3	854.7	2023	1850	1112.2	1828.4	1332.8	1074.1	914.2	844.5
ACKR4	1.9	2.7	17.5	22	55	5.2	11.8	12.4	16.1	32.7	9.8	12.5	1	9.3	2.7	20.3	2.1	3.6	2.3	32.5
ACLY	263.4	245.1666667	266.8	494.3333333	289.8	289.8333333	316	261.9	268.9666667	600.0333333	265.1	272	249.4666667	318.4333333	224.2	240.3333333	318.3	200.9	235.7	191.7666667
ACN9	47.6	19.5	31.5	19.8	18.3	27.7	15.3	6.6	15.2	17.5	31.8	17	70.9	26.7	16.5	20.7	27.7	21.4	46.5	36.2
ACO1	334.7	331.2	360.1	395.5	400.6	294.2	615.5	272	339.7	544.4	381.7	404.4	574.7	370.5	487.9	399.4	522	461.1	408.5	498.7
ACO2	119.8	152.5	117.4	133.6	48	34.15	85.9	76	84.45	109.25	104.5	136.15	161.9	185.75	164.55	185.35	129.45	179.75	143.5	110.1
ACOT1	229.8	168.6	121.7	217.4	125.2	113.7	107.4	59.9	263.7	159.6	123.8	118.1	226.5	121.2	196.6	133.3	118.3	106.1	122.9	105.9
ACOT11	41.1	18.65	51.55	16.15	21.65	11.65	16.75	13.75	25.05	23.4	55.05	50.1	37.3	37.45	21.45	28.6	45.3	50.15	45.4	43.3
ACOT13	242.1	153	222.6	117.9	129.4	144.7	218.8	168	166.4	214.8	229.5	331.8	403.1	238.5	289.8	256.5	266.6	252.3	255.6	268.6
ACOT7	53.25	66.6	59.25	58.25	28.25	25.2	37.35	59.5	51.1	54.25	99.3	68.3	124.2	93.55	66.7	82.55	110.4	89.9	105.75	91.25
ACOT8	45.5	59.7	77.6	61.2	95.8	87.1	127.8	115	83.6	130.2	78.7	70.4	83.5	121.6	90.6	103.1	147.5	103.1	138.6	149.3
ACOT9	135.3	192.6	182.8	196.1	229.7	240.7	161.8	259.6	227.4	200.8	215.5	301.7	256.6	273.6	243.5	253.5	230.4	204.6	205.2	219.4
ACOX1	36.725	28.675	32.175	41.925	28.625	38.35	30.65	39.675	25.725	48.125	35.225	40.175	50.125	36.55	42.25	40.35	39.625	43.5	35.25	39.975
ACOX2	49.9	52.7	104.7	32.6	109.6	79.2	86.4	88.8	99.2	95.9	91.8	109.6	150.7	104	111.8	83.4	122.9	107.7	154.9	149
ACOX3	43.4	29.4	31.75	32.95	39.75	38.75	43.55	42.85	43.4	44.55	43.55	63.35	80.4	28	35.55	29.65	28.5	45.9	51.8	56.05
ACOXL	0.3	1.1	1.1	2.3	1	1.6	2.6	3.5	0.8	1.7	4.7	0.8	2.5	1.2	1.2	2.7	2	2.4	2.5	1.2
ACP1	274.0333333	214.1333333	185.4	186.6333333	211.2666667	176.3333333	213.4	143.8	195.1	193.7666667	200.4666667	221.8	311.7666667	246.7333333	261.1666667	207.6333333	232.1	208.4333333	198.4333333	165.4333333
ACP2	199.1	321.9	281.1	273.1	262.4	322.6	318.2	202	331.6	346.9	411.4	552	426.6	368.2	440.1	340.5	486.7	786.4	465.2	410.9
ACP5	217.3	503.7	263.6	410.5	219.8	105.4	161.6	141.7	1296.8	393.6	675.3	1141.3	744.8	319.2	715.5	280.5	960.1	1378.6	407.6	338
ACP6	146.6	100.1	156.9	135.1	106.2	86.2	90.4	146.9	173.8	188.9	118	88.7	186.9	55.3	105.3	130.4	93.6	127.3	198.1	203.3
ACPP	50.7	25.6	60.6	43.4	8.3	8.4	9.1	24.2	6.9	57.8	34.2	44.5	29.3	10.5	44.2	44.5	12.4	31.1	51.2	42.2
ACR	10.7	19.6	49.1	22.5	29.8	9.3	19	7.1	14.3	29.1	22.8	21.5	11	17.1	15.9	8.6	8.6	15.7	10.1	26.8
ACRV1	44.26666667	67.31666667	81.58333333	70.38333333	88.2	76.83333333	99.53333333	100.3333333	67.1	129.4166667	93.61666667	72.73333333	61.03333333	57.23333333	68.66666667	72.23333333	97.4	68.58333333	79.11666667	145.0666667
ACSBG1	19.4	19.1	24.95	24.65	22.4	22.4	34.8	21.85	19.5	36.55	17.2	15.45	17.65	23.85	14.25	26.2	41.35	24	16.4	39
ACSBG2	41.5	34.1	58.7	41.7	71.4	58.5	88.7	66.8	34	57.3	43.6	29.1	33.2	40.6	34.4	45.5	20.6	88.1	57.9	86
ACSF2	35.8	67.4	29.6	54.9	57.5	38.5	62.7	69.7	62.6	72	75	38.4	36	60.9	54.5	31.9	63.7	79.1	69.7	52.6
ACSL1	1361.45	511	423.9	802.85	388.15	215.8	456.6	166.7	500.8	977.9	206.05	255.35	760.2	377.4	463.55	290.65	337.85	307.35	194.2	224.4
ACSL3	189.3666667	186.9	162	218.0666667	185.4	225.3666667	184.0666667	130.9333333	135.6	199.4333333	214.7333333	214.9333333	164	174.1666667	188.5333333	163.4	183.3666667	278.4	267.9666667	215.8
ACSL4	136	111.1	95.2	119.1	124.4	210.6	324.2	138.7	180.6	94.6	127.8	81.8	125.7	53.8	74.4	121.8	110.1	149.2	78.3	86.7
ACSL5	95.7	77.6	94.6	128.3	110.3	94.9	162	109.7	100.3	165.6	76.5	115	61.2	140.1	147.8	128.2	122.4	110.1	112.6	143.2
ACSL6	28.86666667	34.26666667	61.9	40.26666667	34.73333333	45.3	48	37.86666667	42.66666667	49.5	48.16666667	45.5	39.46666667	26.73333333	31.3	41.73333333	43.96666667	32.4	43.2	79.6
ACSM1	2.8	2.7	9.3	4.2	3	3.3	6.9	18.7	4.3	4.2	4.7	2.2	2.4	1.5	1.5	2.2	14.4	11.5	1	9.7
ACSM2A	13.3	10.8	25.7	31.6	18.8	21.9	13.2	39.9	12.9	13.9	24.8	22.6	14.5	7.2	21	9.1	6.1	34.6	13.9	22.2
ACSM3	29.35	24.35	24.05	33.55	9.85	20.3	8.1	14	12.4	37.3	47.95	24.65	29.7	23.75	27.2	35.55	36.45	15.9	29.75	48.35
ACSM5	110.3	108.75	256.2	148.5	127.9	289.35	100.2	81.05	252.9	119.9	105.15	125.55	154.9	102.45	155.1	162.45	128.2	173.3	117.45	146.65
ACSS3	90	110.4	89.7	73.5	152.4	138.7	139.9	130	89.8	153.1	100.5	113.3	110.8	102	116.1	86.5	109.1	105	106.6	136.9
ACTA1	4.3	2	2.1	6.5	17.6	19.6	35	5.3	21.9	31.6	6	9.2	19.4	4.7	21.3	8	6.6	6.3	27.8	26.2
ACTA2	709.9	613.1	793.35	708.9	901.15	1408.55	643.75	1210.3	924.95	921.25	785.55	318.4	323.55	1303.2	516.3	605	567.5	444.3	652.25	770.6
ACTB	5973.16	5104.08	6313.48	6540.24	5001.66	5217.06	6847.14	6715.46	4819.96	4516.28	6374.52	7305.5	7058.54	8456.9	6931.4	8266.64	7983.36	5738.72	4686.44	6540.02
ACTB	6582.7625	5269.9125	10760.125	7690.825	4781.45	6164.5625	6840.6875	6689.5	4459.6625	4206.5	6528.5375	7226.3875	7458.3	9220.7875	8246.3875	7943.275	7416.55	5330.5	4885.725	6127.5875
ACTBP9	86.4	139.6	50.7	66.8	58.7	60.3	84.2	74.1	147.7	51.2	60.4	200	191.8	53	129.9	92.5	119.1	158.5	126.9	83
ACTC1	104.3	299.3	237.7	98.7	61	127.3	51.7	156	98.3	177.3	46.1	47.5	127.8	98.5	86	62.5	89.1	75.1	86.3	122.8
ACTG1P4	37.9	45.5	73.9	47.2	55.1	91.5	21.6	52	50.8	49.2	63.9	29.7	44.6	22.6	40.9	35.6	52.7	32.9	40.6	44.9
ACTG2	67	155.1	111.5	97.3	81	221.4	83.1	188.2	136.8	219	73.9	75.2	99.8	123.9	86.7	56.9	83.9	86.2	121.4	96.2
ACTL6A	180.4	73.9	68.8	91.5	105.4	132.4	132.2	88.8	112.8	113	122.1	70.4	234.8	83.9	94.9	75.5	101.1	138.5	102.1	78.6
ACTL6B	2	2.1	4.6	3.55	3.15	2.15	3.6	4.45	1.9	5.2	5.7	2.7	2.7	3.55	5.1	3.35	3.5	3.25	3.25	4.25
ACTL7A	5.6	6	21.4	7.1	5.6	7.6	8.2	10.8	4.3	9.6	6.4	6	3.9	12	7.2	6.8	7.6	6.1	5.5	7.1
ACTL7B	8.7	20.2	18.2	5.3	6.4	5.6	5.3	12.4	6.1	7	10.7	5.2	6.7	4.8	6.3	9.7	13.1	6.8	17.8	15.9
ACTL8	10.8	7.5	14.7	6.8	9.7	10.1	12.2	12.4	19.9	10.7	8.1	14.5	12.9	6.9	10	8.9	13.6	13.7	14	11.5
ACTN1	169.3333333	157.3	250.2	313.5666667	563.7333333	368.2666667	862	833.9666667	461.4666667	476.7	506.7666667	273.7666667	209.3333333	327.9333333	160.0666667	211.3666667	337.2333333	294.7	326.4333333	322.5
ACTN2	23.125	20.8	35.675	27.575	22.1	25.825	25.55	28.125	17.9	35.425	25.3	18.85	22.775	24.175	20.275	26.525	29.175	22.05	21.575	35.475
ACTN3	45.8	33.5	63.9	35.5	53.2	40.8	66.3	69.8	41	73.3	29.6	51.5	53.9	48.1	61.2	43.3	64.7	41.3	44.9	80.2
ACTN4	195.1	294.3	476.6	321.1	1363.8	300.7	453.2	712.3	362.2	793.9	706.2	641.1	695.1	515.9	353.8	338.5	824.5	408.4	487.5	487.8
ACTR10	670.3	510.4	568.9	554.2	425.3	902.9	501.6	573.8	712.7	500.1	620.2	800.6	542.3	747.8	687.1	723.7	591.7	726.9	624.4	483.5
ACTR1A	215	209.85	196.85	198.3	258.05	165.9	231.75	164.5	198.25	247.25	236.5	248.3	292.8	214.45	214.2	262.6	216.15	218.45	273.3	241.5
ACTR1B	133.4	203.2	266.6	143	262.9	166.9	281.6	270.1	292.2	335.3	274.2	252.4	185.1	244.2	215.9	233.6	293.6	270.5	278	321
ACTR2	368.4666667	487.4	493.9	532.6333333	415.6333333	368.9	446.1666667	223.8	355.5333333	483.4333333	499.9	781.5	311.5	614.1666667	861.8	672.0666667	512.1	655.3333333	487.8666667	446.9666667
ACTR3	1078.533333	717.7	734.9333333	833.7333333	640.2666667	1013.866667	1124.966667	724.8333333	762.2	826.4666667	833.5333333	1191.8	1099.533333	948.2333333	1063.233333	1053.633333	1068.133333	1468.333333	1038.233333	701.1
ACTR3B	40.3	41.3	30.7	21.2	14.6	24.7	29.2	38.4	19.8	38	20.1	36.8	47.9	23.3	34	31.9	31.6	28.4	36.1	65.3
ACTR3P2	7.6	12.6	22.9	15.4	0.8	0.7	0.6	3	0.7	2.2	3.9	6.8	2.8	13.4	16.3	21.2	5.9	1.7	9.5	26.6
ACTR5	77.15	66.75	71.3	89.8	95.05	62.9	102.25	68.65	85.25	111.45	42.9	71.5	96.75	68.65	53.6	49.55	100.25	93.4	74.3	85.55
ACTR6	61.7	133.1	92.3	54.3	55.8	118	60.7	53.3	94.4	65.7	75.3	92.9	65.8	67.8	80.2	54.8	88.7	62.9	90.6	46.2
ACTR8	79.6	66.2	71.3	71.6	48.8	46.6	46.7	21	55.2	117.6	117.3	86.4	105.3	72.5	79.3	84.3	56.4	57.3	85.4	122.8
ACVR1	364.2	508.1	512.4	444.5	713.3	645.6	287.3	401.2	460.6	289.9	479.2	502.8	377.3	419.2	450.6	490.6	429.1	451.5	462.4	286.8
ACVR1B	113	99.78333333	144.5166667	116.6166667	104.6833333	90.75	99.2	110.15	95.21666667	106.6833333	73.8	77.45	72.43333333	78	85.11666667	71.71666667	52.8	57.41666667	64.21666667	119.65
ACVR2A	125.1	109.4	163.7	92.9	132.1	143.9	78.2	145.4	132.3	239.4	147.6	64.4	77.6	172.7	125.9	63.6	101.1	125	127.7	226.8
ACVR2B	88.3	22.4	145.2	91.2	148.7	100.7	116.3	138.6	101.2	191.8	105	113.5	85.1	89	75.6	72.2	159.3	120	64.4	115
ACVR2B-AS1	27.8	57.1	13.7	29.4	58	126.1	84.2	65.6	57.5	81	50.3	47.4	62.1	41.8	10.6	61.6	54.1	64.1	45.9	71.9
ACVRL1	83	62.2	135.8	89.2	15.3	48	46.2	23.2	108.8	88.2	88.7	60.9	49.3	70.9	76.1	42	40.7	31.4	31.8	92.2
ACYP1	162.5	200.5	73.5	119.8	57.6	148.1	68	62.2	117.2	123.2	25.4	48	73.7	66	51.9	35.5	74.5	56.6	85.6	81.8
ACYP2	83.7	132.1	87.3	60.2	89.8	126.9	88.4	79.2	126.2	184.8	67.9	109.8	95.2	74.7	87.5	107.1	119.3	137.2	123.1	130.2
ADA	57.55	244.95	95.6	127.15	105	126.9	124.7	104.5	114.75	186.9	89.65	75.85	59.15	66.25	64.3	105	62.6	65.1	92.05	111.6
ADAM10	282.3666667	160.4	241.8	173.5666667	216.7	307.8	229.1333333	256.9	208.6666667	154	209.3666667	359.6666667	357.7333333	258.9333333	378.0333333	240.6666667	331.7	289.3666667	398.4	263.0666667
ADAM11	6.8	5.7	7.2	5.6	11.2	14.1	14.2	36.4	9.1	20.7	9.3	13.5	11.7	14.4	10	7.2	12	14.2	12.8	21.5
ADAM12	35.35	28.075	39.125	38.2	29.9	23.625	38.8	29.75	23.9	42.375	83.275	23.75	49.025	50.25	47.175	33.75	36.8	26.45	46.2	32.8
ADAM15	28.7	43.6	36.7	38.3	82.2	7.3	62.2	33	88.7	83	82.4	81.8	33.7	103.5	62.8	76.1	10.1	48	119.7	31.2
ADAM17	126.1333333	83.66666667	117.0666667	149.0666667	184.7666667	164.5333333	125.7	215.4	126.5666667	119	142.6666667	107.8666667	78.8	97.43333333	112.8	89.03333333	122.6333333	110.0333333	121.9	118.2
ADAM18	33.1	11.8	27.6	36.3	35.5	18.1	21.3	26.3	16.7	53.9	55.6	31.4	36.8	5.5	32	4	29.6	28.6	39.5	66.6
ADAM19	46.25	62.5	47	50.75	76.95	50.25	92.1	105.1	29.65	80.95	73	66.95	49.55	82	61.9	76.85	58.7	41.35	53.9	97.45
ADAM2	1.1	1.2	2.1	1	1.9	1.7	3.4	2.3	1.5	4.1	2.6	6.5	0.9	1.8	1.6	13.1	2.3	1	2.1	11.8
ADAM20	6.85	33.9	21.7	28.05	33.4	13.6	28.2	21	22.65	29.55	45.7	10.4	40	20.05	39.1	32.15	21.85	8.8	29.2	44.4
ADAM21	29.7	49.4	72.4	58.2	55.9	60.5	80.5	75.9	57.1	130.3	62.4	85.3	64.6	61.1	78.9	58.2	92.3	92.9	88	155.7
ADAM22	21.76666667	22.15	36.28333333	22.26666667	13.1	21.95	18.63333333	14.45	9.716666667	30.68333333	28.35	24.43333333	26.85	37.35	33.51666667	31.5	18.58333333	13.9	30.4	42.51666667
ADAM23	29.65	38.3	19.15	37.2	40.85	57.6	41.45	60.9	33.95	63.25	60.65	68.95	39.8	77.3	27.55	46.25	41.35	35.9	62	65.25
ADAM28	7.2	5.533333333	16.96666667	24.36666667	14.9	4.8	11.16666667	15	6.966666667	20.83333333	19.83333333	42.43333333	12.53333333	19.66666667	30.16666667	19.93333333	18.46666667	16.43333333	20.56666667	18.26666667
ADAM29	3.5	6.8	14.9	12.2	10.3	9.5	18.9	8.4	2.6	15.6	16.2	29.4	3.9	4.2	6.5	42.5	9.1	6.6	11.6	14.2
ADAM30	27.8	41	16.8	48.9	22.8	36	51.2	10.1	17.7	53.7	18.2	29.3	11.2	27.4	11.5	51.5	12	36.9	35.2	69.5
ADAM3A	1.7	6.8	3.7	14.6	1.1	2	2.3	3.9	3.1	11.9	19.7	1.1	13.2	14	16	3.6	1.9	2	2.7	2.3
ADAM3B	2.1	4.2	2.2	7.8	1.3	2.5	1.2	4.2	1.5	1	9.3	0.7	1.4	1.9	2.6	3.1	2.9	1	6.1	1.8
ADAM5	19.25	37.85	45.45	37.45	69.85	55.3	65.55	60.55	42.75	74.95	68.75	28.85	11.6	14.95	40.35	39.65	42.05	51.05	50.65	88.1
ADAM7	12.85	8.4	16.8	6.2	3.2	3.55	7.45	5.75	4.4	12.15	11.5	16.8	6.9	11.6	4.5	6.4	2.9	1.35	11.45	6.45
ADAM8	15.4	6.6	21	28.2	18.3	7.95	9.35	31.15	17.75	15.55	30.75	21.2	20.95	6.4	15.95	25.3	27.05	12.05	8.25	10.15
ADAM9	807.2	483.7	326.8	471.1	452.6	602.6	350.2	236.9	605.7	338.9	414.3	732.3	898.5	717.6	1025.3	873.6	792.5	742.5	571.2	557.7
ADAMDEC1	23.4	17.7	25	29.3	22.5	28.8	19.3	16.8	26.6	68.6	34.4	40	18.5	20.9	28.6	28.7	71.4	37.6	37.4	50.1
ADAMTS1	830.9	853.9	900.2	1043.4	1053.1	1389.4	1294.7	1809.7	704	870.4	361.2	396.8	185.7	373.1	454.5	133.7	361.7	260.4	326.4	341.2
ADAMTS12	86.4	68.7	64.5	57.4	87.3	82.3	54.7	101.1	54.4	89.8	54.8	76	118.1	53.6	71	57.5	73	61.6	66.8	97.8
ADAMTS13	38.8	45	58.3	45.1	43.7	16.9	38.9	42.9	38.1	45.2	34.8	71.4	71.8	16.6	56.7	20.6	64.7	58.3	46.7	67.2
ADAMTS2	54.05	101.2	111.7	66.9	82.2	115.2	142.75	185.8	195.1	105.7	94.95	139.7	89.35	124.2	82.9	117.8	112.3	112	107.3	136.8
ADAMTS20	16.5	5.2	23.8	38.2	5.2	19.4	12.5	16.5	17.6	24.8	22.3	28.3	21.9	21.3	18	4	30.9	12.6	15.7	28.7
ADAMTS3	46	23.2	35.6	37	57.8	31.3	38.8	37.6	20.2	40.4	130.2	107.4	45.6	92.3	44	37.1	65.4	49.3	123.6	65.4
ADAMTS5	842.7	2634.9	1925.9	689.6	1480.6	2821	310.9	568.3	1942.5	836.6	217.4	198.7	347.6	368.8	316.5	247.6	516.6	404.7	386.2	503.8
ADAMTS6	16.1	16	50.3	10.7	45.4	43.6	32.8	26.5	32.9	69.4	57.4	46	38.2	37.2	9.6	64.5	48.2	47.3	50.4	104.2
ADAMTS7	27	31.65	46.85	27.45	15.95	19.8	25.1	22.95	6.3	61.75	44.3	29.65	24.4	5.05	42.7	41	42.05	26.55	38.6	75.3
ADAMTS8	5.7	9.85	19.1	13.1	13.9	8.55	18.3	17.8	7.6	14.75	30.1	15.8	10.95	8.75	8.7	27.15	14.5	5.6	12	18.35
ADAMTS9	72.7	80.3	122.5	203.4	225.1	120.4	207.2	743.6	82.6	125.1	96.6	53.8	73.6	78.5	63.7	78.2	107.1	83.4	86.4	139.3
ADAMTSL2	1.5	2	3.2	3.7	1.9	1.8	2.4	3.7	3.1	3.5	5	4.4	3.7	3.8	4.8	3.5	9.1	3.4	3.3	3.5
ADAMTSL3	130.5	118.1	177.5	124	190	205.2	83	114.7	119	191.9	248.3	331.2	237.9	251.4	353.2	329.7	288	260	425.6	352.3
ADAMTSL4	69	78.6	64	101.4	96.3	85.5	96.6	144	84.5	91	110.5	48.3	32.1	93.4	52.4	98.3	61.3	52.5	101.3	170
ADAP1	112.6	141.45	109	96	129.45	89.9	151.15	120.35	151.1	174.85	111.1	91.55	249.3	72.9	88.2	120.05	132.35	164.75	137.7	169.6
ADAP2	297.6	306.5	197.6	237.9	126.6	289.2	134.8	149.6	178.7	211.2	513.4	448.6	811.6	355.3	491.7	348.9	393.7	599.1	387.2	456.2
ADAR	680	582.9	688.7	931.3	719.4	455.2	605.6	622.7	569.4	528.2	779.5	695.5	729.2	821.3	720.5	747.6	658.6	630.5	693.9	728.7
ADARB1	60.23333333	39.93333333	73.9	74.66666667	105.6	86.63333333	76.3	65.4	94.2	78.56666667	91.43333333	47.96666667	63.06666667	74.06666667	56.36666667	55.5	48.13333333	63.4	74.8	86.8
ADARB2	3	10.4	35.9	6.7	14.5	3.7	6.3	9.5	23.6	16.8	14.2	10.7	7.6	4.1	7.1	18.1	11.4	4.8	8	7.1
ADAT1	118.7	98	97.3	53.1	85.3	83	83.6	86.2	82.4	113.5	131.6	112.8	94.6	80.1	69.3	48.8	89.9	115.8	75.4	105.1
ADCK2	52.2	50.175	53.975	45.775	55.95	38.8	42.95	67.2	74.525	53.175	86.65	75.875	105.675	72.55	64.8	76.175	75.55	81	76	77.05
ADCK3	170.8	207.6	261.4	189.5	338.4	224.9	212.4	144.5	313.4	207.1	119.7	179.1	234.4	123.7	135.3	109.3	194.7	157.5	200.6	178.7
ADCK4	25.8	19.7	7.5	5	7.3	4.6	5.3	7.5	4.2	8.7	8.6	6.5	4.6	9.4	19.9	40.2	8.5	5.6	3.9	28.1
ADCY1	41.23333333	24.73333333	39.23333333	30.13333333	57.16666667	37.33333333	47.8	52.63333333	45.53333333	56.5	111.5666667	104.4666667	40.4	61.56666667	39.23333333	31.26666667	66.56666667	66.53333333	83.13333333	61.06666667
ADCY10	11.45	10.65	11.2	14.2	10.95	17.35	7.65	22.25	11.5	34.7	38.8	13.95	20.6	13.8	12	23.55	13.5	17.05	19.65	20.5
ADCY2	97.16666667	238.2	129.2	128.3666667	88.1	111	53.33333333	75.8	164.3666667	93.23333333	35.73333333	21	29.26666667	19.96666667	31.33333333	39.36666667	43.96666667	27.2	39.03333333	46.6
ADCY3	190.6	179.35	174.45	228.35	302.65	132.55	280.65	221.35	255.05	232.6	162.7	150.15	192.55	168.9	97.15	146.25	125.5	184.4	115.25	190.75
ADCY6	105.4	129.9	208	199.4	222.2	150.3	166.9	283.4	250.1	268.6	172.5	172.8	172.8	198.3	172.4	172.4	276.7	256.4	297.1	323.7
ADCY7	104.8	81	78.2	87.7	58.3	183.3	44.8	23.3	117.1	93	153.4	144.3	239.3	163.2	173	220.8	213.5	232.1	170.2	127.2
ADCY8	16.7	20.9	46.8	23.6	3.6	4.2	5.7	17.4	2.5	19.8	63.1	28.2	19.5	5.9	39.2	10.9	19.7	13.7	16.4	46.4
ADCY9	74.6	75.46666667	74.36666667	97.1	88.96666667	86.13333333	42.73333333	106.9666667	101.4	95.2	106.0666667	107.7666667	117.9	118.9666667	90.63333333	104.9	117.8333333	76.03333333	116	102.1333333
ADCYAP1	56.5	56.3	58.1	70.7	54.7	44.7	53.3	63.1	39.6	91.4	84.6	68.5	54.4	52.9	79	82.4	118.8	57	79	108.5
ADCYAP1R1	21.1	29.1	17.1	20	33.7	7.3	15.1	7.3	8.3	44.3	10.4	6.7	35.7	37.3	10.6	14.8	6.6	13.1	24.7	67.1
ADD1	203.2333333	285.5333333	324.4333333	264.6	289.9333333	212.2	248.1666667	276.3333333	322.6	363.1666667	345.4333333	348.7	374.2	340.9333333	259.1333333	361.5333333	314.1333333	299.4	314.8	380.0333333
ADD2	14.5	35.8	24.76666667	32.93333333	44.06666667	41.26666667	74.06666667	58.93333333	39.83333333	64.9	45.3	41.7	30.56666667	6.233333333	30.53333333	9.833333333	50.13333333	45.83333333	40.5	54.93333333
ADD3	505.225	477.575	1076.85	544.475	454.15	1157.175	270.675	549.425	660.65	563.175	944.875	778.6	681.925	1143.25	1155.65	1052.5	762.525	790.55	1041.175	872.675
ADD3-AS1	3.9	5.15	10.4	3.6	9.1	5.7	7.75	8.55	5.85	14.15	16.6	18	20.15	8.05	5.35	26.55	8.45	16.55	5.95	32.05
ADGB	1.6	12.5	5.1	2.4	9.5	16.8	9.9	3.6	3.4	4.2	5.2	12.4	12.6	18.6	17.8	9.6	25.2	2	11	24.1
ADH1A	10.3	50.1	43	28.5	54	60.5	64.6	50	47.8	64.8	18.4	18.6	32.5	26.5	35.8	28.4	41.1	25.8	26.6	48
ADH1B	152.7333333	243.7	816.5666667	152.3	541.2	751.7666667	418.7	321.4333333	622.6	408.4666667	21.6	45.83333333	199.4	129.9	74.6	95.36666667	65.1	28.53333333	30.13333333	56.76666667
ADH1C	131.8	67.3	218.2	22.9	76.9	169.8	32.3	100.7	120.7	92.3	29	28	172.9	40.2	31.2	62.6	3.3	3.2	8.1	36.8
ADH5	967.35	722.8	913.2	562.35	384.1	772.2	345.6	389.75	654.5	434.95	322.35	369.15	215.7	382.75	390	397.3	289.25	269.4	325.35	375.15
ADH6	28.4	35.75	25.9	9.9	39.75	20.55	7.3	12.5	25.7	20.8	49.95	40.75	17.5	7.75	16.8	43.25	9.45	28.2	12.55	37.5
ADH7	42.5	28.8	63.9	37.8	43.7	36.8	18.3	57.2	25.4	52.8	89.5	47.5	43.2	36.9	40.3	25.7	8.6	45.8	43.4	54.9
ADI1	332	572	434.4	259.8	353.3	782.1	86.8	217.1	517.7	595.7	368.5	481.7	805.8	399.5	429.4	374.6	487.7	597.2	412.1	423.5
ADIPOQ	272.8	468.8	136.4	236.5	333.2	61.5	148.8	91.1	211.1	651.6	98.9	173.4	827.5	525.9	486.4	646.6	171.8	20.9	111.2	224.3
ADIPOR1	333.2	427.2	316.5	360.2	429.2	320.8	361.8	360	503.5	458.5	248.9	362.8	387.6	266.6	443.9	416.4	430	544.6	492.4	324.6
ADIPOR2	439.9	504.6	367.1	443.2	438.7	336.4	390.7	257.2	413.2	462.2	387	354.9	159.2	418.9	395.9	418.8	332.2	337.3	347.6	397.4
ADIRF	165	217.7	432.7	432.5	530.3	213.7	333.2	804.8	541.5	564.4	340.2	202.4	1080	832.9	354.4	570.9	715.9	286.6	715.8	576.6
ADK	247.9	114.95	148.95	119.7	110.95	152.8	135.1	134.05	92.35	108.35	178.4	189.4	226.85	167.85	173.15	171.7	154.3	193.25	143.45	104.9
ADM	1758.8	804.4	1773.5	1511.3	2952.9	2698.6	7982.3	4779	1826.4	1461.2	450.6	207	673.3	469	294.4	131.4	168.6	282.9	271.3	540.7
ADM2	34.4	40.8	25.6	58.5	32.4	28.3	25	52.3	42.6	19.9	90.3	28.8	45.4	83.1	32.7	35.4	45.4	14.9	16.1	21.2
ADNP	330.7	295	426.8	289.7	307.5	296.4	190	204.9	328.9	274.8	328.7	311.1	260.7	433.8	345.6	323.3	318.8	292.7	383.6	303
ADNP2	97.8	218.45	148	300	220.6	187.45	82.85	245.4	172.05	154.35	138.95	105.9	120	139.75	111.85	67.1	113.9	79.1	110.15	98.35
ADO	116.55	153.55	104.7	118.5	132.9	148.65	165.3	71	131.05	164.3	171.2	169.05	153.7	125.2	179.85	184.85	188.95	150.95	186.75	181.7
ADORA1	36.4	45.8	81.3	64.85	84.05	63.4	63.15	83.3	74.85	71.8	86.65	65.9	59.6	61.25	72.2	40.9	107.75	68.3	72.55	119.4
ADORA2A	43.9	39.6	26.1	25.4	64.8	39.7	35.9	42.7	41.8	38.7	35.8	26.3	41.3	38.1	31.7	40.8	44.2	47.4	38.3	58.7
ADORA2B	63.7	59	92.4	65.5	91.2	112.3	112	111.9	107.7	106.7	91.6	91.3	70.1	94.7	101.2	102.4	83.5	129.4	102	133.3
ADORA3	343.8	328.9	278.6	187.9	101.3	215.5	158.3	111.7	268.4	213.6	272.6	439.5	184	162.1	513.5	197.8	442.9	575.9	452.4	321.4
ADPGK	828.7	579.8	404.9	476	431.8	498.4	373.7	358.4	436.1	347.1	466.8	481.9	548.7	446	392.1	406.1	366.4	553.8	470.5	406.5
ADPRH	12.5	12.6	15.7	7.4	16.4	15.8	19.8	23.4	13.4	20.2	16.1	17.7	11.5	21.8	14.7	10.9	18.4	17.7	15.8	23.7
ADPRM	74.9	74	58.3	12.3	25.7	20.4	8.6	6.5	50.9	61.1	17.1	56.8	4.4	15.9	51.5	39	11.4	28.4	63.1	47.2
ADRA1A	10.85	17.05	18.725	22.575	17.75	13.15	15.3	9.45	15.625	21.45	34.45	13.15	21.15	14.2	16.375	24.425	13.975	13.9	21.3	29.825
ADRA1B	13.3	10.1	12.6	13.8	13	5.2	6.6	5.1	8.6	5.6	14.9	16.9	18.6	7.3	3.7	12.3	7.6	20.3	8.6	12.3
ADRA1D	10.95	13.05	25.55	19.15	11.4	9.25	14.05	10.05	16.55	22.75	24.75	15.55	17.75	5.4	19.8	5.7	25.65	13.6	9.5	15.2
ADRA2A	62	75.2	137.7	126.9	203.7	494.3	216.5	557.3	190.4	248.7	157	72	87.5	220.8	47.9	84.4	60.1	72.8	152.6	117.8
ADRA2B	43.8	50.5	64.8	42.1	14.4	9.1	33.6	83.8	21.9	59.1	74.1	40.7	44.8	40.5	12	56.2	59.2	46.7	58.3	66.6
ADRA2C	7.2	28.4	60.1	27.4	34.3	10.5	25.7	68	32.6	28	25.4	6.6	23.5	53.4	10.6	19.2	32	12.7	32.2	43
ADRB1	2	8.4	5.2	32.9	2.7	4.6	4.5	5	3.6	6.8	16.5	2	13.3	7.4	4.1	5.5	2.4	2.6	3.7	4.7
ADRB2	99.9	169.9	187.7	116	142.5	288.6	163.2	97.2	115.8	133.7	141.4	168.6	111	166.8	229.6	112.4	92.7	102.7	125.9	175.4
ADRB3	11.7	9	13.9	13.2	5.05	4.75	6.55	8.95	4	9.85	31.8	7	7.15	11.65	5.15	18.9	5.8	4.45	6.35	17.9
ADRBK1	71.13333333	99.66666667	105.1333333	111.1666667	166.0333333	129.1333333	183.9666667	149.9333333	130.1	182.9666667	99.7	149.0666667	101.6666667	104.6666667	115.2666667	148.2666667	126.5	121.2333333	104.9333333	160.3
ADRBK2	47.55	44.05	66	39.2	61.7	40.5	45.15	52.35	46.6	80.6	62.15	57.3	50.2	40.8	52.15	32.75	37.8	56.1	59.4	70.5
ADRM1	218	279.2	249.3	342.7	334.3	181.3	481.1	341.8	291.6	293.6	274.2	303	285.6	286.5	266.2	298.8	325.8	323.1	277.4	275.1
ADSL	264.6	237.45	224	242.05	199.35	233.4	307.25	179.8	238.7	246.8	228	249.7	197.35	310.2	208.15	249.9	275.15	251.3	313.8	251.3
ADSS	187.1	290.8	293.2	193.8	197.1	233.7	175.7	123.7	215.2	218.8	147.6	203.5	195.2	197	180.3	192	226	224.5	209.6	201.3
ADTRP	65.1	99.8	114.9	82.8	129.3	99.8	118.2	131	82.5	146.1	118.5	130.2	130.6	98.7	83.9	114.7	111.7	119.4	121	185
AEBP1	248.9	259.7	278.5	197.8	774.9	158.8	824.8	1071.2	606.3	352.8	1491.2	254.1	294.5	1107.1	423.7	480.7	1021.1	401.6	478.7	486.2
AEN	50.9	46.5	42.1	69.8	24.4	21.6	43.3	79.3	12.3	23.5	65.7	37.4	48	40.5	40.6	11.6	37.6	13.7	35.2	43.2
AES	118.8	192.3	198.3	168.1	163.3	105.4	234.2	144.8	324.3	118	193.9	152	206.3	184.3	179.9	206.2	243.8	147.7	113	208.7
AF007147	37.3	19.4	91.8	98	133.5	108.6	83.8	80.8	125	111.1	16.4	63.1	32.1	17.9	26.7	19.1	19.2	20.9	20.4	29.4
AF070581	5.4	6.2	13.4	9.3	0.6	2.4	5.8	19	1	7	25.6	5.7	9.1	14.2	9.5	9.6	2.3	1.9	11.2	6.1
AF090939	20.6	58.8	48.8	69.2	18.6	11.4	14.1	52.6	13.6	36.8	54.3	34.1	13	4.9	13.5	29.1	10.5	5.1	10.9	13.8
AF198444	13.3	11.3	10	46.3	1.3	7.4	3.9	22.3	1.1	3.9	31.8	8.1	38.2	6.8	16.5	6.2	1.5	24.6	11.6	20.5
AFAP1	7.8	4.1	7.8	15.6	21.7	23.7	22.3	20.5	18.3	8.4	34.9	10.3	11.5	11.9	9.8	10.6	20.9	13.9	15.6	14.9
AFF1	860	1019.2	932.3	548.9333333	380.1	658.7333333	199.5	310.5666667	539.1666667	566.7666667	427.2	204.6333333	291.4	303.7666667	267.9	358.9	304.6333333	298.5333333	263.4	234.0666667
AFF2	34.03333333	22.83333333	16.03333333	31.73333333	28.3	39.56666667	42.36666667	44.73333333	30.1	37.9	29.13333333	34.66666667	23.8	23.23333333	24	34.43333333	26	17.36666667	26.53333333	39.6
AFF3	1.4	6.3	4.35	2.8	3.1	3.55	3.8	3.95	4.75	3.7	4.25	4.15	3.65	3.7	4.6	4.25	4.05	2.15	2.7	3.8
AFF4	45.9	53.5	58.5	50.6	44.8	51.5	47.7	53.9	20.1	84.1	8	53	37.9	59.8	33.9	39.8	26.2	42.8	26.9	55
AFG3L2	179.2	162.8	137.4	128.8	117.2	105.2	105.2	135.6	120.8	203.3	175.3	117.2	222	101	111.7	110.2	79.1	104.5	118.9	157.4
AFM	21.2	36.5	9.5	6.8	32.8	33.9	45	31.7	30.4	52.8	36.6	19.3	22	25.2	16.8	26	39.9	45.5	51.5	66.3
AFP	24.7	25.3	27.6	7	9.6	5.9	19.9	5.7	11.3	12.9	29.3	26.1	6.9	6.3	6.5	13.4	21.1	10.4	21.5	7.7
AFTPH	272.3	500.4	459	297.4	590.8	524.9	712.3	777.6	446.2	523.3	374	458.4	364.1	394.1	355.6	485.5	492	611.1	583.4	528
AGA	108.8	65.23333333	79.53333333	64.16666667	55.83333333	56.93333333	64.26666667	52.26666667	66.83333333	97.66666667	93.23333333	144.2	175.5666667	100.2	108.1	100.7666667	97.13333333	99.6	114.4	85.53333333
AGAP1	42.4	61.9	85.2	107.7	136.1	162.4	33.6	118.4	111.4	121.1	78.3	54.7	70.5	117.5	52.9	74.4	63.5	55.1	73	112.1
AGAP10	182.5	215.6	260.3	268.3	204.3	289.5	250.5	347	247.1	252.5	271.2	191.1	276.5	233.6	156.5	161.3	185.8	198	187.4	265
AGAP11	201.5	182.6	252.2	228.9	212.3	265	204.5	270	230.9	297.1	231.7	151.5	283.4	214.8	158.9	169.5	228.2	206.8	163.3	287.8
AGAP2	15.6	16.05	19.75	7.9	22.55	27	33.2	16.7	16.55	31.45	21	29.9	11.15	22.35	28.5	26.95	40.1	14.55	31.75	34.55
AGBL2	15.3	16	27.4	22.9	11.8	12.8	23.7	21.6	20.8	37.5	49	34.8	27	29.4	30	24.8	24	26.1	24.2	55.9
AGBL3	0.6	0.8	0.7	4.4	0.2	0.5	0.5	1.4	0.8	3	6.5	1.3	8.1	0.7	6.1	1.8	0.4	0.2	3.9	0.2
AGBL5	22.5	17	12	37.7	14.3	9.2	10.1	14.3	19.1	16.3	22.8	6.4	42.7	17.7	51.2	24.2	73.2	13	53.3	26.1
AGER	11.4	14.2	44.05	14.85	30.15	21.5	21	27.7	20	24.3	18.9	18.8	19.3	14.3	15.85	25.6	35.55	17.7	17.95	24.45
AGFG1	309.775	179.275	104.15	258.1	216.3	187.2	223.075	227.325	168.275	171.525	86.95	111.9	137.45	77.725	120.2	103.9	110.85	148.725	120.175	137.075
AGFG2	32.48	30.66	35.34	44.3	32.88	29.98	31.46	40.62	38.22	41.6	52.92	39.8	42.5	35.38	38.04	32.32	30.38	31.96	32.34	45.96
AGGF1	87.56666667	74.46666667	90.1	60.43333333	66.93333333	92.13333333	64.3	27.66666667	84.06666667	103.5	76.1	95.5	93.03333333	95.86666667	101.6333333	82.6	76.6	79.13333333	80.03333333	96.26666667
AGK	78.7	61.5	96.25	101.8	86.6	115.65	70.55	89.95	83.4	97.4	113.35	87.6	106.9	56.25	99.55	78.75	92	89.75	96.1	117.5
AGL	87.9	101.2	85.3	95.3	65.7	164.1	69.1	62.7	136	106.8	123.5	109.7	109.4	142	90.6	131.9	98	108.3	115.9	83.5
AGMAT	29.6	43.6	68.9	35.7	43.85	44.8	38	43.95	28.45	92.05	78.75	90.75	80.65	48.8	70.4	71.45	56	69.05	73.05	117.85
AGO1	141.8	123	181.1	139.9	141.3	129.9	168	134	114.3	175.9	202	179.9	161	203.1	208.5	204.4	245.1	180.2	224.1	282.3
AGO2	69.2	115.8	97.2	115.5	106.5	78	57.7	231.1	44.7	88.9	95.4	69.4	73.6	40.7	73.8	76.4	73.9	71.8	108.4	116.2
AGO3	55.6	72.5	173.4	108.4	102.5	122.6	70.9	97.8	87.3	147	80.2	71.6	54.9	85.3	111.8	54.1	46.2	55.3	78.9	126
AGO4	62.9	23.9	49	37.8	48.7	43.9	38.8	34	31.7	33.2	30.8	38.4	84.4	46.8	51.2	51.1	27.4	30	44.8	52.2
AGPAT1	183	233.1	378.6	328.15	297.55	261.55	455	390.8	500	462.4	336.4	385.5	227	324.2	362.7	370.4	574.05	564.95	569.15	503.35
AGPAT2	122.15	206.2	161.5	129.5	225.45	95.85	234.15	163.4	246.9	337.75	167.6	115.7	178.35	192.55	143.8	202.25	190.95	131.5	127.8	205.3
AGPAT3	26	42.8	28.1	39.7	34.7	8.3	10.7	16.4	34.3	44.8	41.5	77.2	36.1	14.6	26.4	43.9	32.6	33.7	51.8	40.8
AGPAT4	77.2	76.7	82.4	57.4	11.3	8.1	6.4	21.2	51.7	52.4	124	100	112.6	92.6	95.9	107.3	42.5	52.6	91.4	77
AGPAT5	231.6	110.7	103.7	265.9	156.8	195.3	246.8	91	150	212.1	196.3	126.5	236.4	207.8	127.5	122.4	106.3	177.5	150.4	158.5
AGPS	84.8	101.6	82.9	82	97.5	73.3	85.1	56.5	83.8	163.9	112.3	170.9	101.8	92.1	161.1	151.5	145.4	184.8	157.9	152
AGR2	2.1	1.5	4.7	2.1	5	3.7	3.6	3.2	3.3	3.1	4.7	2.8	4	12.4	4.4	4.1	5.2	2.6	1.7	2.7
AGRN	42.4	65.075	90.525	54.85	108.925	56.225	83.5	109.85	129.25	105.975	88.225	90	49.35	77.125	80.9	85.8	149.325	116.525	102.7	129.375
AGRP	24.3	54	62.6	41.1	12.4	20.4	41.8	13.1	13.5	15.7	42	70.2	63.2	17.4	34.6	41.2	9.8	14.6	30.6	16.6
AGT	136.1	62.3	36.9	133.5	105.1	115.8	259.4	270.4	119.9	122.5	140.9	84.6	424.5	165.5	130.7	180.7	84.8	39.4	97.2	144.2
AGTPBP1	71.8	24.15	48.45	38.4	57.15	77.8	43.55	28.5	58.35	60.35	53.3	36.65	82.45	33.85	33.05	54.6	38.85	41.55	36.75	64.6
AGTR1	375.7	555.55	966.65	306.25	331.95	708.3	171.35	251.3	666.7	530.5	159.5	150.6	274.55	339.65	221	247.35	145.85	133.9	197.4	200.9
AGTR2	16.46666667	14.7	14.86666667	5.866666667	14.76666667	18.53333333	14.13333333	10.06666667	17.13333333	10.2	36.6	26.26666667	11.03333333	33.73333333	5.266666667	17.26666667	6.233333333	4.166666667	18.6	29.53333333
AGXT	9.433333333	11.6	13.43333333	14.03333333	6.033333333	15.06666667	6.366666667	27.36666667	4.5	11.86666667	9.433333333	11.66666667	25.46666667	16.7	6.2	26.06666667	5.3	8.933333333	5.7	8.733333333
AHCTF1	73.3	75.1	73.5	91.6	106.7	96.1	69.5	77.4	96.1	117.6	63.1	67.6	61.3	50.8	41.4	67.3	67.7	45.5	57.9	47.1
AHCY	215	184.6	204.1	393.9	137.8	123.5	242.7	147.6	161.3	203.5	139.4	211	154.4	176.3	188	168.7	152.9	137.7	219.7	193
AHCYL1	249.975	475.675	340.925	443.175	487	514.9	388.275	438.475	513.475	425.3	381.175	274.325	197.75	378.3	304.25	327.375	395.975	423.975	382.9	359.5
AHCYL2	86.7	50.85	72.35	44.5	66.6	117.85	38	56.65	62.55	61.7	101.3	76.5	72.05	69.65	91.95	93.1	84	107.8	124.1	96.55
AHDC1	19.7	67.4	59.1	44.1	64.8	14.8	15.3	14.5	62.4	129.6	63.6	92.5	30.2	36.7	47.6	64.9	19.3	93.6	57.6	81.2
AHI1	97.3	93.56666667	98.43333333	141.2666667	123.4333333	102.6666667	58.56666667	131.3	78.56666667	126.0333333	127.8666667	89.1	75.43333333	96.53333333	83.86666667	98.23333333	95	83.3	103.0333333	109.2666667
AHNAK	651.35	889.6	2054.1	1425.6	861.1	957.25	588.1	954.7	1226.8	1012.25	1231.7	1090.5	660.65	2150.55	995.05	1386.3	1202.35	1182.6	1328.7	1257.7
AHNAK2	178.4	193.5	327.1	106.9	259.8	239	225.8	320.8	410.2	305.3	477.3	233.3	218.9	553.6	165.1	449.3	221.8	169.3	310.2	179.9
AHR	271.4	198.3	147.4	173.6	258.3	271.5	135.5	151.5	204.5	120.2	370.2	427.2	780.1	387.6	297.9	286.6	416.4	339.6	452.7	296.8
AHSA1	399.3	307.1	405.3	452.7	265.5	124	422.4	228.1	255.2	430.9	219.1	269.6	434.5	293.6	273.4	186.2	244.6	231.2	254.3	252.7
AHSA2	22.5	31.1	21.4	33.1	22.6	39.4	5	48.5	41.4	39.5	82.2	52	51.5	54.9	73	35.8	70.9	52.4	27.8	94.7
AHSG	1.8	10.4	8.1	8.9	3.45	4.1	5.45	10.65	5.5	6.7	11.95	3.4	4.65	5.8	8.75	5.25	3.95	2.5	3.4	4.3
AHSP	20.1	29.5	28.2	12.8	32.3	58.9	92	55.9	31.4	46.7	45.4	28.5	40.4	32.5	44.2	70.2	52.4	33.5	39.7	132.7
AICDA	26.4	5.7	3.9	37	25.6	12.1	3.7	9.6	6.5	49	6	13.2	16.3	6.2	5.7	5.9	7.6	6.8	33.2	31.1
AIDA	286.4	342.4	238.1	130.3	164.3	183.5	193.4	116.8	313.2	208	173.3	428	239.8	343.6	280.3	492.7	330.1	382.9	359	223.2
AIF1	185.1	268.1	233.275	133.55	109.75	195.1	50.15	45	196.6	122.625	415.925	753.95	382.85	394.55	657.2	763.975	437.5	977.825	497.275	311.025
AIFM1	199	144.7	113.9	140.1	89.7	66.1	210.1	136.5	141.1	212.6	186.7	173.5	175.7	154.8	175.6	195.3	125.9	155.4	186.5	179.1
AIM1	176.3	212.1	202.6	210.9	203.8	273.9	157	211.3	207.7	296.3	413.8	241.2	225.6	365.2	274.6	371.1	297.1	298.3	302	244.8
AIM1L	3.5	11.6	7.2	45.6	39.95	41.4	34.3	39.8	26.25	10.6	47.5	29.75	18.05	32.8	34.2	45.9	41	32.6	23.05	44.95
AIM2	52.2	56.8	85.1	55.1	36.2	38.5	32.6	15.2	18.7	94.4	96	57.4	72.2	82.5	72.4	78.8	32.7	53.9	38.7	55.6
AIMP1	115.05	240.3	188.15	192.8	240.25	229.3	267.6	198.85	165.65	238.85	149.2	192.6	115.15	150	188.9	152.15	142.4	184.1	209.3	210.35
AIMP2	298.0333333	192.8666667	153.1	284.1333333	194.2666667	179.9333333	314.6	173.6	171.5	232.1	210.9333333	220.0333333	286.1666667	201.2	204.6333333	226	230.0666667	226.3	197.8666667	215.6666667
AIP	328.5	474	374.85	295.7	324.9	184.35	383.2	292.2	348.9	334.15	297.35	287.85	441.85	393.4	298.5	378.85	354.95	303.7	359.85	392.1
AIPL1	34.6	55.9	33.5	39.6	43.7	48.7	56.3	64	39.2	58.2	66.8	23.3	32.9	44	39.2	47.3	43	47.1	60.8	79.8
AIRE	11.7	41	9.4	8	8.4	8.2	8.1	11.3	5.7	10.5	10.3	6	9.5	7.4	4.7	28	12.7	16.1	4.4	9.9
AJ011981	16.4	19.1	32.9	7.3	15.5	28.3	11.6	38.5	19.5	46.2	43.1	34.3	46.2	30.5	15.1	12.7	32.8	29.5	25.4	41.7
AJAP1	16.1	15.075	20.65	18.675	13.95	13.025	18.075	30.575	20.825	33.1	23.975	23.15	26.875	17.925	22.025	15.525	28.85	20.85	26.75	38.125
AK021537	55.4	52.8	61.8	36.2	109.6	81.9	98.9	112.1	82.7	101.7	81.7	62.8	73.1	64.9	37.3	82.5	94	84.3	116.2	131.7
AK021933	15.9	34.05	19.4	26.5	5.35	28.2	8.4	29.5	12.05	31.65	22.25	20.85	24	45.6	14.45	24.4	14.05	9.25	25.05	37.3
AK022030	178	158	168.1	167.7	153.7	233.3	80.5	105.2	157.2	107.2	180.8	143.6	178.1	155.3	122.3	144.9	170.2	148.8	145.5	147.3
AK055981	41.3	38.8	53	65.5	64.2	45.9	71.5	42.1	49.8	70.4	68.5	63.4	54.3	74.9	78.6	64.6	84.1	48.5	70.8	100.7
AK055981	38.5	37.8	75.25	61.75	89.6	55.45	71.4	58.65	39.35	86.5	109.35	85.3	90.6	90.05	75.7	86.55	78.85	76.1	91.8	137.9
AK096803	5.5	21.4	47.2	15.9	14.3	7.7	16.6	20.1	5.7	36.6	13.2	8.7	7.2	29.2	9.6	7.8	45	9.5	17.3	55
AK1	92.2	140.6	175.4	276.05	490.55	164.9	225.1	327.65	320.95	325	314.85	334.75	375.4	407.45	345.8	437.8	531.5	567.25	493.4	464.85
AK125860	23.6	12.2	36.4	22.3	16.5	20.7	9.4	33.5	2.2	25.8	4.8	31.1	19.3	4.4	26.8	41.5	15.4	9.5	12.5	12.7
AK2	195.45	138.95	130.4666667	163.2333333	171.6666667	118.5833333	233.8	168.6666667	132.8333333	163.3	151.4166667	171.4166667	179.2166667	131.4333333	168.9166667	161.4166667	154.3	153.25	155.5833333	152.6
AK291611	14.7	9.6	55.6	9.8	12.3	33.1	53.6	16	6.6	37.8	21.1	36.6	43.9	24.9	21	52	53.6	14.1	27.1	13.2
AK4	176.25	103.3	140.25	256.1	258	161.6	384.4	286.9	134.1	250.8	104.2	113.05	70.7	115.3	130.25	127.45	67.95	124.3	104.85	138.25
AK5	42.7	26.5	18.8	28.2	28.2	42.6	8.5	47	39	64.6	15.6	36	37.8	25.6	30.6	38.6	10.3	24.7	60.2	39.3
AK6	193.4	151.9	111.6	116.6	141	220	111.8	139.7	86	141.9	109.8	150.5	177.3	105.1	120.5	164.6	122.7	138.8	95.1	92.7
AK6	149.3	359.6	275.6	522.3	329.4	448.3	445.5	343.4	300.8	318.5	322.9	230.1	166.2	224.9	234.5	257.2	245.6	183.4	189.1	186.5
AKAP1	134.275	148.725	186.2	186.25	239.1	256.3	179.925	213.35	199.925	301.725	122.375	105.25	132.7	100.25	105.85	88.675	104.375	147.4	224.7	192.6
AKAP10	119.3	106.25	144.3	115.05	139.8	86.6	69	54.9	85.3	137.7	130.4	97.05	111.85	117.4	109.2	97.25	87.5	111.6	85.65	103.5
AKAP11	126.45	198.5	213.05	224.9	167.1	247.65	141.5	155.6	184.95	221.45	238.4	351.05	137.4	251.05	314	320.65	303.35	333.8	307.8	243.65
AKAP12	266.9	154.2	271.9	284.4	252.4	468.6	431.3	1400.7	351.6	600.7	343.1	211.7	282.9	312.3	355	334.9	272.4	293.4	401.9	475.8
AKAP13	210.58	429.94	444.8	422.82	331.64	325.2	201.78	606.22	318.22	359.6	354.6	216.56	157.48	170.58	164.78	188.22	114.78	168.18	247.92	247.4
AKAP17A	101.7	96	94.4	93.5	159.95	132.6	95.65	83.7	135.85	98.3	107.6	80.2	174.55	80.35	97.1	66.2	100.1	94.15	120.6	107.3
AKAP2	297.65	241.55	399	408.85	514.95	407.2	1038.05	1028	382.65	453.9	399.4	259.7	146.35	351.05	320.15	308.35	208.75	218.85	306.4	350.35
AKAP3	11.1	6.8	15.1	9.2	10.4	12	11.5	13.5	8.6	16.2	10.8	9.2	12.2	11.6	10.1	13.8	10.7	10.4	10.1	18.1
AKAP4	9	17.5	5.9	4.6	10.9	4.2	6.1	7.7	22.5	9.5	9.8	10.3	4.8	18.5	6.9	21.5	6.8	5.1	6.2	7.4
AKAP5	5.1	17.4	3.9	2.9	3.3	9.8	4.5	4.9	3.8	18.6	13.6	4.9	15.5	32.5	9.4	8.1	16.7	8.5	5.2	35.2
AKAP6	30.15	28.45	56.85	35.2	37.35	26.95	54.15	45.15	27.2	57.05	40.25	26.5	11.4	30.45	34.1	40.9	19	29.35	31.85	65.15
AKAP7	53.6	69.1	58.4	67	79.95	95.75	61.45	62	68.95	61	70.05	53.55	63.55	57.45	62.3	52.15	63.65	60.6	48.75	77.75
AKAP8	203.8	221.55	194.45	269.45	307.8	248.2	190.5	279.1	207.75	205.9	192.3	152.55	204.7	149.6	163.75	161.05	179.1	137.45	194.2	166.8
AKAP8L	46.83333333	57.46666667	55.6	45.6	76.26666667	32.13333333	48.43333333	56.16666667	72.3	66.4	70.46666667	46.3	65.66666667	44.13333333	41.33333333	33.63333333	39.4	48.23333333	55.26666667	73.36666667
AKAP9	78.76666667	88.8	102.5	81.2	123.1333333	134.4333333	23.4	94.8	100.8333333	86.8	78.76666667	73.43333333	74.13333333	65.23333333	64.7	70.43333333	76.73333333	59.53333333	92.36666667	82.56666667
AKIP1	106.7	87.3	68.4	50.8	57.6	76.3	55	47.6	106.2	57	85	136.5	208.8	105.3	152.5	129.8	108.2	90.3	138.6	85.6
AKIP1	46.6	70.8	112.1	84.6	142.9	115	208.4	79.9	69.2	119.6	78.4	85.7	71.8	64.7	77	61.1	93.7	136.8	79	114.5
AKIRIN1	54.3	89	35.8	109.8	131.2	8.8	50.9	133.1	67.4	38.3	59.5	84.4	92.6	40.4	11.7	29	31.3	58.1	56.3	51.6
AKR1A1	506.8	382.8	511.2	525.5	301.3	299.2	334.7	359	471.5	607	709.2	813.6	912.8	431.2	1022.6	924.8	760.1	924.4	711	496.3
AKR1B1	1789.1	2352.9	1551.2	2157.5	633.1	873.9	938.7	755.1	2563.9	1416.1	582.5	1109.1	1050.6	845	1229.6	1066.3	1022.6	1339.3	867.3	681
AKR1B10	135.9	180.5	213.2	192.2	51.7	292.8	28.5	82.9	115.8	453.3	27.8	80	60.6	55.2	66.5	31.3	71.2	41.3	65.2	91.1
AKR1C1	2496.6	1691.033333	2390.766667	2349.9	1109.233333	1197.966667	931.1	1416.633333	2416.433333	1694.6	1052.066667	699.3333333	1626.833333	2412.433333	1089.7	2481.533333	842.8333333	719.7666667	698.0666667	841.5333333
AKR1C2	2663.7	2060.9	2665.15	2012.6	1474.8	1299.9	1228.3	1849.1	3406.7	2254.25	1028.6	853.95	1970.95	2440.6	1333.45	2818.8	883.75	898.3	788.45	1013.85
AKR1C3	818.5	100	401.4	346.8	269	282.6	235.8	200.1	368.4	570.3	445.8	301.9	966.2	827.4	417.9	633.4	241.6	267.4	320.2	217.7
AKR1C4	15.9	14	22.8	23.8	5.2	3.9	3.7	6.7	20.3	21.5	17.2	8.2	16.2	5.1	4.2	20.3	3.9	3.8	7.8	12.7
AKR1D1	22.2	13.3	20.7	19.2	15	20.7	18	18.7	15	26.7	8.2	12	9.8	13.8	15	17.3	27.7	18.3	17.5	34.1
AKR7A2	238.15	170.1	230.95	159.15	115.7	122.75	140.1	172.85	204.95	161.55	344.8	286.9	463.5	370	355.2	298.4	268.65	317.2	365.3	300.85
AKR7A3	44.55	74.4	107	83.9	68.95	41.35	30.65	69.55	101.5	97.55	120.85	83.85	88.55	125.2	89.65	91.2	124.7	113.8	117.15	121.95
AKT1	149.1	161.9	157.9	258.5	372.8	89.4	354.2	199.7	219.2	297.3	151.3	227.2	225.9	180.6	179.4	211.6	389.9	380.8	310.4	228.1
AKT2	23.75	26.95	7.9	31.75	13.3	4.5	6.95	8.75	8.1	40.7	13.65	34	26.6	5.65	42.65	19.15	3.7	13.1	24.45	33.8
AKT3	189.9	325.9333333	224.8	125.5333333	178.6666667	241.4666667	120.2	172.6666667	236.8666667	158.5	233.2	209.9	224.4666667	240.4333333	172.0333333	271.3333333	235	177.3	197.2666667	226.7333333
AKTIP	76.6	61.8	79.8	75.1	104	137.3	53	17.8	110.7	113.7	103.3	99	73.6	106.9	72.8	98.4	102.1	44.7	63.1	68.3
AL109706	26.6	26.8	3.6	35.6	2	1.1	26	15.5	1	22.8	30.4	34.2	10	33	18.3	15.7	1.1	7.1	20	9.5
AL590762.11	27	34.2	15.7	48.8	43.4	38	45.1	38.8	35.5	32.5	53.5	22.3	33	26.3	38.5	23.5	37	29.9	19.8	36.1
AL928768.3	27.6	26.4	26.3	35.3	26.3	20.6	39.4	24.3	28.8	36.6	27.7	18.9	48.6	28.2	64.5	21.6	45.5	35.9	44.3	65.2
ALAD	28.5	33.95	25.3	62.05	37.15	26.45	26.25	32.1	41.65	50.85	76	68.9	81.65	58.4	77.95	104.2	36.95	55.55	75.45	53.15
ALAS1	103.5	125.4	115.3	149.2	149.6	155.4	184.4	210.4	122.9	155.9	146.9	127.5	161.3	103.4	160	115.9	120.2	165.7	151.4	92.8
ALAS2	5.9	4	11.7	6.1	6.1	4	11.9	8.2	4	6.1	5.4	4.3	5.3	5.2	8.4	9.3	3.5	7.2	6.3	5.8
ALB	18.26666667	14.26666667	8	13.83333333	9.833333333	11.43333333	11.9	10.1	4.433333333	11.6	15.6	4.333333333	15.43333333	16.63333333	10.93333333	24.3	8.4	6.766666667	16.1	12.7
ALCAM	113.1	139.55	153.9	113.6	102.8	97.75	85.15	105.75	98.65	103.2	126.65	156.85	135.7	132.3	168.15	112.75	141.9	152.95	131.25	118.6
ALDH18A1	315.7	100.2	145.7	184.5	96	60.8	176.6	126.4	79.2	170.4	188.1	296.3	250.1	302.3	261.4	217.9	259.2	225.6	144.5	126
ALDH1A1	333.1	430	293.9	287.4	140.1	283.5	144.2	73.5	543.7	336	221.3	744.4	93.7	288.1	788.5	532.4	373	926.3	497.5	319.8
ALDH1A2	15.5	43	5.6	42.4	5.9	8.6	69.4	11.7	7	32.6	10.4	18.9	19.1	10.8	8.9	35.1	34.9	3.5	13.1	35.6
ALDH1A2	173.4	420.8	228.9	172.4	190.7	270.5	567.6	236.6	237.3	255.8	147.5	156.5	206.5	191.4	162.7	220.2	210.8	82.7	217.7	275.6
ALDH1A3	898.6	275.7	222.5	353.2	420.7	272.9	432.4	507.6	186.6	209.2	228.6	416.8	442.1	242.9	318.4	413.2	416.8	480	516.7	520.2
ALDH1B1	75	45.65	43.15	46.75	51	49.4	78.05	89.75	36.6	61.3	49.2	58.2	63.05	44.5	51.45	54.35	53.3	46.75	59.1	54.3
ALDH1L1	50.95	36.05	60.8	56.9	40.7	21.95	57.8	51.95	41.45	41	65.25	34.45	54.8	33.5	29.75	44.15	53.6	24.05	48.45	69.15
ALDH2	383.9	703.8	829.3	726.4	824.3	1102	587.5	569.3	1216.8	1439.9	970.6	1043	1092.6	821.8	981.3	1316.3	1415.4	2066.8	1220.3	1185.9
ALDH3A1	2	12.9	9.7	17.2	14.9	27.7	7.6	34.1	19.9	13.3	12.9	18.1	7.1	2.6	6.6	32.5	33.4	8.3	5.9	24.6
ALDH3A2	283.9666667	218.6333333	251.5333333	153.8	188.8333333	208.4333333	104.2	124.4	190.8	220.1	242.1333333	340.5	405	339.4333333	394.0333333	468.5	278.5	313.5333333	426.4333333	379.9333333
ALDH3B1	81.4	118.6	96.85	111.5	84.65	66.75	72.65	97.9	163.15	68.15	101.75	121.1	130.25	80.7	113.5	111.5	138.65	153.2	140.3	110.65
ALDH3B2	8	20.45	30.25	20.85	5.2	14.3	23.15	29.25	4.4	23.9	25.25	12.95	10.6	10.65	14.8	21.25	5.7	3.05	13.45	16
ALDH4A1	29.9	42.05	50.4	23.55	15.1	14.15	16.75	16.25	35.85	53.4	56.8	38.4	36.55	46.15	34.05	35.95	35.2	45.85	43.4	73.55
ALDH5A1	11.1	4.45	6.45	8.3	5.1	6.65	3.85	15.7	5.35	8.5	8.75	25.55	35.35	22.05	22.6	18.4	10.35	6.25	29.95	25.35
ALDH6A1	235.88	354.82	344.18	137.76	94.94	235.32	97.8	164.8	269.66	178.5	118.62	142.86	141.64	137.9	188.52	110.52	121.96	125.4	144.12	234.8
ALDH7A1	67.93333333	64.43333333	68.4	58	32.16666667	71.03333333	41.86666667	48.66666667	65.36666667	61.9	95.73333333	83.93333333	46.03333333	93.46666667	121.9	86.33333333	93.3	74.43333333	121.7666667	79.96666667
ALDH8A1	11.1	10.3	36.6	3.8	15	12.6	8.2	3.3	7.6	16.4	28.3	6.7	9.5	13.1	25.6	17.1	11.1	6	7.1	19.6
ALDH9A1	237.8	352.6	329.6	411.1	264.4	621.9	372.2	369	345.7	507.6	411	555.4	383.4	305.8	475.2	338.3	376.7	556.2	496.9	542.8
ALDOA	1538.25	1734.65	2112.05	2675.65	2041.9	709.6	2359.7	2276.8	2264.55	1375.35	1365.3	2154.75	3026.4	2291.85	2322.55	1703.45	2608.15	2087.9	1685.85	1462.65
ALDOAP2	2	6.9	26.2	8.3	2	3.2	2.5	4.5	1.8	3.2	12	1.4	2.1	19.9	10.6	20.9	2.2	1.8	9.4	3.9
ALDOB	25.94285714	20.92857143	29.41428571	20.58571429	22.41428571	19.04285714	17.6	28.85714286	22.25714286	30.44285714	35.34285714	16.05714286	23.42857143	25.2	18.35714286	22.81428571	20.4	18.14285714	25.1	35.24285714
ALDOC	94.1	125.6	162.5	202	248.7	132	323.4	281	177.7	218.6	135.3	142.3	157.6	150.4	149.5	136.1	206.9	178.2	197.7	176.3
ALG11	247.1	211.25	196.4	171.55	143.7	196.2	181.2	140.5	157.8	188.55	209.25	195.9	170.4	202.4	197.45	269.1	141.7	185.5	198.4	194.1
ALG12	40.2	6.6	60.5	42.6	11.8	6.1	10.4	12.6	33.4	75	32.7	40.2	40	64.9	44.2	17	26.1	29.1	42.7	13.8
ALG13	120.7333333	82.33333333	85.8	108.1666667	65.13333333	98.9	87.03333333	57.56666667	83.13333333	97.43333333	127	76.66666667	78.6	79.83333333	89.36666667	82.76666667	86.46666667	98.23333333	87.96666667	80.83333333
ALG3	153.7	141.4	96.2	154.6	89.8	117.2	170.1	101	133	198.1	168.4	130.7	158.5	111.8	177.8	147	97.9	143.6	192.1	166.1
ALG5	470.8	411.8	376.1	465.9	433.7	489.9	464.6	320.5	409.3	422.8	371.2	514.6	699.8	406.3	395.4	489.1	427.2	422.7	393.6	359.1
ALG6	82.4	142	238.3	125.5	133.2	182.3	184.8	113.9	153.1	204.7	165.6	147.4	112.9	138.7	151.7	140.3	193.9	173.9	183.9	185.1
ALG8	172.7	182	231.9	263.1	152.8	193.7	281.6	246.4	211.6	273.7	196.9	237.9	163.8	206.2	236.6	193.5	264.1	221.1	262.7	236.9
ALG9	66.4	93.2	78	86.7	96.1	77.9	79.9	134.6	80.5	107.9	102.9	71.8	67.2	85.8	91.2	118.5	105.5	106.1	103.2	112.6
ALK	41.5	48.95	44.7	39.8	31.15	16.3	35.5	21.2	38.75	51.75	17.5	36.7	41.6	31.9	43.2	24.65	18.35	27.7	15.9	41.1
ALKBH1	202.5	165.2	228.6	82.4	149.5	227.6	158.4	145.8	167	161.7	144.9	168.9	176.5	123.4	167.4	151	157.7	176.4	169.3	143.8
ALKBH4	35.8	9	37.3	30.7	35.8	40.4	66.2	33.3	48.1	71.9	84.8	47.2	38	34.7	64.5	36.4	70.6	35.4	89.7	70.3
ALLC	7	49.5	33.1	16.9	5.8	6.4	5.8	14.3	8.3	50.3	57.6	10.6	44.6	32.9	39.8	27	3.2	4.5	16.2	13.2
ALMS1	106.3	128.0666667	135.1666667	132.9666667	125.0333333	170.3	115.7	133.6666667	108.4666667	120.0666667	161.9666667	112.1666667	154.2	98.56666667	87	75.73333333	104.4666667	80.66666667	110.6	220.0333333
ALOX12	5	6.1	37.6	21.6	4	4.4	8.4	5.1	3.3	12.7	7.1	30	26.1	12.1	6.7	5.6	6.6	5.6	8.2	30.4
ALOX12B	2.4	2.9	3	5.9	7.6	5.1	4.6	16.7	2.6	3.2	8.2	3.8	5.9	6.9	3.2	4.2	4.6	4.8	4.2	7.2
ALOX12P2	51.8	11.1	8.5	12.4	7.3	11.8	11	18.5	11.7	12.5	17.5	12.9	70.1	58.7	12.2	16	22.2	9.8	14.7	22.8
ALOX15	2.7	2.7	3.1	2.5	4.4	5.7	6	3.8	2.9	6.2	4.2	3.4	2.5	6.9	2	4.3	5.8	4	4.4	10.8
ALOX15B	9.2	82.3	83.8	26.9	50.9	54.5	88.6	74.3	77.1	83.4	49.9	74	29.1	45.9	23.9	29.7	22	70.3	36.9	66.4
ALOX5	175.3	70.675	89.725	104	63.725	84.3	89.425	54.1	93.05	94.45	129.025	148.975	228.275	85.5	154	176.775	131.8	198.125	104.175	132.35
ALOX5AP	1396.5	1258.3	620.5	741.2	456.7	363.7	542.6	173.9	1098.4	629.9	516.3	1539.4	290.7	615.1	1302.2	1488.9	976.5	1290.4	1073.1	740.1
ALOXE3	25.2	44.45	57.7	42.95	69.2	67.05	69.65	78.25	36.7	59.1	98.1	42.25	51.55	47.4	46.8	25.7	35.8	36.7	45.7	63.6
ALPI	2.7	1.45	2.4	2.55	1.9	1.85	2.2	3	2.1	3	3	1.9	1.95	2.4	1.95	2.9	2.5	1.8	1.7	2.9
ALPK1	70.8	30.7	71.9	113.8	86.8	66.8	101.3	147	50.1	61.5	84	61.6	84.3	48.3	62.3	62.4	36.6	9.9	96.5	124
ALPK3	7.2	39	10.1	28.7	72.5	11.7	14.6	17.4	11.5	21	19.9	11.6	27.7	30.6	44.5	12.9	14.6	11.8	13.8	20.3
ALPL	26.6	13.7	40.1	25.5	8.1	9.8	19.3	33.7	30.4	58.6	50.7	33.1	13	53.3	32.2	34.4	9.3	23.6	45.6	74.4
ALPP	2.8	2.9	5.6	3.5	3.3	2.9	3.6	5.2	2.7	4.2	5.5	2.4	3.6	3.2	3.4	8.1	3.8	2.7	2.4	4.5
ALPP	21.7	23.9	17.9	28.9	13.4	14	35.9	44.6	39.9	20.1	12.3	9.1	13.8	6.6	28.7	12.9	31.1	13.8	8.6	4.3
ALPPL2	36	53.7	50.3	31.75	30.95	31.65	38.25	42.65	33.4	77.15	46.75	36.25	57.15	20.4	24	34.85	41.05	34.45	40.45	101.8
ALS2CL	82.5	101.5	200.9	127.3	179.8	145.1	190.3	228.4	143	189.1	158.1	133.7	130.5	155.2	135.6	121.1	183.6	184.6	204.1	270.3
ALX1	6.1	6.5	12.4	6.5	10.4	13.4	11.4	11.3	8	13.5	7.7	4.8	10.8	4.6	4.9	10.9	8.6	9.7	8	11.6
ALX3	25.6	39.9	29.4	10.9	47.1	28.9	10.6	10.8	14.1	20.8	53.5	26.1	32.1	5.5	11.7	13	49.1	6.5	19.8	25.7
ALX4	7.8	18.1	42.1	7.3	10.6	11.2	19.9	13.8	9.8	15.6	15.6	27.2	37.6	10.5	12.7	10.7	13.3	10.8	33	18.4
AMACR	1.85	6.95	5.55	8.65	3.8	2.6	16.6	5.65	10.35	5.9	6.1	9.9	9.1	4.25	2.15	5.95	4.2	2	5.1	4.35
AMACR	26.16666667	27.76666667	51.36666667	29.63333333	40.66666667	33.73333333	39.3	32.4	32.83333333	56.66666667	68.9	67.36666667	45.8	74.56666667	68.16666667	94.06666667	63.53333333	53.96666667	73.4	83.06666667
AMBN	10	9.6	21.1	16.3	14.5	14.3	22.7	20.7	10.8	19.8	30.5	15	10.7	19.1	16.1	9.9	13.6	6.6	11.2	13.5
AMBP	21.75	30.75	25.65	10.55	30.65	25.15	27.75	29.05	27.7	27.75	24.95	22.65	25.35	21.2	25.5	24.05	35.9	26.8	33.55	46.65
AMBRA1	93.75	65.4	106.85	95.45	110.8	88.6	45.95	47.1	111.1	53	88.1	42.8	146.95	84.5	77.7	82.6	80	60.6	71.3	84.75
AMD1	330	252.1	153.5	187.05	230.3	191.7	233.5	175.9	116.45	163.5	121.8	164.8	65.1	126.8	164.1	150.95	149.4	161.9	151.65	128.35
AMDHD2	27.5	29.7	10.7	63.7	32.3	4.5	6.3	7.9	94.7	28.1	13.7	26.7	8.9	29.8	16.6	15.2	46.2	41.6	36.2	24.2
AMELX	20.1	16.8	36	20.6	10.1	8.6	8.7	21.3	6	26.5	32.4	8.7	16.6	21.5	9	3.1	13.6	5.5	21.7	31.6
AMELY	13	26.4	33.9	34.1	22.6	16.5	4.7	54.2	29.7	40.7	2.9	31.6	38.2	25.4	38.3	34.8	21.3	36.6	30.1	65.8
AMFR	113.25	64.5	69.4	117	100.75	109.45	95.5	103.3	101.55	85.05	92.3	66.2	90.3	129.8	230.65	136.8	246.8	62.8	201.25	119.85
AMH	3.6	7.2	5.6	16.1	5.4	2.5	3.8	4.3	4.1	4.6	7.4	3.8	3.6	4.9	4.7	7.1	3.3	4.4	3.9	3.2
AMHR2	6.2	8.2	16.6	7.6	10.3	16.1	17.2	23.6	7.6	21.3	11	11.7	6.7	9.3	7.3	13.5	11.5	10.5	16.4	12.7
AMIGO2	119.3	227.3	121.1	181.6	97.5	295.3	31.5	77.1	180	126.5	87	37.8	125.6	94.5	61.4	129.1	101.6	63	103.3	106.7
AMIGO3	108.1	51.9	105.4	120	29.2	64.1	66.7	110.2	27.8	89.9	86.9	64.3	85.5	78.3	65.1	26.6	49.3	58.2	59.4	80
AMMECR1	34.2	47.4	54.4	54.5	41.1	84	51	29.7	41.9	66.8	76.5	50.3	27.1	37.3	29.6	37.9	38.2	64.3	50.8	62.4
AMN	20.1	52.8	13.2	59.6	81.3	33.7	43.4	53.1	58.4	32.2	13.5	45	37.8	17.7	45.8	38.8	94.8	56.6	53.8	137.6
AMOT	32.5	14.6	22.4	32.4	26.7	26.6	23.9	36.5	35.2	48.5	71.8	32.4	22.1	48.5	24.6	40.1	40	50.6	35.5	53.5
AMOTL2	189.3	248.1	361.7	289.3	425	493.5	285.5	253.1	389.3	355.2	267.1	187.8	328.3	291.5	235.5	228.2	156.4	293.7	356.8	287.4
AMPD1	8.2	20.4	24.6	48.7	30.3	43.6	69.4	63.8	41.3	54.9	54.6	35.5	46.4	24.3	54.8	26.7	56.7	49.5	39.3	78.3
AMPD2	173.4	132.9	158.1	285.3	236.4	119.6	149.8	199	204.2	280.5	252.3	229.5	288.3	176.8	161.3	133.9	142.4	184.3	300	244.2
AMPD3	51.9	117.4	97	63	188.6	134.2	161.3	157	116	125.4	136.5	113.5	112.1	70.7	119.8	106.2	126.7	197.1	158.6	122.9
AMPD3	36.3	28.4	88.2	59.1	35.3	47.2	36.2	51.1	31.4	72.3	9.7	67	22.9	49.6	68.8	62.1	57.8	47.7	44	63.6
AMPH	138	72.5	76	57.9	119.4	86.2	171	154.1	107.9	224.3	117.1	43.2	39.1	68	32.7	59.9	19.1	45.3	67.8	141.4
AMT	127.4	115.2	127.3	149.2	142.8	127.8	117.8	274.9	159.8	139.4	244.6	143.8	214.4	178.5	163	151.4	227.2	215.7	212.5	292.5
AMZ2	317.8	260.7	276.6	255.8	243.7	329.4	218.5	233.7	293.4	293.9	240.1	249.8	262.2	286.3	326.8	298.4	322.7	385.1	328.3	328.4
ANAPC1	139.6	113.3	80.8	129.1	124.8	74.6	143.2	112.9	99	122.3	136.1	116	115.4	99.4	88.4	85.3	141.1	104.7	132.4	161.4
ANAPC10	61	77.9	60.1	47.9	33.8	52.9	64.8	2	55.2	53	56.1	77.9	74.5	47.2	77	75.2	45.8	58.5	58.7	44.1
ANAPC13	238.8	398.55	342.85	393.35	382.45	456.6	316.85	333.7	415.6	442.65	382.45	455.35	227.75	396.4	434.05	427.15	362.2	461.95	400.35	419
ANAPC15	153.9	141.5	137.6	134.1	139.7	142.2	156.7	151.3	166.8	101.4	167.6	140.7	240.4	119.4	146.9	219.4	176.1	162.4	134.8	180
ANAPC2	34.8	101.5	136.7	111.9	119.3	45.1	109.5	180.2	116.1	151	158.9	98.6	51.6	131.4	48.7	87.9	101.1	77.7	96.6	124.3
ANAPC5	403.1	272.7	355.875	509.5	327.475	293.725	372.4	295.925	336.85	374.625	391.025	389.175	494.5	383.5	343.6	340.825	421.15	449.575	422.1	337.35
ANG	213.8	445.1	489	111.9	96.5	106.7	105.7	146.3	201.7	129.4	16.3	95.9	65.1	92.2	93.3	163.6	63.1	40.6	110.9	113.9
ANGEL1	90.6	126.85	155.55	111.1	71	67.2	70.55	62.3	110	43.1	97.1	127.6	101.65	103.6	98.75	89.45	126.3	130.1	133.7	71.5
ANGEL2	132.1333333	70.66666667	79.56666667	87.23333333	78.3	117.9666667	42.43333333	48.16666667	81.16666667	88.76666667	80.4	87.2	126.9333333	75.4	96.3	82.2	69.53333333	72.9	107.2	90.5
ANGPT1	114.9	122.3	263.25	132.55	84.45	207.25	94.6	172.45	142.65	212.25	143.75	254.15	187.8	152.95	387.2	110.8	155.45	218.55	245.45	408.25
ANGPT2	24.45	7.05	21.25	26.1	87.8	6.65	136.2	43.7	22.8	45.7	50.05	23.5	22.65	50.85	8.8	28.95	17.5	4.55	21.25	17.3
ANGPT4	10.9	10.1	30.3	12.9	8.7	4.3	3.6	19.6	23.4	4.5	14.6	20.3	14.4	9.1	16.4	10.4	3.9	24	12.8	4.2
ANGPTL2	327.9666667	313.2333333	365.2666667	412.2666667	1079.9	599.1	584.9666667	801.8666667	428.2	484.0666667	997.3666667	1001.966667	1098.1	1852.666667	1537.6	2187.066667	1790.266667	836.7333333	1127.966667	1023.7
ANGPTL3	12.6	13.9	34.8	13.5	11.5	7.2	4.7	17.3	13.6	19.9	22.3	4.2	2	5.3	5.6	10.2	34	9.9	17.2	11.6
ANGPTL4	124.7	136.9	52.4	277	616.6	195.5	2014.8	2593	216.9	146.7	178.3	98.8	156.7	68.1	112.6	119.5	253.8	185.3	100.6	187.8
ANGPTL7	536.8	125.7	540	118.8	44.6	1281.6	59.9	94.6	540.8	282.7	4.2	19	2.9	39.8	2.8	52.8	11	4.9	8.4	17.5
ANK1	19.73333333	16.08333333	20.05	11.5	8.35	9.933333333	7.883333333	20.68333333	7.116666667	23.5	29.6	25.6	26.15	28.68333333	25.71666667	40.83333333	10.86666667	17.45	28.36666667	33.95
ANK2	258.5	280.5333333	201.3	154	183.7333333	169.1333333	135.3666667	252.4333333	181.2	220.9666667	218.6	217.3333333	138.1666667	353.3666667	213.3333333	470.8	229.7333333	137.2333333	279.4	249.9666667
ANK3	66.9	74.2	238.1	79.86666667	64.1	97.2	76.6	131.0333333	74.6	193.5333333	207.7333333	453.3	264.7	184.6	247.2	143.5	173.3	232.9666667	407.7333333	381.1666667
ANKEF1	2.7	13.1	3.1	14	7.8	2.3	1.7	5.3	2.1	4.2	4.2	1.2	5.8	2.7	4.2	17.4	3	7.3	7.6	16.5
ANKFY1	135.1	143.3	98.1	59.6	58.6	32.3	69.7	63.6	45.3	95.1	112.4	174.2	139.6	143.2	160.2	135.9	131	82.1	130.5	175.3
ANKH	136.6	100.6	37	85.3	109	88	7	106	97.4	54.1	393.8	251.8	290.7	286.2	432.7	300.8	669.3	498.3	238.6	111
ANKHD1	165.475	236.275	212.55	209.45	314.725	246.7	208.925	218.7	249.7	230.975	184.4	200.125	157.375	179.425	157.6	162.95	153.9	185.9	177.875	192.55
ANKLE2	71.7	45.86666667	54.36666667	62.16666667	64.4	40.8	49.16666667	49.86666667	55.9	50.3	38.63333333	52.33333333	61.66666667	44.86666667	32.53333333	49.4	53.86666667	47.93333333	51.93333333	60.46666667
ANKMY1	20.2	5.3	12	17.2	20.3	20.1	23.7	39.9	9	10.95	7.7	8.45	34.8	37.15	24.5	16.05	17.1	27.85	18.4	8.15
ANKMY2	139	197.6	255	229.6	141.9	373.3	97.2	217.9	224	182.4	319.8	438.7	256.4	497.3	375.1	368.2	415.5	367.7	467.4	378.7
ANKRA2	153.1	225.7	203.8	125	106.2	178.7	76.7	89.1	165.6	161.1	75.7	107	157.1	96.5	122.6	91.8	68	125.7	142	98.7
ANKRD1	4.7	10	1.6	15.1	4.9	13.5	13.9	21	35.4	12.2	3.4	2.3	8.5	1.5	2.8	11	20.8	3.5	2.7	5.4
ANKRD10	403.2	313.4	279.4	276.3	435.8	266.9	202.9	203	272.6	313.2	597.3	324.2	483.2	360.2	346.8	434.4	495.7	368.9	319.4	282.2
ANKRD10-IT1	336.3	165.3	283.8	318.1	319.2	377.8	392.7	443.2	255.6	233.4	259.5	420.4	123.6	266.2	409.7	284.7	165.1	249.8	291	519.7
ANKRD11	101	127.3	118.3	142	107.8	39.4	77.9	111.1	89	124.7	139.3	121.5	71.2	69.4	75.5	38.3	3	41	20.8	72
ANKRD12	62.125	94.9	70.075	68.8	90.275	102.4	31.375	99.75	88.375	88.8	98.2	93.525	82.4	71.95	71.95	70.725	40.5	66.975	74.225	75.925
ANKRD17	185.8	158.1	186.7	125.2	192	143.1	196	125.7	149	189	206.7	171.2	76.7	152.2	197.2	195.6	190.2	171.7	174.9	150.4
ANKRD2	5.6	4.8	5.1	7.9	3.8	5.7	9.4	10.8	5.1	9.8	41.6	9.2	9	11.1	12.3	34.8	5.7	4.3	6.2	10.2
ANKRD26	3.65	18.95	17.55	21.5	18.85	26.35	18.1	36.5	26.05	44.95	32.75	24.35	23.95	23.65	21	18.05	21.45	15.35	34.95	61.25
ANKRD27	202.1	174.1	155.2	99.4	126.6	177.8	107.4	133.1	206.2	176	167.2	166	256.2	155.4	138.8	159.5	147.7	170	165.2	154.2
ANKRD28	200.8	669.9	486.8	253.7	176.3	191.1	192.5	226.6	336.2	261	237.7	130.5	143.2	255.3	198.7	305.9	186.2	121.9	169.1	179.1
ANKRD34C	27.5	19.4	51.3	22.4	13	27.6	23.4	29.7	17.7	36.2	28.2	19.1	31	27.5	14.9	15.6	43.7	13.8	23.9	48.4
ANKRD36	4.9	24.8	20	21	18	42.8	7	42	26.2	47.7	27.3	19.2	25	24	16.6	3.8	8.8	8.7	14.9	42.8
ANKRD36B	17.3	35.2	68	79.7	62	68.5	58.6	97.6	72.7	82.5	157.9	49.3	50.1	55.4	51.9	25.2	35.2	40.9	58	93.5
ANKRD36BP2	0.3	0.8	11.9	1.2	0.5	0.6	0.7	0.8	0.7	1.4	0.5	0.6	0.5	0.7	5.7	3.5	2.2	0.6	1	2.3
ANKRD40	142.7	82.1	66.3	61.9	35.7	6.3	45.6	37.1	77.6	123.8	15.8	62.2	22.3	61.9	79.7	89.8	19.7	45.2	43.4	7.7
ANKRD46	76.8	93.8	133.7	59.6	105.3	163.6	85	51	113.2	139.3	125.9	115.9	78.8	134.9	151.5	109.1	118.3	113.5	151.3	148.3
ANKRD49	212.6	182.2	165.4	136.8	263.1	220.8	104.1	76.5	161.8	185.6	106.5	164.5	103.1	101.8	162.9	161.8	189.7	187.2	170.9	83.8
ANKRD53	4	9.1	13.4	4.3	2.3	7.4	5.1	3.9	2.4	5.1	8.3	6.9	15	7.3	8.6	12.5	16.1	3.6	5.6	9.9
ANKRD55	17.7	12.9	38.7	37.5	28.1	33.9	27.7	32.4	28.4	66.2	43.2	32.2	46.6	24.1	32.5	31.7	55.3	65.4	46.7	69.4
ANKRD6	38.45	31.5	53.8	39.45	53.2	61	13.4	24.1	39.7	56.35	62	41.25	59.4	46.05	32.05	72.15	32.15	17.25	50.95	51.5
ANKRD7	1.8	0.5	2.4	13.4	3.5	8.8	5.5	2.1	1	4.3	13.1	1.3	5	8.6	8.2	14.6	1.4	1.1	6.6	1.5
ANKS1A	166.9	134.2	135	148.4	155.9	120.7	67	91.4	172.6	188.8	197.5	105.5	261.4	153.4	158.9	115	138.5	122.3	157	134.2
ANKS1B	1.6	3.7	2	10.9	3.8	5.5	7.5	4.6	3.7	7.6	4.7	7.9	1.5	2.8	22.5	2.5	7.8	5	18	18.7
ANKZF1	56.1	34	51.2	41.3	6.7	5.4	26.6	11.2	57.2	8.9	21.6	21.9	10.4	46	18.6	6.1	6.8	37	16.6	24.3
ANO1	17.6	13.1	41.9	29.7	49.8	77.1	70.4	42.4	52.2	44.6	145.7	44.9	40.5	86	33.6	81.7	131.8	56.4	47.3	39.8
ANO10	185.9	71.4	172.1	143.7	57.8	88.9	99.4	108	125.6	109.6	159.7	111.9	258.5	157.8	127.8	155.7	108.2	118.2	131.3	63.9
ANO2	29.8	8.3	4.2	35.8	42.6	44.3	27.4	9.8	15.4	39	41.1	6.8	36.1	13	8.8	45.4	16.4	10	29.2	34.7
ANO3	12.4	28.6	45.5	16.9	31	5.4	23.2	6.5	13	23.2	24.2	32.6	14.8	18.3	32.2	30.8	34.3	21.7	16	32.4
ANP32A	250.1333333	229.4	238.1333333	289.8666667	238.7333333	238.3666667	216.4333333	259.5	283.2333333	188	199.1	252	110.5666667	222.8	300.0666667	285.1666667	193.6	231.1	257.8666667	262.7333333
ANP32A-IT1	10.4	12	32.3	12.5	4.9	1.7	4.5	5.7	17.4	14.7	30.4	16.1	10.5	27.1	18.5	28	1.9	12.8	4.7	11.1
ANP32B	1256.7	1789.1	2079.25	1627.5	1302.5	1695.55	1314	1397.6	1285.3	1064.55	1198.8	1042.25	1039.75	1082.85	1299.95	1495.75	828	829.8	907.95	797.2
ANP32C	3.5	9.3	7.3	2.3	2.2	3.2	5.6	5	1.9	5.3	7.5	4.5	2.8	8.9	4	5.1	4.9	2	3.7	6.3
ANP32D	0.9	2.7	4.6	1.5	3.3	4.3	3.9	37.6	3.2	16.7	4.4	1.2	9.5	5.2	8.3	2.9	7.7	7.7	1.8	5.4
ANP32E	136.55	291.6	191.45	302.25	287.5	362.6	205.75	224.1	201.6	207.15	182	187.8	158.85	155.75	187.45	192.45	160.35	198.85	188.45	156
ANPEP	517.8	619.5	690.9	952.1	256.5	447.8	171.9	426.3	945.4	326.7	329.5	316.1	352.4	237.4	390.5	274.5	318	282.7	307.4	274.3
ANTXR1	24.75	15.6	8.95	5.85	12.1	10.25	5.6	37.15	10.1	16.6	43.2	33.05	20	38.25	54.2	27.1	22.4	26.4	25.7	33.45
ANXA1	1209.3	3821.2	3517.5	3214.8	3803.7	4574.3	2357.5	3397.7	2686.7	2495.3	2593.9	2787.7	1289.8	3296.9	3884.2	4624.1	3134.2	2730.7	2731.8	2286.9
ANXA10	6.8	5.2	8.2	20.2	12.3	10.9	43.2	46.4	5.4	15.3	31.2	19.6	13.6	6.3	8.1	25.9	14.8	60.9	11.6	23.6
ANXA11	220.05	234.75	361.95	463.95	513.25	500.9	348.35	583.8	471.15	353.15	412.9	388	402.65	436.35	371.85	329.75	417.5	448.15	566.45	422.15
ANXA13	26.5	10.9	37.2	8.6	25.2	16	30.7	75	18.6	31.9	15.6	11.7	32.6	10.2	10	33	14	24	17.5	13
ANXA2	6568.7	3567.733333	6393.166667	4806.766667	2393.433333	2826.366667	3328.2	4011.6	3186.4	2796.833333	5172.5	5542.666667	3421.166667	8284.266667	7204.433333	7502.766667	4313.766667	4156.566667	3620.2	4080.466667
ANXA2	937.6	633.1	534.5	589.8	662.1	447.1	984.5	658.4	542	628.4	605.3	679.1	887.9	681.2	698.1	701.9	720.1	697	656.8	614
ANXA2P1	22.5	45.1	34.7	43.4	30.2	28.9	20.5	64.3	23.2	26.5	58.1	41.7	37.7	48.5	65.1	40.4	34	25.4	26.7	48.9
ANXA2P2	1115.8	666.1	880	788.9	912.3	688.8	844.1	936	602.1	745.1	1115	1135.4	639.6	1457.3	1382.9	1341.4	1083.8	809.1	856.5	1136.8
ANXA2P3	101.3	53.8	45.5	88.9	39.2	41.1	64	85.5	57.6	66.3	158.3	118	62	151.5	106.8	82.6	56.6	76.6	102.2	113.7
ANXA3	60	24.7	46.7	29.4	27.3	60.4	35.5	19.9	44.2	35.3	72.3	31.4	17.2	44.6	47.8	46.5	29.9	18.3	37.7	34.2
ANXA4	779.1	955.35	1059.95	541.85	428.75	985.5	605.3	421.65	940.5	649.45	889.55	1031.7	859.55	1339.25	1017.75	1733.9	884.95	1097.5	895.75	855.9
ANXA5	2074	1343.1	1744.6	2098.6	1357	1608.3	1778.3	2137.4	1928.5	1624	2025.3	1663.3	2206.3	2447.9	2112.7	2167.2	1557	1978.8	1665.2	1668.8
ANXA6	322.1	301.2	543.2	474.8	266.6	197.2	314.7	209.8	423.1	395	574.5	438.1	361.5	426.4	335.9	235.2	271.9	305.7	570.2	428.3
ANXA7	745.3	659.05	541.4	651.9	614.55	936.1	567.65	528.35	653.85	525.25	577.5	575.95	779.7	571.35	714	819.5	601.65	644.25	560.85	488.5
ANXA8	111.7	157.8	185	145.4	122.8	145.4	154.4	191.8	150.2	248.4	170.1	170.4	126.8	184.9	152.5	161.8	154.3	126.1	145.3	218.1
ANXA9	25.1	14.7	16.75	19.75	10.8	17.95	13.15	11.15	8.3	13.2	25.15	17	22.15	5.65	5.55	19.55	29.75	21.35	8.7	28.55
AOAH	33.3	6.6	14.5	7.2	5.2	3.1	5.1	9.2	8	9.2	51.9	67	6.9	46.5	7.2	12.1	12	52.6	41.4	14.3
AOC1	25.3	32.8	55	45.8	6.5	31.1	29.1	27.2	36.6	56.7	26.5	126	30.6	34.5	37.7	51.7	43.9	26.9	45.2	91.1
AOC2	91.5	176.4	237.5	125.5	61.9	65.5	88.2	74.7	174.7	103.5	107.5	34.5	54.1	61.8	56.5	53.2	50.8	47	52.7	102.3
AOC3	180.6	352.5	492.5	388.1	238.8	368.1	154.5	246.2	365.7	259.9	278.5	128.7	481.3	346.2	104.7	209.7	158.5	69.4	200.2	180.2
AOC4P	25.1	13.6	22.8	19.3	19.6	13.5	26.8	23.9	19.3	23.6	15.1	42.2	35.6	20.5	40	18.3	28.6	14.2	12.1	19
AOX1	712	477.75	272.7	257.95	123.5	233.6	199.6	145.75	316.15	233.75	66	107.85	54.9	204.05	119.65	270.45	72.45	104.4	103.85	95.5
AP001062.7	13.15	8.8	14.65	4.8	12.75	5.8	5.35	6.3	4.55	8.3	7.75	18.6	13.6	8.3	7	8.4	6.55	5.9	3.3	5.45
AP1AR	75.4	63.6	57.9	74.2	49.3	62.7	53.1	34.9	51.7	74.1	35.6	49.2	64.7	49.2	38.9	48.7	49.8	37.3	36.6	49.1
AP1B1	97.8	86.2	176.9	155.5	158.1	83.1	141.5	87.9	183.6	122.6	154.7	335.1	223.4	136.5	231.5	174.8	215.2	341.5	193.8	132.2
AP1G1	113.3	74.2	85	110.2	105.2	69.4	26.2	140.9	58.8	31	62.7	111.4	19.8	68.7	85.7	98.7	16.3	90.2	115.3	78
AP1G2	10.95	30	23	16.85	22.45	7.3	14.4	20.3	34.3	32.55	26.95	21.75	22.35	29.65	6.4	15.65	24.85	27.2	18.4	41.45
AP1M2	15.8	23.15	60.15	38.8	28.8	52.15	40.3	38.5	28.2	25.4	19.25	27.65	40.5	41.1	37.5	40.3	27.3	62.85	49.65	27.6
AP1S1	52.26666667	27.66666667	54.7	33.46666667	40.3	33.43333333	44.03333333	45.1	55.13333333	55.03333333	58.2	62.9	45.23333333	33.8	62.46666667	37.9	27.83333333	64.76666667	68.46666667	76.63333333
AP1S2	358.8	271.5	281.9	244.95	161.55	193.75	238.2	190.85	252.7	295.15	268.6	375.25	406.9	400.6	424.65	365.8	274.35	316.25	388.25	297
AP2A2	315.225	440.45	316.725	368.7	254.4	241.8	238.775	270.25	412.675	323.225	291.25	355.775	350.9	361.025	290.8	352.175	437.3	484.6	371.975	388.75
AP2B1	191.65	200.15	348.7	335.3	212.1	154.95	282.3	196.55	232.3	254.9	232.3	288.5	74.3	238.55	260	142.3	293.3	333.95	375.05	381.8
AP2M1	511.5	714	459	846.6	530	243.5	511.6	623.5	950.2	688.7	697	892.1	1036.7	774.5	802.7	713	937.6	747.6	891.7	704.3
AP2S1	576.2333333	473.4666667	329.6	529.2	343.7666667	152.7666667	393.6333333	324.9333333	470.6333333	543.1666667	488.2	480.2	686.4	571	653.1333333	571.5	624.4333333	734.0333333	557.9	552.6666667
AP3B1	125.85	100.15	133.5	133.1	158.85	107.45	157.8	101.4	116.55	129.7	160.25	179.45	76.55	145.25	154.55	145.85	167.35	214.85	190.7	189.6
AP3B2	36.9	28.2	32.2	41.2	19.4	5.7	16.5	33.1	19.4	22.7	40.1	17.7	30.8	16.6	15.5	17.6	18.1	18.3	25.6	39.2
AP3D1	134.6666667	184.3666667	167.6333333	155.7333333	137.6666667	111.2666667	119.7	140.4666667	165.3666667	128.4	199.6	208.5333333	205.9	181.8666667	171.4666667	133.3	161.0666667	144.4	141.0333333	148.3
AP3M2	154	94.5	103.9	70.8	105.2	135.4	101.7	65.7	54.6	108.1	120	145.8	76.6	157.6	95	138.1	142.8	113.3	146.7	140.8
AP3S1	1640.3	1216.1	1626.9	1464.5	1570.5	3168.3	1523.4	1469.4	2049.9	1369.9	1438.4	1339.3	2289.6	1381.5	1489.1	1428	1355.4	1508.9	1286.4	1115.9
AP3S2	221.2333333	192.3333333	184.1666667	204.1	167.3	151.7666667	130.3666667	148.3333333	127.4	158.2666667	156.1333333	164.2333333	189.7666667	154.0333333	182.1333333	170	158.3666667	164.8333333	201.6333333	183.5666667
AP4E1	11.2	4.2	3.8	8.65	2.45	4.7	4.1	4.2	6.9	8.4	13.85	23.85	13.35	3.9	11.35	24.4	3.4	3	10.05	7.1
AP4M1	9.3	38.5	10.3	10.9	14.3	9.9	11.9	17.5	20.4	20.1	59.5	64.1	58.4	54.4	50.7	75.5	52.7	18.9	26.6	23.5
AP4S1	16.6	17.8	8.7	19.3	9.366666667	13.36666667	13.06666667	10.4	13.1	21.7	21.8	10.06666667	10.36666667	11.2	23.63333333	8.1	19.1	14.96666667	17.53333333	18.4
AP5M1	201.8	158.1	110.7	153.3	139.7	238.8	119.5	79.8	179.1	180.8	225.6	219.1	139.3	154.7	185.7	220.6	165.2	229.5	215	191.1
AP5S1	120.9	87.3	120.3	122.4	123.3	208.5	121.1	107.4	140.9	126.8	153.3	124.1	107	109.4	92.6	135.5	169.3	141.4	112.4	146.4
AP5Z1	28.45	34.6	27.9	52.3	39.15	20.25	9.05	10.8	41.85	45.3	55.2	47.85	60.2	43.2	38.4	26.9	47	32	52.55	93.7
APAF1	29.43333333	24.23333333	50.5	52.16666667	27.2	39.53333333	46.13333333	37.1	31.13333333	31.36666667	47.16666667	62.86666667	64.13333333	44.23333333	25.7	33.26666667	25.13333333	30.83333333	54.23333333	41.36666667
APBA1	27.1	11.9	52.9	50.9	36.2	13.2	53.5	31.7	6.7	9.5	47.7	9.5	37.2	64.6	11.8	12.9	10.2	9	5.5	33.6
APBA2	3.55	13.55	21.6	6.3	17.9	8.85	20.65	33.3	11.35	15.95	10.1	6	4	7.9	22.25	11.45	41.65	14.3	11.25	71.8
APBA3	35.85	51.8	63.2	43.8	86.85	53.7	61.95	55.35	74.15	88.7	76.65	49	52.2	53.9	44.45	40.85	67.5	61.55	41.4	92.35
APBB1	28.4	109.7	86.8	114.8	77.8	62	110.6	151.9	132.4	139.9	109.4	107.2	67.5	53.4	48.2	59.3	142.2	103.4	70.3	91.2
APBB1IP	160.4	90.9	101.9	166	70.6	56	74.8	36.7	126.7	100.4	67	137.9	195.7	134.2	136.2	125.3	55.6	119.5	133.9	148.2
APBB2	73.31428571	64.14285714	110.8714286	98.17142857	62.6	104.8142857	72.65714286	78.42857143	90.18571429	87.6	113	75.31428571	56.74285714	76.37142857	64.04285714	70.17142857	80.58571429	56.48571429	88.32857143	87.35714286
APBB3	87.1	125.7	199.8	164.9	158.1	156.1	204.4	255.4	194.4	236.4	192.3	175.8	153	126.9	167.7	147.2	181.1	171.3	248.4	257.6
APC	33.74	33.46	41.74	41.68	37.06	39.66	32.72	39.98	35.94	41.46	46.54	46.86	32.94	46.96	52.64	42.98	53.5	35.64	44.42	57.96
APC2	14.15	11.25	14.8	18.7	23.85	17.15	12.95	37.85	17.3	28.75	17.35	9.95	17.8	13.9	5.7	11.8	18.1	7.25	13.9	23.4
APCS	49.4	32.7	51.3	29.2	56.2	26.5	61.4	11.8	16.5	69.5	57.5	69.4	29.5	32.9	45.9	55	69.7	53.1	37	99.5
APEH	133	125.9	142.8	158.2	61.9	14.7	69.4	17.7	134.2	133.4	167.5	162.1	144.6	144.5	130.7	200.3	58.3	151	138.8	70.5
APEX1	948.1	632	471.1	631.5	609.9	374.4	761.4	398.9	493.7	774.9	470.4	542.7	508.6	510.8	559.8	722.6	506.4	497.4	554.5	523.6
APEX2	50.8	50.2	53.8	91.6	61.4	38	122.2	88.3	70.3	94.8	85.9	94.1	33.9	44.1	83.8	36.3	79	99.4	66.2	90.9
APH1A	367.1	347.6	364.1	379.7	390.3	237.3	351.9	332.6	384.8	462.5	399	408.1	467.5	394	393.4	371.8	390.7	457.9	432.3	595.2
APH1B	185.3	171.3	137	127.7	104.7	126	116.9	177	222.1	215.3	147.2	199.1	166.5	163.9	160.9	155.2	168.3	185.8	175.3	210
API5	133.275	113.25	75.9	119.35	117.875	108.25	118.3	88.85	106.9	89.675	92.2	91.325	138.5	96.725	109.725	90.75	114.8	130.625	93.5	92
APIP	153.1	113.5	67.4	112.6	80.3	172.6	128.8	65.2	142.8	153	110.4	181.6	255.5	121.6	165.9	125.2	117.4	158.9	162	131.1
APITD1	44.3	35.7	73.7	32.4	12.6	42.2	33.8	47.8	52.2	68.1	97.8	60.2	91.2	60.8	72.8	64.6	45.8	45.1	52.7	92.3
APLNR	28.8	12.8	35.6	11.7	14.6	15.7	20.4	37.3	11.4	74.3	248.7	85.8	20.2	217.6	65.3	146.4	89.4	23.8	154.8	128.7
APLP1	3.3	3	3.7	6.1	4.8	4.6	5.7	10.7	3.5	5.9	5.1	3.3	5.7	6	4.2	6.6	5.8	3.1	4.1	6.9
APLP2	2079.6	1809.557143	1525.357143	1378.9	898.8714286	1014.014286	639.6428571	855.9857143	1056.071429	911.0142857	1149.128571	2514.128571	2715.314286	1790.057143	2410.957143	1825.371429	1880.271429	1749.2	1741.657143	1532.171429
APMAP	459.5	267.3	351.1	414.4	430.8	357.8	431	322.1	502.2	478.7	400	491.2	518.1	355.1	484.7	305.4	486.3	563.2	425	451.2
APOA1	6.5	5.95	32.8	7.1	4.2	15.15	7.4	39.8	5.85	10.75	20.35	12.75	4.75	31.85	8.4	18.55	3.4	4.7	9.5	20.5
APOA2	9.05	16.15	15.35	10.9	4.7	4.55	3.45	12.25	12.6	15.8	15.85	14.7	12.7	14.5	10.85	17	3.15	6.2	10.3	30.55
APOA4	2.4	13.7	2.9	2.7	5.6	5.9	3.9	4.4	6.6	5.4	8	5	5.8	3.5	3.3	11.8	7.4	2.8	5.9	26.8
APOB	52.5	89.1	168	121.3	83.7	213.2	54.8	89.1	110.8	85.4	20.7	37.9	50.8	49.6	39.5	51.3	68.2	48.9	36.8	109.7
APOBEC1	28.4	47.9	53.9	34.6	60.7	48.9	44.2	64.5	41.9	54.9	35.3	13	54.6	47.8	8.5	52.4	47.6	44.2	36.3	57
APOBEC2	45.1	44.1	58.5	49	37.2	52	48.5	122.8	42.6	83.7	38.4	66.6	62	24.2	45.7	56.7	46.6	41.4	41.8	81.3
APOBEC3A	21.1	12	29.1	37	10.6	2.2	16.4	29.2	5.7	20.4	44.8	16.8	31.6	16.9	15.9	18.4	19.8	12.7	10.8	39.3
APOBEC3B	30.4	16.4	4.4	16.4	18	32.1	26.5	15.1	19.8	55.4	81.1	15.5	64.4	35.5	43.6	20.8	44.3	7.5	48.6	28.5
APOBEC3C	55.6	75.5	87.4	96.3	70.2	54.4	62.3	151	134	86	147.9	140.6	304.3	120.4	84	81.4	120.9	136.1	96.1	181.7
APOBEC3F	4.8	7.8	5.1	9.7	1.5	4.4	3.6	4.9	2.3	4.2	14.4	12.4	31.2	7.1	2.8	11.2	29.9	2.6	23.3	41.3
APOBEC3F	51.4	67.6	17.4	44	35.1	26.3	29.1	13.6	41.7	50.8	37.3	73.2	65.5	58	61.7	55.2	56.2	80.3	68.4	88
APOBEC3G	25.8	45.2	35.45	20.45	31	37	37.75	11.95	34	48.3	71.65	47.4	64.55	39.2	33.65	34.2	31.7	41.1	52.15	93.95
APOBR	36.1	48.4	47	43.3	16.4	19.1	19.7	15.9	51.5	19.9	29.2	14.2	23.7	8.9	7.6	40.8	40.9	27.2	36.9	11.3
APOC1	466.8	487.35	685.45	447.8	873.85	451.7	376.3	398.55	225.7	213.7	1146.8	1211	950.65	299.15	1133.85	136.85	1151.25	1178.95	543.25	254.9
APOC2	42.75	49.25	59.35	28.1	30.95	28.15	49.2	48.35	32.4	54.35	58.55	139.65	49.4	41.05	88.45	37.55	70	114.65	40.35	51.7
APOC3	3	1.8	12.6	4.1	5.2	9.9	9.5	13.5	8.3	7.2	7.6	4.1	7.5	7.2	6.8	7.2	8.5	13.1	5.7	7.5
APOD	234.3	2998.1	8413	622.9	4218	8245.2	9351.3	3580.6	5070.2	4070.9	171.5	115.2	441	476.7	92.3	423.7	111.6	96.9	188.7	173.5
APOE	444.7666667	498.2333333	1212.366667	434.6666667	962.1	359.8666667	777.8	997.8333333	734.3666667	596.1666667	1667.766667	3213.4	1500.466667	587.6666667	2324.1	438.6666667	2630.566667	2661.133333	1264.433333	1615.6
APOF	13.1	5.1	5.9	3.6	1.7	1.4	0.8	12.6	1.9	2.7	7.2	7.2	1	7.5	11.3	3.7	1.7	1	16.3	15.8
APOH	37.7	43.7	35.1	9.2	49.7	10.3	30.7	14.6	38.9	14	10.4	12.1	8.5	8.9	10.6	7.9	41	35.8	16.6	13.2
APOL1	106	74.6	76.5	87.6	65.7	36.6	108.9	88.6	58.8	144.1	201.1	149.1	38.2	170	112.7	192.5	191.9	120.6	135.4	82.7
APOL2	55.1	33.5	39.65	51	16.7	17.15	23.5	47.95	46.7	43.9	103.7	46.8	53.6	87.2	38.15	62.25	80.9	29.8	46.85	62
APOL3	162.8	221.5	178.2	235.5	238.4	202	315.8	207.6	266.1	290.6	339.2	265.7	174	321.2	213.4	402.3	314.4	195.1	265.4	246.6
APOL5	9.5	8.9	12.2	6.8	7.2	9.8	9.5	11.8	10.2	10.5	15.7	12	9.7	11.8	17	11.4	12.4	9.8	8.7	12.1
APOL6	18.4	50.3	98.9	39.7	83.9	167.1	127.7	113.3	63.6	137	78.8	87	77.5	95.8	132	127.9	22.8	124.9	135.5	134.1
APOLD1	467.8	342.2	409.4	822.6	722	1050.2	579.7	1192.7	678.2	709.6	143.3	46.4	43.2	90.2	7.5	82.5	75.2	86.6	126.4	74
APOLD1	674.1	529.3	411	478.5	478.3	421.6	540.6	606.3	327	452.3	316.9	365.6	213.9	378.3	421.9	340.3	387.9	339.5	344.7	220.3
APOM	75.5	51.55	67.7	79.7	106.5	78.15	104.2	68.55	87.55	120.4	90.85	103.3	86.5	64.1	81.1	94	120.2	108.95	102.15	136.2
APOO	99.1	66.4	80.6	127.1	80.2	73.8	119.9	93.3	61	142.2	125.1	104.6	69.7	91.3	114.5	107.4	82	96.6	91.9	114.3
APOOL	75.43333333	60.33333333	66.36666667	72.23333333	51.83333333	73.93333333	86.86666667	54.56666667	66.2	79.4	52	74.46666667	62.43333333	63.83333333	89.06666667	70.43333333	71.7	83.4	79.13333333	84.86666667
APP	1175.533333	688.9666667	1167.433333	1242.7	684.2666667	1337.233333	776.8	657.6	889.3	521.6333333	536.6666667	826.0333333	965.4666667	660.0333333	1265.3	398.2	1042.366667	914.7333333	904.7	972.9666667
APPBP2	90.2	84.85	111.875	73.25	79.55	117.225	68.05	52.05	101.925	100.1	88.5	83.425	107.175	96.825	99.375	69.6	77.55	84.075	104.475	87.625
APPL1	171.7	93.6	88.2	111.3	98.2	121.6	57.4	82.7	77	129.1	122.6	181.8	170.2	96.2	113.1	81.1	158.2	113	118.8	136
APPL2	43.6	88.8	112.9	58.8	80.1	71.5	54.2	58.5	135.4	92.3	120.7	99.6	60.1	90.3	89	77.4	136	149.6	89.9	99.6
APRT	140.7	179.95	139.7	299.3	131.15	81.05	261.5	128.1	216.05	160.1	124.5	185.45	180	191	184	170.95	150.75	206.25	155.6	146.2
APTX	175.4	122.4	165.3	131.6	84	136.2	142	121.2	97.5	182.1	136.1	154.6	105.9	126.4	120.6	117.2	146.7	136.3	134.3	178.5
AQP1	869.55	455.05	643.95	784.2	1434.7	608.9	1792.35	1358.95	1051.2	861.95	1196.8	1290	1113.65	2744.85	954.65	2454.95	1091.7	979.75	1419.35	1371.75
AQP2	73	100.9	132.2	107.8	123.8	111	179.1	134.9	122.8	133.8	120.1	134.7	82.6	80.6	97.3	104.5	84.8	134.9	138.3	175.7
AQP3	38.23333333	98.63333333	162.6	24.1	62.06666667	58.26666667	58.96666667	89.6	50.56666667	86.46666667	106.9333333	105.6	101.6666667	62.13333333	48.36666667	50.23333333	77.73333333	67.76666667	67.16666667	67.9
AQP4	10.8	2.5	9.375	15.025	3.075	3.8	3.675	4.025	3.9	11.175	13.325	10.95	6.875	6.8	4.8	7.8	6.025	4.75	7.75	7.475
AQP5	5.1	9	3.2	5.3	2.3	1.7	2.8	4.1	6.2	7.3	4.9	6.1	2.4	4.6	10.6	5.6	2.3	1.8	4.5	16.1
AQP6	19.4	33.45	31.35	36.9	21.5	9.6	15.9	30.6	10.15	49	26.55	24.3	28.45	40.6	17.6	45.15	29.1	24.5	26.55	58.25
AQP7	6.8	58.9	22.4	38.3	19.2	13.9	28.1	62.8	60.1	76.7	22.6	24.3	74.7	42.3	18.2	21.6	21.6	19.4	25	29.6
AQP8	43.8	32.8	14.6	56.9	42.8	43.9	26.6	43.6	33.3	52.9	18.9	7.9	42.9	17.2	15.1	11.6	30.9	15.1	18.4	65.4
AQP9	41.9	6.8	18.8	52.8	4.8	7.4	44.3	10.1	4.9	6.2	8.7	70.5	10.2	4.4	58.6	22.6	112.5	207.7	16.6	12.3
AQR	163.7	116.3	164.35	95.45	137.55	103.35	157.25	123.9	120.7	145.05	115.25	152.8	56.45	110.5	107.85	123.7	109.55	132.15	149	164.1
AR	48.85	37.55	65.55	45.85	79.35	82.45	62.75	68.1	91.9	110.55	81.45	63	44	35	52.5	48.25	38.35	60.5	58.2	114
ARAF	261.3	306.9	285.4	276.9	306.8	151.8	322.5	405.9	258.4	326.8	236.6	212.5	224.6	222	212.5	240.7	269	171.9	264.6	303.5
ARAP1	80.5	94.75	104.7	93.4	122.6	87.4	95.15	130.05	122.35	109.45	228.5	137.55	122.55	150.9	116.3	123.55	183.65	169.05	158.75	256.2
ARAP2	41.8	22.2	56.9	14.7	35.5	54.4	9.3	49.2	23	47.6	66.3	41.5	32.3	50.6	52.4	66.5	76.7	55.6	54.4	80.8
ARAP3	97.2	47.9	103.2	77.7	101.7	126.3	118.2	157.6	138.2	120.4	149.1	85.2	121.5	100.8	75	70.9	100.4	110.9	138.1	174.8
ARC	10.4	73.6	42.1	186	105.4	60.8	6.4	682.6	48.5	6.7	5.4	3.2	5.6	6.4	7.8	16.1	8.1	3.5	5.2	12.8
ARCN1	645.5	450.9	472.4	689.1	479.8	254.3	460.8	344.3	396.8	513.3	608.1	572.9	544.6	408.5	601.5	531.7	373.8	445	365.1	401.3
AREG	27.4	20.3	27.7	57.55	15.6	28.95	14.05	27.8	14.8	31.95	22.7	4.95	7	7.9	6.9	12.75	10.6	0.75	9.55	17.05
AREL1	115.1	98.7	96.3	126.4	67.9	59.7	57.8	56.9	69.6	99.7	119.9	118.2	78.3	95.6	78.2	77.6	83.1	118.4	116.2	124.7
ARF1	1229.4	1103.2	934.15	1258.75	1199	333.85	1310.05	1202	1100.7	1041.45	909.9	1099.4	1340.75	1008.55	864.05	1093	1170.6	1025.15	1004.75	927.4
ARF1P1	15.9	24.5	34.6	35.8	9.8	12.2	9.6	8.2	8.6	18.4	39.2	23.5	13.9	12.9	8.5	25	6.7	13.6	14	21.3
ARF3	271.1333333	306.9	244.0333333	368.7333333	321.8	210.4333333	340.2333333	310.1	357.6666667	329.8333333	297.8	394.2	340.7	326.8666667	369.3333333	386.1	366.7666667	431.1	419.9	376.3666667
ARF4	1182.15	912.9	757.8	1022.05	1072.2	1256.2	1108.55	895.45	759.05	824.5	1088.75	973.55	677.6	1250.1	1136.55	1018.7	1170.4	1036	717.3	568.9
ARF5	227.7	184.5	187.6	200.8	210.6	133.9	244.3	299.6	322.4	260.5	265.2	202	254.5	285	251.6	176.5	370	259.7	280.5	364.2
ARF6	495.05	381.15	513.8	575.9	387.05	479.05	406.55	640.3	416.25	370.3	400.85	489.05	515.15	439.8	512.9	560.15	314.2	356.7	358.3	271.55
ARFGAP1	116.3	98.8	103.6	142	220.7	113.7	144.6	171.7	145.5	188.3	190.2	118.1	142.1	94.8	105.9	120.8	191.2	157.7	150.9	244.5
ARFGAP2	235.3	401.4	382	372	367	191.5	218.1	424.2	501.8	379.2	282.8	278.3	247.9	284.2	321.3	271.6	305.3	325.7	325	431.9
ARFGAP3	378.9	271.7	247.2	240.9	213.9	331	309.8	269	287.8	274.6	275	254.9	431	168.6	271	204.2	201.4	215.4	164.6	163.6
ARFGEF1	170.0333333	140.0666667	150.3333333	101.8333333	129.5666667	110.3333333	123	98.9	116.6333333	146.9666667	148.0333333	170.9666667	78.23333333	135.5	157.6333333	145.5333333	169.1666667	144.2666667	137.2333333	156.1
ARFGEF2	80.76666667	92.5	81.56666667	93.36666667	93.73333333	110.8	64.83333333	44.23333333	90.33333333	79.83333333	87.5	93.33333333	54.66666667	75.7	86.46666667	87.83333333	90.03333333	95.36666667	74.9	65.63333333
ARFIP1	159.7	99.7	103.15	84	74.3	92.3	106.55	39.75	107.8	80.15	113.05	172.95	143	112.25	150.2	129.5	123.85	116.4	116.05	106.8
ARFIP2	118	219.1	200.3	271.2	401.3	177.9	289.1	361.2	260.3	317	308.1	164	189.8	199.6	144.3	183.9	177.8	216.9	229.7	233.4
ARFRP1	68.75	107.3	93.3	92.35	81.6	58.35	140.35	84.5	112.35	104.6	81.2	124.55	86.65	116.85	78.2	75.7	117.35	91.3	123.75	152.4
ARG1	3	13.6	28	27.1	26.6	21.7	36.3	30.9	34.4	13.5	35.7	19	22.2	32.7	25.4	25	26	9.2	18.1	25.4
ARG2	61.75	54.85	66.9	49.95	65.6	61.5	44.2	81.65	48.7	55.75	37.05	53.3	52.5	58.85	53.85	57.25	60.9	33.85	40.3	45.85
ARGLU1	202	309.2	314.2	354.7	783	476.5	418.1	459.8	499.7	390	364.3	203	280	286.8	254.4	177.1	496.3	436.6	373.7	308.6
ARHGAP1	305.0666667	358.5666667	486.3333333	391	577.2666667	400.3333333	396.0666667	762.6333333	533.0333333	486.8333333	516.8333333	618.1333333	699.3	496.3333333	414.8	466.1666667	482.3666667	449.3333333	548.3333333	773
ARHGAP10	177	157.8	167.7	142.7	94.9	145.2	98.8	139.5	244.4	247.1	130.9	78.5	127.4	93.8	69.8	67.2	116.1	97.9	133.7	114.6
ARHGAP11A	28.1	10.5	4.5	13.9	1.8	4.2	1.8	4	2.6	22.9	13	16.9	3.5	9.3	13	14.8	4	1.9	16.6	20.3
ARHGAP12	65.1	108.8	140.7	122.2	82	118.7	49	69.7	98.3	91.4	125.9	157	81.2	177.3	169	154.5	82.8	96.8	156.2	101.5
ARHGAP15	72	37.6	44.2	73.1	44.9	65	86.5	93	45.8	61.2	123.5	157.5	68.5	189.7	182.6	112.4	109	161.9	142.1	90.8
ARHGAP17	155.8	343.7	382.6	486.5	358.8	472	180.9	435	410.2	341.4	423.9	360.5	374.4	416	436.8	382.7	384.7	218.5	453.2	300.2
ARHGAP19	22.6	21.7	22.85	26.85	18.5	8.4	7.35	9.8	13.75	11.65	16.55	16.55	7.65	30.95	21.15	17.95	7.1	18.65	21.55	18.05
ARHGAP22	51.5	84.6	61.5	15.3	9.5	11.7	43.5	28.4	22.8	76.5	82.4	144.5	77.9	63	71.9	61.8	133	130.3	90.7	94.9
ARHGAP24	86.8	82.6	113.6	67	54.4	104	43.1	99.6	129.4	75.1	48.6	78	70.8	65.1	65.4	91.6	84.7	69	105.4	103.8
ARHGAP25	72.65	37.45	29.8	49.45	36.15	36.6	28.5	31.65	51.45	57.75	101.35	122.45	108.2	82.7	190.15	93.6	87	141.15	119.8	60.55
ARHGAP26	52.56666667	36.93333333	43.2	42.33333333	44.36666667	42.26666667	53.76666667	41.6	30.16666667	64.76666667	34.1	29.33333333	46.96666667	34	16.9	40.06666667	28.56666667	23.8	27.96666667	30.86666667
ARHGAP28	25.85	28.95	16.55	53.8	20.9	18.6	44.8	45.25	21.6	30.85	58.95	88.85	29.25	53.35	59.4	53.85	43.3	26.95	49	51.65
ARHGAP29	260.7	180.5	307.6	282.6	827.1	794.8	837.7	688.9	345.8	302.3	384.6	234	209.6	416.1	197.3	258	245.7	177.1	316.6	252.2
ARHGAP32	24.75	67.55	48.6	21.35	61.2	44.95	43.2	64	36.45	51.2	68.6	42.6	53.35	38.05	27.65	44.3	25.1	35	34.55	57.4
ARHGAP33	14.85	17.55	46.5	20.85	24.8	42.5	33.4	50.7	37.5	16.15	40.9	14.85	28.4	11.15	39.25	29.8	28	28.25	17.35	21.05
ARHGAP35	31.26666667	54.4	50.93333333	36.96666667	61.33333333	36.86666667	52.5	54.5	40.46666667	59.06666667	44.46666667	64.83333333	62.53333333	42.7	57.9	61.03333333	31.16666667	50.46666667	50.9	62.1
ARHGAP4	27.3	24.3	7.9	32.7	12	7.3	8.8	36.8	17.3	11.1	37	25.1	18.3	34.6	33.9	9	76.2	40.1	52.2	52.4
ARHGAP44	46.95	43.65	81.45	82.35	120.9	67.8	47.95	113.45	58.7	105.9	60.7	35.4	65.7	37.35	68.9	68.15	60.1	53.55	44.2	79.25
ARHGAP5	127.5	208.4	278.8	273.6	217	271.4	156.8	165.8	210.4	184.2	178.2	286.4	98.1	171.4	270.2	94.7	235.2	167.4	226.8	277.3
ARHGAP6	242.2	251.5	263.4	236	99.9	253.2	26.65	61.45	349.55	204.2	46.25	55.95	81.45	80.9	38.9	57.8	55	43	61.85	49.5
ARHGAP8	22.45	20.25	17.75	38.85	56.6	20.8	4.7	35.25	19.9	26.15	9.85	17.35	54.85	11.9	20	11.5	5.05	7.25	22.5	19.15
ARHGDIA	175.875	190.375	222.925	380.425	519.425	195.225	694.4	590.925	539.825	424.05	189.7	208.65	218.15	199.3	219.525	288.35	447.525	499.025	244.975	267.175
ARHGDIB	1465.6	675.2	751.7	734.1	461.4	814.9	575.1	622.7	977.2	739.6	937.8	1362.8	627.7	1064.4	1493.8	1337.9	1216.9	1504.5	1257.4	958.5
ARHGDIG	35.7	35.5	29.7	38.8	59	38.5	47.4	34.4	59.6	47.5	31.5	16.6	45.3	49.2	47.1	47.1	49	44.2	39.7	44
ARHGEF1	114.9	145.1	166.2	163.6	228.2	180.7	241.4	254.9	219.8	221.9	145.9	129.6	103.6	136.2	116.8	157.9	312.4	283.3	169.2	220.1
ARHGEF10	126	62.4	97.7	93.5	115.45	109.45	79.95	117.85	85.25	87.4	143.65	128.35	180.15	177.35	50.25	137.55	96.5	82.95	126.1	151.95
ARHGEF10L	182.6	233.2	225.9	198.1	208.5	245.9	121.2	194	250.5	189.7	286.2	187.2	322.1	212.8	141.8	272	265.4	129.9	278.8	192.9
ARHGEF11	77.85	88.55	64.85	80.3	159.15	70.85	151.5	128.05	121.75	129.3	61.8	107.8	65.9	61.2	66.15	80.6	142.3	145.8	129.15	151.9
ARHGEF12	112.975	161.05	163.85	199.175	201.875	276.675	104.6	243.95	180.225	156.125	165.4	166	116.45	170.875	132.6	173.875	189.075	154.675	173.575	142.85
ARHGEF15	60.55	69.3	111.4	79.5	143.6	93.95	160.4	251.85	82.75	103.45	112.5	71.4	86.55	93.8	58.75	84	93	81.75	112.5	124.95
ARHGEF16	67.5	61.8	33.6	57.1	67.4	50.7	22.6	83.2	63.4	25	77.8	60.4	48.7	47.3	67.6	57	92.1	58.5	63.8	110.8
ARHGEF17	41.5	57.8	165.6	106.9	150.2	72.7	87.4	210.2	98.6	88.7	101.1	150.9	51.1	105.4	56.7	71.7	90.3	47	120.7	131
ARHGEF18	156.8	181	168.3	213.2	223.7	185.5	115.1	143.8	226.4	186.3	301.5	256.5	329.5	251	292.2	252	213.5	295.9	311.4	241.9
ARHGEF2	183.65	204.25	290.25	269.85	318.9	258.65	495.2	281.7	369.65	271.8	260.8	235.15	198.4	235.05	201.15	203.65	284.55	278.6	322.5	333.6
ARHGEF26	21.5	20.3	25.7	28.3	11.9	1.3	2.1	12.5	5.7	15.3	2.9	7.2	1.1	5.2	26.3	10.8	22.2	2.9	4.8	3.9
ARHGEF28	30.5	34.5	39.9	25.9	39.2	15.3	12.3	51.6	20.1	58.5	19.8	6.9	30.6	23	8.8	24.7	11	42.2	59	14.9
ARHGEF3	262.9	208.4	309.2	265.4	318.1	678.3	214.1	250.6	364.2	173.3	400.8	236.5	392	403.6	331.3	408.6	349.2	470.2	401.9	163
ARHGEF38	63.4	55.4	88.6	105.6	105.4	89.2	120.4	170.5	77.3	126.6	101.5	69	75.6	107.3	70.5	85.4	65.6	73.8	86.3	117.2
ARHGEF4	6.5	22.5	27.2	4.4	6.6	5.5	4	13.5	7.6	33	9.2	2.3	4.3	7.5	5.5	8.7	10.1	7.7	9.1	8.9
ARHGEF4	11.7	34.65	37.15	18.45	15.55	16.4	13.45	21.3	26.9	47.85	71.95	32.05	35.4	32	38.3	43.45	23.8	22.95	28.05	43.45
ARHGEF40	112.7	139.35	127.2	190.4	124.5	191.05	61.6	125.1	130.65	125.7	279.55	245.45	417.85	245.85	210.65	248.55	269.15	220.4	286.6	203.35
ARHGEF5	19	21.6	59.7	12.4	25.9	15.5	22.7	34.9	56	20.8	48.5	16	18.2	19.8	17.1	50.1	42.9	15.6	47.8	28.8
ARHGEF6	150.1	94	181.2	138.4	119.3	192.4	82.5	158.7	148.4	190.9	361.7	356.5	298.2	223	332	290.8	201.3	188.1	302.4	246.6
ARHGEF7	141.85	157.45	221.75	207.6	318.2	249.45	163.7	264.85	181.55	212.8	222.25	151.65	187.75	181.8	151.8	178.95	155.35	164.6	213.8	207.3
ARHGEF9	48.15	28.9	28.15	33.8	21.55	44.3	11.25	14.55	41.95	23.35	50.35	76.3	59.65	50.75	69.9	54.3	64	62.3	65.15	57.65
ARID1A	168.075	210.225	211.375	245.075	316.825	289.45	294.05	278.05	297.225	301.925	300.775	236.6	200.35	235.25	205.825	207.45	319.475	297.9	286.35	248.35
ARID3A	27	39.4	21.9	44.5	58.3	78.3	64.6	32.3	68.9	42	24.4	8	46.9	36.2	7.5	37.8	32	45.1	49.9	58.9
ARID3B	15.4	9.1	13	8	4.9	6	6.7	11.7	8.8	12.6	23	15.2	18	14.5	17.6	8.3	8	10.4	13.1	12
ARID4A	56.6	135.2	149.1	104	91.1	108.5	52.8	50.3	85.2	94.4	83.8	84.2	39.8	67.4	62.5	80.1	63.6	55	79	86.6
ARID4B	154.75	172.65	179.8	135.4	199.1	253.15	139.65	154.4	211.8	153.05	153.6	138.3	120.45	141.65	165.15	132.1	167.45	146	156.85	155.6
ARID4B	218.8	116.95	94	100.5	79.15	102.6	60.2	55.7	74.4	84.95	91.85	80.7	226.75	97.05	101.35	93.9	66.75	60.3	69.35	56.55
ARID5A	39.1	46.4	54.1	95.6	209.9	60	142.6	329.4	98.6	74.6	23.9	61.6	32.4	32.9	60.6	36.4	115	54.2	77.3	29.8
ARID5B	911.8	2068.4	2417	1491.9	1421.4	1634.7	1597.2	1922.4	1498.1	1497.7	532.3	703	264.4	755.4	741.7	506.8	876	667	595.1	565.1
ARIH1	124.7	208.775	179	225.2	229.65	188.65	131.825	219.7	148.35	154.2	114.325	154.325	89.6	130	138.375	124.4	109.275	119.7	136.4	147.8
ARIH2	77.825	71.775	82.8	69.075	112.275	51.075	71.35	77.475	74.275	101	87.225	64.15	81.825	90.6	59.8	63	62.775	81.025	89.25	81.75
ARL1	203.2333333	126.2333333	138.7333333	164.1333333	161.8666667	178.9	161.3333333	147.3666667	151.9333333	199.4	192.2	193.3666667	140.2666667	191.8333333	210.1666667	238.6	220.3666667	223.0666667	217.6333333	215.0666667
ARL14	0.9	6.5	9.7	18.3	1.9	1.6	1.5	1.5	1	5.5	6.2	12.5	6.5	17.5	6.9	15.1	0.5	0.9	4.9	11.6
ARL15	22.5	18.7	60.7	27.2	32.5	51	36.6	53.8	44.8	41.3	72.3	19.3	26.3	12.1	20.1	36.8	41.8	36	38.1	38.5
ARL17A	35.6	19.55	25.75	18.8	24.25	43.65	38.85	37.35	25.65	35.3	38.3	28.35	34.6	30.85	31.45	26.6	63.15	19.05	33.45	52.3
ARL2	563.3	580.5	315.9	614.9	434.4	176.5	490.5	503.6	597.5	449.1	371.1	486	860.4	511.2	494.4	806	479.3	409.2	592.2	523.7
ARL2BP	371.9	318.8	325.5	225.7	415	422.2	354.2	377.4	338.5	416	331.5	496.3	445.5	491.6	428.9	507.8	460.4	393.7	453.7	438.8
ARL3	201.95	104.3	163.45	155.45	98.7	121.1	81.2	95.2	124.6	118.25	107.65	113.95	98.6	153.55	126.95	164.05	113	105.55	133.4	132.2
ARL4A	100.5	252.3	232.2	235.8	318.8	537	249.3	203.8	227.5	257.7	153.3	96	80.5	98.2	98.5	81.3	119	35	170.6	131
ARL4C	148.45	183.65	183.8	273.175	163.4	148.625	168.275	150.65	219.7	214	159.325	81.575	60.525	77.725	76.625	65.375	90.275	150.025	66.975	72.15
ARL4D	199.7	128.05	167.3	105.85	148	144.2	118.15	130.2	127.6	275.55	94.95	91.95	104.85	137.3	91.65	102.55	95	144.5	182	115.15
ARL5A	453.5	628.7	480.2	570.9	631.4	825.6	496.4	441.6	521.5	575.8	853.6	798.4	767.9	562.7	709	600.8	416.4	976.8	682.5	570.8
ARL6IP1	614.8	454	454.1	359.3	234.6	451.8	153.5	143.5	326.7	276.5	348	393.9	334.7	390.2	465.9	431.3	398.5	339.2	351.6	164
ARL6IP4	144.35	206.4	246.6	235.7	289.15	123.85	251.95	251.45	256.15	290.55	236.15	187.35	230.05	209.65	210	241.2	367.4	232.55	313.15	323.5
ARL6IP5	1984.65	1158.15	2254.8	1465.4	979.4	1883.8	778.9	844.1	1543.1	1119.35	1621.15	1997.2	1516.75	2551.8	2474.25	2407.95	1721.65	1651.75	1603.25	1463.05
ARL8B	732.4	863.7	695.4	640	717.4	683.8	580.4	466.2	599.2	634.8	657	689.3	626.4	640.9	618.6	610.4	591.1	666.7	662.8	518.9
ARMC1	148.8	109.1	91.1	73.5	129.3	147.1	127.3	113.2	111.1	147.7	115.2	106.6	106	126.2	112.8	128.8	100.1	120.9	93.9	155.2
ARMC2-AS1	1081	764.6	613.1	799.3	446.5	355.7	605	418.6	601.2	662	885.1	1053.9	555.1	1045.4	890.4	1298.2	978.9	960.2	1068.3	698.9
ARMC4	49.7	47.1	68	23.1	85.2	19.4	55.2	27.3	55.4	116.6	62	57.5	28.4	58.2	22.3	68	140.1	20.6	87.6	129
ARMC6	46.4	51.6	36.7	50.2	21.3	25.7	50.7	57.1	46	80.6	62.2	54.6	47.4	52.3	28.8	41.2	54.2	23.4	57.3	79.3
ARMC7	28.7	32	73.2	70.3	34	39.2	34.6	18.1	30.1	75.4	89.9	42.2	85.7	48.3	50.2	58.9	111.7	31.5	65	83.4
ARMC8	165.5333333	82.6	79.5	78.03333333	68.43333333	92.93333333	48.96666667	57.46666667	68.36666667	118.2333333	98.5	73	73.43333333	77.86666667	83.8	84.83333333	91.96666667	96.43333333	86	109.4
ARMC9	17.23333333	12.16666667	17.16666667	5.166666667	11.23333333	9.366666667	20.06666667	11.03333333	8.333333333	10.86666667	31.4	21.33333333	17.66666667	27.6	17.93333333	10.9	24.26666667	12.1	14.5	18.7
ARMCX1	539.7	449.6	525.1	270	298.8	815.8	168.6	179.8	536.8	262.2	244.3	268.3	545.9	282.6	289.3	279	248.2	217.7	336.7	198.2
ARMCX2	145.5	167.5	229.9	142.5	106.9	263.6	125.4	109.8	214.5	156.7	284.8	358.2	323.3	326.3	363.4	150.6	321.6	448.1	315.9	263.1
ARMCX3	303.4	241.3	204	217.1	190.6	479.5	217	281.1	340.4	254.8	357.3	320.6	404.5	232.3	242.6	238.6	162.7	301	211	213.6
ARMCX4	2.2	7.7	5.9	3.4	8	8.7	6	7.3	5.1	11.9	9.1	3.2	18.6	7	4.6	5.2	4.7	6.5	9.8	25.7
ARMCX5	120.6	113.3	96.8	104.6	99.5	125.8	76.7	51.1	96.5	103.6	103.8	70.2	72.5	109	108	98.2	90.5	104	87.8	95
ARMCX6	330.95	190.4	303.75	261.55	181.95	327.45	270.95	301.55	226.85	311.4	449.5	344.95	330.9	394.8	323.85	346.6	263.7	340.95	357.8	343.75
ARNT	80.6	85.63333333	52	24.06666667	50.63333333	43.7	37.86666667	31.6	61.26666667	32.36666667	32.3	70	51.83333333	52.33333333	47.46666667	81.23333333	43.46666667	41	47.93333333	58.23333333
ARNT2	7.4	4.8	10.3	5.9	5.2	8.3	49.3	10.3	9	6.5	26.6	15.8	20.8	19.5	5.2	20.2	2.7	4.7	7.4	9.9
ARNTL	109.4	138.75	61.5	135.5	84.75	85	45.8	86.8	139.35	79.95	14	27.25	21.95	86.9	53.6	38.75	21.35	36.3	36.95	20.1
ARNTL2	8.1	37.9	66.2	70.8	95.3	56	91.1	86.4	43.7	67.4	40.8	94	78.4	103.6	69.5	67.8	75.4	61.1	85.1	111.8
ARPC1A	203.1	144	270.2	162.1	168.5	157	221.8	176.1	252.1	268.8	326.3	405.2	555.8	402.2	364	428.7	378.9	278.4	411.5	432.5
ARPC1B	657.9	484.9	418.8	672.4	667	491.2	955.5	603.7	821.1	770.2	914.9	1100.2	1766.4	1230.6	1310.2	1145.3	1226.5	1645.2	1378.5	1195.3
ARPC2	1071.666667	690.0666667	535.6333333	653.4666667	806.5333333	1077.233333	921	589.6333333	902.5666667	818.9333333	870.3333333	989.5	1392.4	895.5333333	1018.966667	1106.633333	1309.366667	1457.933333	1042.366667	955.1666667
ARPC3	682.6	411.1	244.3	308.8	398.7	469.3	478.9	297.8	602.9	424.1	410.3	489	339	435.5	505.8	509.7	715	941.2	580.9	409.6
ARPC4	26.1	67.95	22.65	90.5	92	9.4	133.1	123.45	120.7	59.8	90.35	55.7	134	85.25	34.6	69.8	225.45	101.25	123.6	103.7
ARPC4	69.06666667	79.96666667	64.7	73.1	98.33333333	38.1	64.8	96.56666667	97.23333333	67.6	102.6	95.6	118.4666667	87.56666667	99.96666667	111.1	126.2333333	107.6	106.5	119.5666667
ARPC5	1208.9	713.9	553.2	515.7	555.5	893	751.9	410.1	572.6	727.6	716.8	1354.6	1511.9	1014.5	981.6	1451.7	1220.3	1624.6	1015.1	1016.7
ARPC5L	324.6	184.1	168.5	199.8	277.4	223	276.3	544.2	219.1	200.4	307.3	236.1	287.1	191.8	243.6	185.5	158.5	261.8	231.7	211.3
ARPIN	39.4	52.4	67.6	51.8	70.6	67.2	88.4	46.1	46.1	57.5	74.3	48.8	98.8	63	45.9	73.4	75.2	44.6	42.3	85.6
ARPP19	305.9666667	293.8666667	252.5	234.1666667	284.5333333	301.1333333	273.8666667	247.1333333	223.1666667	299.8333333	278.7666667	275.9666667	247.5333333	281.2666667	237.6666667	332.8	247.9	254.6	303.0666667	252.4
ARPP21	5	4.7	7.3	5.3	3.3	10.3	14.3	10.8	6.8	14.6	6.4	4.9	5.8	8.7	6.6	3.2	6.7	2.3	6.4	16.4
ARR3	55	44.4	80.5	60.7	66.2	60.6	49.2	118.7	59.5	114.8	97.8	54.5	99.6	71.9	64.1	54.3	122.8	53.3	64.7	112.6
ARRB1	34.15	49.7	74.2	79.1	122.075	85.675	40.45	107.975	57.75	80.975	123.175	222.625	195.825	175.575	144	131.775	186.45	134.7	255.55	206.425
ARRB2	159.6	224.4	172.8	169.2	73.7	18.9	58.4	15.9	343.5	154.1	165	406.5	236.8	215.9	326.1	270.9	264.8	474.3	234.9	151
ARSA	27.7	70.8	70.8	54.8	34.9	53	69.5	79.2	60.1	72.7	85.5	109.6	98.7	102.2	37.5	41.9	57.2	112	99.2	76.2
ARSB	57.1	35.5	52.6	60.3	47.6	53.6	55.3	32	59	74.4	73.5	95.9	62.1	47.3	57.2	66	112.9	114.8	94.8	118.9
ARSD	2.75	15.65	23.6	16.5	3.85	4.65	3.75	7.7	2.8	7.75	9.2	4.15	6.1	9.5	4.95	7.85	5.25	4.85	3.8	7.5
ARSE	59.1	51.4	70.8	44.5	35.6	38.8	45.7	97.9	27.9	86.8	80.8	36.4	75.3	74.7	76.4	83.1	42.3	49.2	55.1	90.4
ARSF	20.6	14.5	33.4	35.5	46	23.3	33.4	61.7	16.8	43.6	23.4	64	7.3	41.5	47.5	28	10.6	12	17	17.6
ARSJ	78	26.5	51	37.8	22.7	46.6	72.4	4.2	32	32.6	31.2	39.1	56.7	48	31.3	39.1	52.8	46.8	45.7	32.3
ART1	65.5	60	91.6	84.7	101.8	81.2	85.4	112.6	78.9	122.9	93	106.2	77.4	85.1	57.7	64.7	94.9	82.3	110.4	135.6
ART3	21.5	18.3	6.1	35.9	18.5	34.9	40	36.4	12	53.9	52.8	36	37.1	22.3	31	26.7	5.2	24.5	41.5	80.1
ART4	16.9	11	34.8	45.8	18.3	23.9	20	35.4	17.8	49.5	39.9	31.7	19.5	20.7	28.7	14.9	36.5	10	27.7	54.4
ARTN	27.4	14.3	47.43333333	22.83333333	20.7	16.76666667	22.63333333	32.16666667	15.23333333	23.46666667	17.43333333	18.56666667	20.86666667	32.16666667	18.46666667	22.96666667	28.83333333	20.4	16.76666667	16.03333333
ARVCF	51.9	58.05	65.95	24.9	75.5	80.35	87.3	34.4	53.7	48.25	145.45	122.1	180.85	94.7	95.9	80.75	115.65	70.65	86.55	127.7
ASAH1	1202.375	894.975	527.975	737.925	627.125	815.525	533.875	398.225	854.6	812.725	765	1115.1	1252.85	690.275	1133.325	781.35	901.5	1247.125	862.6	825.225
ASAP1	85.3	96.8	71.1	126.6	226.3	144.7	189.3	135.8	115	169.8	137.6	182.9	104	147.6	94.8	115	105.7	203.3	164.7	173.9
ASAP1-IT1	20.4	23.6	105.1	96.4	87.6	61.7	8.6	139.6	7.6	70.4	149.7	45.9	57	55.4	12.8	28.3	9.7	8.5	45.7	110.5
ASAP2	142.6	321.3	401.7	269.2	258.4	637.3	148.7	290	262.1	269.5	449	343.9	311.9	606.9	446.2	567.8	470.3	401.3	484.4	450.2
ASAP3	122.15	213.75	174.2	189.75	169.6	137.8	45.15	147.3	208.4	160.05	201.4	114.1	136.55	166.3	106.8	145.25	166.35	145.8	105.7	202.35
ASB1	40.95	60.7	88.8	70.5	76.7	58.15	55.55	81.25	49.55	92	100.05	91.9	101.95	79.15	82.7	86.4	104.8	81.7	119.55	151.45
ASB12	27.15	16	31.6	41.55	42.35	35.2	74.05	64.9	31.15	37.1	33.25	52.95	27.45	15.35	24.65	31.3	37	30.25	30.45	48.65
ASB13	259.2	331.4	471.3	356.2	150.6	192.5	96.1	29.7	450.7	224.7	176.3	145.1	270.2	219.1	200.2	153.8	196.4	127.8	167.9	189.2
ASB4	12.43333333	21.66666667	8.4	23.7	8.266666667	7.9	16.03333333	6.333333333	2.7	7.5	17	12.4	12.5	6.233333333	13.46666667	28.76666667	2.9	2.733333333	10.46666667	10.73333333
ASB6	14.5	55.9	67.5	30	48.4	12.3	16.6	31.6	41.5	10.1	13.9	12.8	59	42.6	20.9	11	31.8	11	12.7	11.5
ASB7	40.9	39.1	27.5	36.3	11.9	32.4	13.5	17.4	25.4	50.2	39	2.3	21.5	11.7	35.3	11.9	50.1	29.9	22.1	56.3
ASB8	80.4	53.4	61	45.3	34	85.8	50.4	70.7	57.4	77.2	81.1	46.7	31.6	53.1	52.4	53.5	47.4	39.6	48.6	47.2
ASB9	12.4	32.3	26.8	35.1	33.8	36.8	32.8	18.1	26.4	46.1	72.4	15.2	20.3	24.6	25.7	42.2	27.3	24	31.2	54.9
ASCC1	172.6	208.4	183.3	171.7	129.4	142.4	184.7	156.7	107.7	239.1	145	88.8	103.7	144.4	137.4	160.8	55.7	218.1	171.9	213.4
ASCC2	49.6	73.9	83.2	99.6	35.4	14	69.4	43.7	81.9	35.1	65.6	59.4	69.1	54.4	39	66.3	66.9	53.3	45.9	68.2
ASCC3	117.6	55.5	89.7	112.9	143.7	107	179.7	87.8	107.9	110.2	119.9	132.7	45.4	95	107.4	82.6	197.4	171.6	103.5	66.9
ASCL1	9.375	10.15	28.725	14.025	9.95	7.325	14.25	14.45	7.925	16.325	13	10.475	15.075	7.125	16.875	19.6	31.35	26.875	12.125	39.275
ASCL2	0.2	0.6	2.5	1.5	0.3	0.2	0.3	0.7	0.4	0.5	1.4	0.2	0.3	2.1	0.4	1.1	0.3	0.3	0.1	0.4
ASCL3	17.7	9.2	82.9	30	49	17.4	69.2	51.7	8.4	77.3	15.8	15.2	22.5	25.7	8.2	59.1	43.3	59.9	29.3	79.6
ASF1A	146	64.15	104.6	66.65	34.75	80.95	55.6	30.15	75.95	52	73.9	117.6	202.75	95.2	125.2	119.1	92.45	102.85	108.75	85.1
ASF1B	46.4	67.2	116.4	51.2	108.1	129.7	151.2	105.2	88	139.1	104	85.7	59.9	72.6	72.1	76	127.7	124.2	125.1	179.8
ASGR1	18.2	12.2	10.4	15	5.4	4	14.4	32.1	18.6	8.2	11.4	28.8	4.9	3.2	7.7	15.6	5.3	8.6	7.8	11.6
ASGR2	4.3	6.1	8.8	7.9	5.9	6.9	8	15.3	7.1	11	16.7	7.6	8.6	7.7	9.9	8.8	6.2	9	8.3	17.9
ASH1L	77.9	59.9	118.3	93.3	146.8	116.1	144	139.1	124.5	179.8	136.1	148.3	94.8	113.9	124	107	144.4	119.1	123.6	190.1
ASH2L	298.4	314.9	278	293.2	280.1	306.3	242.9	224.9	314	368.1	349.1	438.2	243.6	372.8	296.6	421.9	305.2	416.4	360.3	412.3
ASIC1	11.8	15.9	43.8	57.3	41.05	26.5	14.85	46.35	24.55	23.1	32.45	18.15	12.25	22.55	11.6	44.95	25.65	9.9	27.1	13.95
ASIC2	3.6	5.1	9.4	4.9	8.4	4.7	10.1	10.9	9.2	11.6	12.4	5.2	5.7	37.8	10.7	39.1	28.2	5.6	11.7	10.5
ASIC4	10.9	5.5	26	15	8.4	8	16.9	14.9	33.9	22.5	10.3	7.7	10.9	14.9	21.5	11.3	10.4	13.3	15.1	23.8
ASIP	36.6	4.6	5.4	15.2	56.7	46.2	83.1	39.3	13.5	49.3	62.7	43	29.4	29.1	31.9	48.6	11.9	28.8	43.8	63.2
ASL	96.1	137.2	176.2	122.7	91.6	58.2	100.5	158.9	121.8	120.9	124.8	77.5	109.6	114	95	153.8	93.5	56.3	99.2	102.9
ASMT	5.6	9	3.65	8.45	6.45	4.8	10.75	4.7	3.25	11.75	9.65	3.25	7.3	20.1	2.35	8.5	3.6	3.6	4.2	5.8
ASMTL	310.2	233.5333333	215.7	215.4666667	145	121.0666667	151.0333333	196.4	248.8666667	173	189.4	169.4666667	430.4666667	191.2	186.6666667	161.7666667	210.0333333	209.2666667	197.5666667	188.9
ASMTL-AS1	1.7	2	3.3	2.6	2.3	1.8	2.6	3.1	1.9	3.3	3.5	1.9	2.6	3.3	2.8	4	2.6	2	2.1	3
ASNA1	214.7	265.3	175	268.7	161.5	104.2	155.8	123	211	256.6	230.9	263.7	270.4	206.4	238.2	295.8	182.7	197.5	221.1	282.4
ASNS	95.4	88.7	55.7	167.9	91.9	51	338.5	75.1	65.7	110.4	79.1	53	55.8	77.8	53	69.4	49.9	43.7	41.3	73
ASNSD1	298.4	350.6	318	314.3	352.3	365.1	231.4	197.5	278.8	248.8	232.6	178.1	108	196.3	244.1	154.7	187.6	202.5	188.4	168.6
ASPA	1.4	23.9	36.6	10.9	3	47	6.6	58.3	37.9	44.6	61.8	31.5	49	62.8	66.3	65.9	11	37.1	57	48.8
ASPH	195.9	119.8	216.775	201.3	201.75	262.975	108.4	105.275	178.525	171.1	107.55	190.9	356.025	119.45	235.375	173.125	125.4	169.8	169.025	151.55
ASPHD1	4.3	3.5	7	5.6	3.7	2.9	5.7	7.4	3.8	7.5	7.8	6.1	7.1	8.4	6.5	6.6	4.3	3.2	3.1	6.3
ASPM	1.7	1.7	4.5	1.8	1.2	5.2	0.8	1.6	1.5	3.2	36.2	20.7	2	31.7	5.1	3.6	5.3	3.6	6.8	1.6
ASPN	359.2	826.2	248.6	82.4	504.3	797.6	545	993.3	319.6	401.9	2548.7	239.9	155.8	3038.1	508	2929.3	1091.3	689.7	368.4	331.4
ASPSCR1	21	45.2	42.6	51.7	37.4	8	75.7	71.2	101.4	58	9.4	30	27.5	46.9	5.6	29.9	80	46.1	59.8	52.9
ASRGL1	44.4	77	58.1	82.2	168.5	131.3	270.5	44.7	78.2	110.5	22.7	157	69.2	100.8	78.2	20.5	104.5	22.6	34.5	96.4
ASS1	571.6	709.5	1132.4	1454.2	1502.4	1380.8	1483.4	1285.1	1470.9	892	637	531	835.7	458.2	549.9	448.8	948.7	603	746.2	568.7
ASTE1	64.7	9.4	79.1	33.9	13.2	22.9	7.1	9.7	22.3	19.6	88.8	61.9	106	70.8	68.9	58.9	40.7	36	76.7	32.6
ASTN1	27.2	5.2	21.8	12	11.8	6.6	9.2	27.4	6.6	31.5	7.6	21.7	12.6	7.4	3.8	9.1	4.4	16.1	6.9	32
ASTN2	27.05	21.2	23.5	7.3	3.8	8.1	12.25	4.1	11.3	26.3	22.6	21.05	14.45	12.5	26.45	13.25	9.9	19.1	29.95	26.35
ASUN	113.4	67.5	80.2	90.6	55	84.8	142.6	95.9	67.3	92.4	100.8	73.4	72.7	99.9	107.6	112.3	64.2	85.4	61.7	48.4
ASXL1	179.3666667	199.0666667	170.9	170.8333333	244.8	170.7666667	231.1	191.8	206.9666667	206.9666667	209.0666667	150.7666667	187.3	145.3333333	129.1333333	132.6	196.7333333	140.0666667	189	197.1666667
ASXL2	424.1	288.9	496.4	417.2	348.2	377.8	206.9	196.7	257.9	312.2	410	399.8	331.8	732.5	651.9	676	461.9	414	455.9	339.5
ASXL3	3.2	4	25.9	4.7	3	3.8	1.8	7.8	9.1	6.1	42.9	19.2	5.3	34.6	4.2	7.9	3.4	2.2	9.9	3.7
ATAD2	9.5	41.3	21.5	24.5	6.1	11.5	3.8	3.7	21.6	12.4	41.1	37.9	4.6	37.7	31.5	10.2	7	3.6	36.9	30.6
ATAD2B	34.8	52.8	86.6	68.7	59.5	61.9	48.3	60.5	84.5	96.2	91.5	77.6	51.1	46.6	86.9	71.7	73.3	67.5	82.5	76.1
ATAD3A	54.6	55.6	67.7	116	42.7	6.6	71.6	46.6	50.2	127	37.6	42.7	67.5	58	33.8	39.1	26.7	20.8	86.5	84.1
ATAD5	26.2	23.6	10.2	22.2	21.6	32.5	28.3	22.2	26.1	50.3	22.8	55.7	47.2	23.4	26.2	44.6	8.4	19.3	42	55
ATAT1	95.7	99.4	114.6	91.7	124.6	110.3	136.3	149.8	100.9	172.4	145.9	115.6	105	126.7	106	39.6	132.5	111.8	122.8	187.2
ATF1	281.6	208	148.5	159.2	149	282.8	108.8	46.5	216.3	143.9	113.5	119.3	283.2	130	179.3	156	124.6	121.2	141.9	127.6
ATF2	202.75	124.55	100.45	81.6	88.35	118.9	97.75	73.65	97.25	82.3	88	105.55	81.95	118.7	128.45	97	120.45	94.65	113.6	78.95
ATF3	593.6	873	971.6	942	2963.2	2304.3	1616.7	1663.1	638	907.6	266.3	143.6	94.6	568.2	65	121.5	93.1	96.7	93	100.9
ATF4	2490.8	2814.8	1846.5	2065.9	2058.5	1856.3	1869	3147.4	1539.8	2087.4	1742.2	1063.7	1339	1369.8	984.7	1557.1	1104.5	1025.6	1193.5	1365
ATF5	27.13333333	31.43333333	63.96666667	152.9666667	76.83333333	47.36666667	67.9	77.36666667	42.56666667	103.6666667	51.66666667	51.9	37.66666667	48.03333333	49.7	45.13333333	77.6	53.26666667	47.93333333	69.66666667
ATF6	135.3	152	124	173.6	139.55	91.3	135.3	138.1	126.9	133.1	155.95	49.2	106.15	73.55	128.65	109.35	19.35	125.45	107.45	71.8
ATF6B	110.35	77.1	178.25	116.35	57.15	66.1	65.65	99.85	112.2	70.45	74.55	83.05	95.1	51.35	80.5	54.65	68.95	68.45	81.95	109.6
ATF6B	21.2	26.6	58.5	31.6	20.1	18.4	28.8	15.6	39.7	19.9	29.4	22.6	37.7	6.6	30.5	7	7.7	6.9	38.9	40.8
ATF7	31.3	22.1	55.4	33.8	41.1	39.6	51.1	14.4	38.2	80.6	52.9	67.5	31.7	30	41.7	48.4	49.3	47.2	45.7	70.3
ATF7IP	65.3	68.05	82.9	69.1	48.45	61.7	44.7	41.25	69.15	75.55	93.75	91.4	123.2	104.45	83.4	51.75	44.1	76.6	83.35	100.85
ATF7IP2	86.3	66	44.4	33.7	14.9	44	28.9	31.6	11.1	65.1	111.4	16.8	21.5	71	135.5	55.2	39	58.5	15.5	82.1
ATG10	45.3	49	17.7	43.4	80.2	67.5	52	70.5	32.1	45	68.3	42.5	41	26	47.6	76	48.7	37.6	58	80.2
ATG101	114.5	190.6	112.3	107.7	157.6	75.5	144.6	271.7	129.6	160.2	156.9	171.8	156.9	135	94	94.7	141.7	175.2	142.9	117.2
ATG12	208.2333333	150.1333333	113.9	126.6	162.3666667	232.9666667	102	100.7	137.7666667	112.7	136.3333333	109.6	103.9666667	105.2666667	129.8333333	104.7666667	69.26666667	89.93333333	77.13333333	80.63333333
ATG13	162.2666667	180.6	241.3666667	163.9666667	272.4666667	203.6666667	264.0666667	277.9	171.9333333	238.8333333	191.3666667	218.2	222.1	148.7666667	154	205.0666667	236.1666667	188.0333333	236.0666667	269.4666667
ATG14	89.6	144.1	143.9	141.1	195.3	275.6	86.8	139.2	186.1	140.3	162.5	127.4	99.3	141.7	136.6	146.3	136.8	146.8	149.5	135.8
ATG16L1	9.2	15.5	17.1	54.2	35.8	6.1	18.3	32.4	3.4	15.4	35.8	9.7	2.8	20.8	22	5.5	7.6	1.4	5.2	17.8
ATG2A	136.5	288.2	243.4	215	216.9	135.1	110.2	179	280.1	174.1	172.6	96.3	155.2	157.8	137.4	160.6	209.4	118.1	173.5	125.1
ATG2B	65.1	50.8	91.3	36.9	48.3	54.5	46.1	31.6	34.6	62.9	79.5	55.6	72.7	49.4	53.5	64.4	55.5	38.9	50	59.9
ATG3	317.95	191.8	136.3	183.45	166.8	216.3	207.95	116	178.2	165.75	146.25	197.1	373.5	149.55	228.9	209.45	159.5	197.7	134.8	134.45
ATG4A	138.4	118.2	110.3	119.4	121.5	132.3	127.5	95.9	118.9	194.2	128.9	164.5	92	123.8	113.2	98.3	178.6	106.3	187.6	214.8
ATG4B	85.86666667	171.5666667	106.4333333	122.8666667	124.2333333	64.96666667	111.3333333	169.8	169.9	120.9666667	142.9666667	150.5	161.7	106.5333333	124.7333333	111.4333333	112.9333333	109.4	133.3666667	108.9
ATG5	131.0666667	116.4666667	110.4333333	85.53333333	100.5333333	121.3	124.4666667	59.63333333	91.03333333	130.2	98.53333333	119.9	131.0333333	108.1333333	115.4333333	123.0333333	108	116.1333333	99	114.0333333
ATG7	128.4	86.9	96	98.9	116.2	85.5	70.9	93.5	144.5	140.1	155.7	164	226.4	122.6	157.7	122.5	135.8	238.4	139.6	121
ATG9A	124.2	144.4	127.2	128.4	147.5	96.7	155.8	116.4	175.7	167.6	154.9	116.2	91.6	122.5	100	89.3	175.6	156.2	167	184
ATHL1	38.6	49.8	74.4	81.8	47.2	42.8	35.8	119.8	77.8	65.2	11.4	6.8	39.1	13.9	52.4	69.3	86.2	58.4	56.4	65.8
ATIC	296.1	196.2	253.5	405.1	268.8	219.1	433	214.6	306	380	254.6	255.7	165.5	244.5	301.3	236.3	318.2	299.5	330.2	251.1
ATM	80.96666667	70.83333333	140.5333333	81	69.36666667	64.3	46.96666667	53.83333333	71.63333333	101.5333333	123.5	193.6	134.2	123.9	124.5666667	115.0666667	94.46666667	146.9666667	138.2333333	136.2
ATMIN	155.35	173.35	172.85	159.6	148.3	165.95	71	110.05	141.4	125.7	180.65	155.85	136.4	180.95	186.45	158.35	155.6	161.95	138.35	145.5
ATN1	95.3	84.93333333	102.8333333	136.4666667	117.7333333	70.93333333	95.93333333	176.4333333	99.96666667	106	59.06666667	64.3	99.7	81.63333333	73.76666667	83.5	80.73333333	50.13333333	74.03333333	89.13333333
ATOH1	7	3.5	7.2	7	10.3	17.5	9.5	42.3	4.5	10.7	24.9	6.8	5	20.4	8.3	5.9	10.3	11.8	6.6	9.2
ATOX1	196.8	163.3	134.1	214.3	105.5	116.2	113.2	183.3	223.8	210.6	253.4	250.3	266.5	217.5	203.3	203.7	232.8	339.3	270.2	238.9
ATP10A	38.25	36.1	38	24.75	42.6	42.95	26.45	43	26.65	86.15	59.25	19.1	32.15	33.15	37.6	32.4	11.5	27.55	40.5	53.45
ATP10B	40.3	62.7	61.25	58.35	66.85	73.95	68.5	96.75	59.35	107.75	92.4	77.1	56.2	57	73.95	78.75	71.45	60.45	80.1	130.15
ATP10D	138.9	136.7	178.7	101.1	135	200.7	73.1	99	151.3	135.5	131.7	155.1	148	162.7	191.7	111.8	164.7	172.6	164.8	170.6
ATP11A	31.1	18.66666667	18.8	28.63333333	26.63333333	12.2	10.23333333	25.8	13.83333333	26.33333333	21.9	23.36666667	42.7	30.7	30.06666667	34.73333333	8.7	28.2	28.36666667	29.6
ATP11B	219.3	137.3	80.7	129.5	113.1	126	85	93	104.8	77.5	155.1	89	174.4	94	102.1	93.3	182.3	162.6	109.1	117.5
ATP12A	34.3	51.2	82.2	21.7	57	63	53.5	78.3	48.2	63.3	29.7	30.5	39.8	26.9	30	45.3	39.2	46.3	45.8	61.6
ATP13A1	113.4	164.9	164.1	181.6	170.5	84.2	138.4	181.4	213.4	163.1	180.4	182.8	187	186.3	165.2	200.4	216.8	212.9	190.7	139.1
ATP13A2	2.2	5	4.1	6.4	6.2	3.9	4.1	8.2	4.5	9.6	16.2	13.2	8.1	11.9	9.6	7.3	29.9	8.3	32.2	10.7
ATP13A3	110.5	92.25	35.95	82.25	121.75	96.65	150.7	146.85	39.75	56.6	56.35	77.75	49.75	55	68.45	55.1	73.3	73.3	59.3	70.9
ATP1A1	1741	1487.3	1004.4	1565.7	756.1	392.8	782.6	681.4	1041.3	1090.1	508.4	521.7	867.2	577.7	574.8	494.9	687.3	507.4	521.2	618.1
ATP1A2	45.05	76.6	140.35	72.2	35.55	67.9	34.2	68.25	75.2	106.05	24.8	16.3	81.75	32.15	33.7	36.9	38.55	50.45	41.7	61.8
ATP1A3	14.6	35.7	23.3	31.9	17.2	17.7	18.9	8.3	5.7	40.1	26.6	20.2	25.4	25.8	4.6	32.9	6.2	7.4	26.1	32.8
ATP1B1	80.4	126.75	198.25	309.6	166	454	72.8	167.4	304.5	179.85	468.85	343.8	407.2	285.7	397.25	99.6	151.55	395.6	200.9	208.55
ATP1B2	30.4	24.2	50.5	40.8	19.2	50.3	43.3	60.9	40.8	50.8	58	63.9	32.5	52.6	61.6	37.8	50.1	42	63.6	84.1
ATP1B3	1950.4	1355.6	1161.8	2155.5	1135.9	1067.2	1589.8	1341.2	974.8	1443.7	1495.4	1285.6	1554.3	1381.8	1501.7	1655.4	960.7	934.3	1283.4	747.6
ATP1B4	5.4	18.1	4.5	10.7	5.5	10.9	15.4	21	17.4	22.2	14.3	5.3	10.7	11.9	10.5	10.1	24	13.2	9.1	25
ATP2A1	26.9	25.3	35.5	32.5	37.1	48.8	27.1	56.8	29.9	44.1	29.9	37.1	40.8	36	30	34.4	6.5	31.1	34.3	63
ATP2A2	332.0666667	284.0333333	258.0333333	432.6333333	401.8	390.2	410.1333333	405.3666667	297.5666667	318.6	243.6333333	281.2666667	267.7666667	282.8333333	244	256.4333333	308.5333333	357.0666667	294.7666667	235.9
ATP2A3	6.825	8.175	7.95	7.7	5.55	5.05	7.175	9.975	16.725	6.35	8.025	8.875	22.7	21.975	7.475	11.275	16.025	5.475	19.65	26.525
ATP2B1	115.1666667	193.9666667	286.6666667	311.0666667	157.5666667	146.6	144.5333333	150.6666667	226.3666667	122.0333333	131.4	135.5333333	106.1333333	128.1	162.8666667	106.7333333	100.4	162.2	130.8666667	135.2
ATP2B2	7.166666667	17.13333333	23.23333333	23.13333333	7.066666667	14.8	5.766666667	9.866666667	8.833333333	13.7	11.66666667	12.7	17.03333333	17.33333333	17.06666667	22.1	18.83333333	11.96666667	19.46666667	16.1
ATP2B3	9.533333333	4.3	18.73333333	7.733333333	8.066666667	9.633333333	5.6	7.733333333	5.066666667	17.26666667	14.7	11.5	13.16666667	6.266666667	13.9	10.6	5.6	6.9	8.1	10.33333333
ATP2B4	162.6666667	189.6666667	355.6666667	307.9666667	296.9333333	251.2333333	283.7	325.6	250.3666667	331.4666667	343.1	291.7	235.1666667	439.9666667	317.3	361.5666667	421	351.7333333	467.0666667	441.6333333
ATP2C1	92.575	68.2	100.125	70.125	51.025	120.975	64.575	48.5	73.475	74.875	113.225	88.2	91.3	86.55	108.025	81.225	73.4	89.375	117.65	86.625
ATP2C2	23.15	20.55	31.6	20.75	16.55	19.3	28.4	21.9	15.75	28.85	19.95	16.15	27.35	19.35	15.75	12.1	29.05	10.8	19.15	25.2
ATP4A	6.4	14.6	12.7	45.6	60.2	36.8	9.6	4.7	21.4	62.9	30.5	11.1	11.9	9.3	5	8	28	32.8	35.7	67
ATP4B	12.1	9.3	24.6	6.7	32.4	28.1	26.7	34.6	29.8	31.6	61.2	18.5	27.5	18.5	16	47.1	29.2	2.2	18.7	30.4
ATP5A1	2059.3	1400.6	1408.9	1563.4	1227.1	1227.1	1455.2	1098.6	1503.2	1302	1632.7	1829.9	2347.3	2106.4	2191.8	1373.9	1808.2	1877.6	1564.6	1359.3
ATP5B	995.8	853.7	1048.2	1473.2	1005.2	807.4	1237.8	982.8	1235.7	1202.8	771.1	890.6	850.7	1118.5	1182.1	967.1	1459	1126.9	1273.3	982.4
ATP5C1	553.35	734.2	719.825	783.05	531.375	729.75	681.425	540.4	591.55	761.05	835.275	923.5	671.675	924.95	847.025	1015.15	705.9	791.6	639.925	662.475
ATP5D	48.15	142.35	105.65	121	235.65	71.05	218.4	151.65	202.1	238.7	138.2	116.55	78.45	120.15	103.7	106	227.15	174.2	203.65	235.95
ATP5E	1731	1001	1123.2	1056.9	875.6	1223.8	1322	1124.2	1267.5	1313.8	1893.7	1398.6	1884.7	1768.8	1380	1472.9	1962.9	1885.9	1276.1	1310.8
ATP5F1	1637.8	1340.7	1038.4	1161.2	976.7	1443.4	1438.1	1053.4	1171.6	1200.8	947.6	1637.4	975.4	1206.8	1573.3	1422.2	1178.7	1721.2	1045.7	970.3
ATP5G1	338.6	208.9	210.8	316.5	167.5	185.4	298.5	305.7	211.3	234.3	225.8	213.6	185.3	251.1	258.1	255.3	250.9	258.2	231.9	277.3
ATP5G2	749.65	550	677.25	617.05	292.75	211.1	185.8	250.5	346.2	279.9	438.05	514.3	146.6	742.55	640.4	479.7	396.1	327.15	378.25	466.15
ATP5G2P1	33.2	35.4	30.4	27.2	18.9	28.7	24.3	25.6	26.8	41.5	33	22.7	9.3	27.8	48.9	46.8	35.6	20	27.4	40.4
ATP5G3	989.55	489.2	448.25	640.85	449.35	539.35	545.95	381.5	640.7	762.6	621.35	708.25	1328.15	639.5	813.8	582.15	712.25	828.35	697.8	515.75
ATP5H	1096	1200.5	1297.4	1353.2	905.1	793.8	1206.6	863.5	1186.4	1022.7	925.1	1164.9	547.4	1502.9	1498.7	1703.1	1214.4	1325	1107	963.1
ATP5I	641.7	443.45	383.5	464.5	415.4	420.85	438.6	414.1	388.65	494.45	612.05	431.75	867.4	433.85	418.45	483.1	501.4	444.5	459.2	454.1
ATP5J	597.2	567.3	708.9	554	447.1	769.6	619.9	502	611.7	523.1	517.2	694.3	593	631.2	712.3	659.8	615.8	670	554.6	386.8
ATP5J2-PTCD1	84.2	72.6	94.3	103.8	80.1	90.2	91.8	100.2	88.8	92.9	110.8	94.7	99.8	102.1	95.6	109.6	124.8	59.7	102.1	120.4
ATP5L	1276.375	815	635.725	672.225	631.875	432.7	742.275	546.675	645.7	745.75	660.675	981.05	782.075	847	840.625	913.5	903.4	850.675	868.375	705.7
ATP5O	661.75	597.6	564	511.1	443.2	502.25	492.05	468.1	529.7	568.1	571.65	649.35	405.35	618.65	570.3	649.55	542.55	542.25	578.05	470.95
ATP5S	79.83333333	54.66666667	68	43.26666667	39.66666667	67.03333333	54.53333333	49.6	48.66666667	82.16666667	52.33333333	72.43333333	108.3	40.4	57.2	61.93333333	55.76666667	62.36666667	56.53333333	65.03333333
ATP5SL	210.3	155.65	156	150.5	130.95	131.9	108.9	96.35	235.15	148.65	130.45	130.5	173.2	153.9	119.8	120.45	120.45	118.2	149.85	121.1
ATP6AP1	713.8	558.7	518.9	615.8	515.5	249.3	384.5	396.2	968.5	619	400.3	621.8	662.2	478.7	595	440.3	915.5	946.7	688.1	676.5
ATP6AP2	571.1	500.7333333	407.6333333	431.3	467.1666667	592.4666667	502.7333333	288.3666667	542.9333333	373.4666667	494.4666667	691.1333333	717.0666667	548.5333333	710.3666667	582.2333333	788.2666667	920.6333333	569.7666667	430.1666667
ATP6V0A1	113.3	165.85	199.3	147.95	203.75	162.55	156.75	311.5	217.05	153.3	176.3	165.5	220	199.6	200	197.55	265.4	287.85	291.45	218.2
ATP6V0A2	45.65	40.95	25.25	42.6	58.6	28.1	63.55	33.7	26.65	52.5	37.85	43.05	50.7	35.5	48.7	32.45	53.4	40.4	42.55	45.05
ATP6V0A4	26.2	25.3	34.6	17.1	19.2	22	16.2	39	29	39.3	29.7	41.1	31.9	15.7	19.3	22	37.1	5.6	27.8	59.3
ATP6V0B	513.3	558.2	428.5	395.4	432.2	221.6	521	388.4	676.2	638.6	451.8	677.8	765.1	532.9	563.3	713.4	787.9	1038.7	795.5	549.7
ATP6V0C	492.1	915.75	517.65	786.8	849.8	506.5	918.3	745.35	986.95	863.2	638.45	705.85	598.5	588.8	657.65	748.75	985.55	1059.25	735.3	644.2
ATP6V0D1	567.8	454.9	521.8	878.4	501.8	278.3	418.1	438.2	687.1	675.1	678.7	789.6	1011.8	695.2	790.2	694.2	842.4	1162.1	865	723.3
ATP6V0E1	1234.1	805.4166667	697.6666667	668.5833333	470.4833333	648.0333333	587.6833333	504.25	739.6333333	627.0666667	659.7833333	729.8666667	728.3	697.7833333	823.05	823.4833333	704.6166667	961.35	661.9666667	567.9666667
ATP6V0E2	70.9	69.3	85.4	69.8	47.5	53.1	13	88.4	79.7	98	181.3	174	138.9	98.3	167.3	167.2	138	196	159.6	141.9
ATP6V1A	665.65	246.4	245.5	310.75	272.25	390.85	254.25	186.15	319.85	311.45	395.2	404.5	727.9	413	465.7	328.6	429.15	485.75	366.65	310.75
ATP6V1B1	19.1	16.9	43.6	22.2	5.1	5.7	27.3	8.5	11.5	4.3	18.1	15.7	21.6	27.7	3.5	2.4	13.3	5.3	4.3	7.5
ATP6V1B2	797.1	627.7	771.1	561.3	584.2	584.4	519.2	557	644.2	587.2	412.1	815.7	436.4	578.4	657.9	478.1	777.5	922.8	751.3	450.4
ATP6V1C1	197.2666667	156.9	74.16666667	63.03333333	65.33333333	76.7	91.6	62.23333333	72.46666667	140.0666667	119.4333333	155.4333333	97.13333333	101.9333333	128.4666667	91.53333333	105.1333333	126.8666667	131.2	121.7666667
ATP6V1D	269.8333333	225	177.5333333	153.7333333	123.8333333	187.8333333	193.5	172.1333333	172.8	223.0333333	234.5666667	241.7666667	116.5666667	199.6333333	210.5333333	214.8333333	204.3	260.3333333	238	205.6
ATP6V1E1	665.7	596.6	402.4	477.3	384.4	331.3	413.7	314.6	621.6	415	361.3	556.9	167.1	557.5	416.9	485.6	511.5	493.6	489.3	335
ATP6V1F	907	762.3	563.4	597.8	432.8	299.1	774.5	661	589.2	761.4	586.3	883.2	1437.7	676.1	710.6	913.1	843.9	828.5	916.4	645.6
ATP6V1G1	776.9	825.6	586.9	896.2	872.6	986.8	605.1	374.8	943.9	723.4	791.8	672.3	751.3	696.3	666.6	629.7	544	808.2	613.2	553.6
ATP6V1G2	57.6	60.7	58.8	25.4	47.2	48.1	47.7	53.3	52	68.9	72.8	42.4	36.4	33.9	36.2	61.5	57.8	39.5	65	98
ATP6V1G2-DDX39B	633.4	491.85	686.8	768.3	787.5	453.7	720	975.65	694.8	580.05	473.25	459.95	157.2	493.05	469.95	469.1	478.6	573.95	509.45	411.2
ATP6V1H	315	187	211.7	178.3	116.6	155.3	54.9	72.5	203.9	132.3	227.3	196.7	270.4	235.1	178.1	171.8	254.2	195.4	229.3	159
ATP7A	51.35	55.6	106.65	99.9	73.1	73.55	37.85	103.3	64.75	80.85	78.95	68.7	72.7	77.2	78.45	62.3	58.3	59.25	65.6	117.3
ATP7B	45.1	56.9	75.1	99.2	52.6	91.6	49.8	74.8	54.8	107.7	58.2	49.3	37.8	47.6	38.4	95.6	38.4	43.5	58.7	98.3
ATP8A1	35.9	20.35	37.45	28.9	27.1	56.95	33.3	44.35	14.5	45.9	55.7	21.5	36.35	39.7	18.95	16.05	24.8	38.6	36.1	60.65
ATP8A2	13.25	27.7	43.8	19.2	26	30.75	25.95	20.3	24.2	17.95	35.05	37.45	16.4	29.45	22.7	39.7	19.15	22.55	26.45	30.85
ATP8B1	124.4	249.9	160.2	329.2	306.6	188.7	224.2	237.8	178.6	226.4	407.9	158.6	309	110.4	149.9	77.7	128.3	156.2	117.4	394
ATP8B2	72.7	81.8	119.5	59.7	111.9	64.6	124.5	126.3	122.6	130.6	83.8	122.8	73	115.3	114.6	115.1	140.4	102.3	146.3	154.3
ATP8B3	2.3	2.9	18.6	4.1	5	5.3	11.1	8.8	4.5	10	7.8	4	5.6	4.4	2.8	8	8.2	4.2	9	6.4
ATP8B4	35	27	34.9	33.1	61.8	52.9	65.5	53.3	23.5	49.9	67.7	56.7	41.8	61.9	52.8	78.2	46.7	71.1	57.5	71
ATP9A	36.75	77.6	87.1	63.1	38.1	53.65	17.5	50.1	65.4	26.25	108.7	100.8	72.4	126.05	101.5	94.5	54.3	35.75	68.45	81.2
ATP9B	60.25	45.45	45.65	44.4	51.65	44.95	38.3	36.15	40.9	53.95	67.8	21.05	101.55	50.25	50.65	33.95	44.3	60	87.2	61.15
ATPAF2	52.4	40.3	26	35.15	20.1	18.45	16.25	26.55	20	25.45	60.8	44.65	40.8	39.05	51.05	46.9	35.45	35.15	49.7	49.9
ATPIF1	376.9	228.8	170.7	230.6	113.8	141.7	77.5	131.4	154.8	178.8	364.4	229.6	732.7	374.9	287.4	429.7	275.8	220.5	223.6	275
ATR	102.4	57.85	85.05	112.75	86.3	84.6	105.05	60.85	68.45	57.65	88.85	45.25	77.25	63.05	83.3	56.65	80.55	80.45	43	44.65
ATRAID	856.4	946.2	783.4	640.6	627.4	680.4	706.8	608.5	897.9	692.1	820.3	1058.4	1325.4	945.9	1325.3	1099.6	1099.1	1150.3	967.1	923.3
ATRIP	108.3	106.5	111.95	130.5	216.55	98.4	134.95	90.25	171.5	76.75	197.8	158.7	237	214.95	186.3	167.9	96.05	113.2	232.2	175.95
ATRN	148.35	70	95.05	99.85	83.2	128.9	84.2	80.7	78.75	123.75	109.75	150.55	159	132.1	170.05	123.9	165.25	185.65	135.5	177.35
ATRNL1	22.8	8.35	23.95	27.3	5.4	5.5	17.3	15.4	5.9	36.15	18.55	25.45	19.7	30.75	22.25	26.45	11	4.2	15.4	32.65
ATRX	93.025	149.55	146.775	137.2	182.075	199.3	110.65	121.95	154.85	174.05	225.85	189.425	125.275	154.475	138.225	191.75	148.4	162.275	172.15	158.85
ATXN1	69.5	127.85	196.95	64	62.95	179.75	25.7	109.45	97.7	42.65	250.2	202	126.9	319.55	243.25	251.45	260.35	172.8	279.4	213.2
ATXN10	418.3	483.05	505.45	560.6	434.3	596.2	609.25	492.1	424.45	617.65	475.45	502.35	425	634.55	558.3	455.45	591.2	561.95	558.1	567.25
ATXN2	82.8	94.6	163.6	106.4	207.3	153.3	138.4	129.6	134.6	83.5	123.1	36.5	114.4	86.2	91.6	146.2	26.7	88.9	88.9	73.9
ATXN2L	4.85	18.8	26	53.1	43.35	25.6	38.6	50.1	36.8	23.35	11.55	22.75	20.55	12.2	25.95	16	35.3	29.1	13.5	23.5
ATXN3	41.75	28.25	32.15	25.325	23.2	24.4	18.5	20.375	18.15	31.5	40	30	26.175	27.35	30.35	34.15	24.675	18.9	29.05	43.65
ATXN3L	30.6	24.3	42.2	35	13.6	30.6	39.2	10.6	14.2	47.1	22.8	19.3	25.8	35.5	18.8	36.9	40.5	11.8	35.4	55.4
ATXN7	80.95	90.85	85.1	121.65	155.85	173.85	93.15	171.7	98.2	119.1	100.9	60.4	42.45	77.6	103.95	47.85	58.7	75.4	103.5	118.35
ATXN7L1	29.7	7.15	8.85	10.3	3.5	5.55	6.8	4.2	3.7	7.05	10.15	10.25	4.9	7.2	13.35	16.7	7.95	4.8	4.7	8.65
ATXN7L3B	256.75	296.8	317.95	304.45	251.65	193.6	183	230.45	265.45	233.05	262.65	322.2	201.6	258.85	296.65	221.8	229.35	207.7	291.25	248.2
ATXN8OS	22.6	8.9	77.3	85.2	11	14.3	43.7	135.7	13.2	66.2	16.2	77.1	10.2	93.4	48.3	96.9	14.3	11.1	71.7	84.4
AUH	216.5	221.1	134.6	154.5	179.3	285.9	129.7	94	251	182.4	117.1	118.1	197.7	85.2	122.3	128	121.3	129.9	117.7	162.8
AUNIP	44	43.4	39.3	34.7	67.8	40.4	70.2	56.2	28.9	87.5	57.2	10.4	10.4	53.9	39.4	51.6	28.7	60.5	54.8	97.1
AUP1	259.6	325.3	179.2	244.4	246.5	115.5	237.9	165.6	234.1	206.4	170.5	138.8	127.5	167.5	121.8	221.2	230.2	174.7	177.4	167.2
AURKA	17.73333333	14.96666667	13.53333333	11.16666667	20.1	26.8	15.9	12.4	8.666666667	34.16666667	14.96666667	22.96666667	27.13333333	14.96666667	30.6	26.6	11.03333333	14.73333333	32.4	19.76666667
AURKAIP1	363.9	352.2	299.9	405.1	268.8	174.1	356.6	310.4	343.7	375.7	362.8	329.5	448	340	284.3	374.7	446.8	294.5	333.4	322.3
AURKAPS1	211.4333333	235.1333333	202.1666667	175.3333333	213.7666667	257.1333333	272.1	221.8333333	263.8666667	195.9666667	246.9666667	193.5333333	180.7666667	186.8333333	177.7333333	227.5333333	275.0333333	271.9333333	251.3	205.4333333
AURKB	17.9	16.7	25.9	23	12.2	19.2	28	10.7	22.3	6.7	38.5	23.1	15.3	20.2	16.8	33.1	39.6	14.3	20.6	7.3
AURKC	81.6	57.1	47.8	63.2	69.9	73.5	123.6	119.3	81.9	114.3	115.5	89.5	82.7	70.8	83.5	112.5	109.1	104.2	79.8	96.8
AUTS2	613.3	408	684.9	855.8	781.5	560.4	635.5	660.4	569.7	491	1013.5	899.7	441.7	1051	960.6	572.6	1310.7	767.2	784.6	610.8
AV8S2	2.5	12	11	11.5	2.6	12.4	7.9	44.1	20.6	28.5	4.7	4.5	8.3	16.6	2.2	6.3	16.4	22.3	15	32.2
AV8S2A1N1T	11.7	23.7	17.2	19.6	21.9	2.7	5.8	3.3	4.2	19.2	8.5	19.5	30.3	33.6	13.7	18.8	3.8	2.6	22	11.4
AVEN	84.4	126.1	73.2	173.6	105.7	112.2	165.7	114.2	102.3	124	59.2	54.1	33.4	108.6	70.3	98.3	56.5	52.7	63.4	44.1
AVIL	24.75	21.7	9.8	20.05	6.15	18.5	23.9	23.95	14.2	23.5	27.15	26.75	23.15	29.4	18.35	22.6	26.4	33.4	29	32.4
AVL9	56.8	53.16666667	68.83333333	43.8	64.4	63.16666667	30.96666667	27.73333333	44.5	49.63333333	64.7	66.73333333	61.53333333	63.66666667	57.83333333	42.56666667	63.66666667	47.8	64.33333333	71.16666667
AVP	4.9	3.8	4.9	23.3	7.4	4.1	11.9	15.8	3.4	9.2	37.1	2.9	5.2	5.1	7.8	4.9	2.2	4.6	4	8
AVPI1	206.1	478.1	476.7	433.3	405.8	471.3	515.6	474.4	508.7	415.3	264.5	367.8	324.3	217	237	241	338.3	426.4	403.5	358.5
AVPR1A	16.4	21.06666667	22.7	17.66666667	14.4	12.13333333	15.23333333	11.23333333	10.9	36.43333333	27.66666667	14.8	15.6	22.93333333	10.5	29.4	20.3	6.1	16.4	28
AVPR1B	23.9	20.3	91.1	51.7	26.7	28.9	30.9	53.6	39.8	42.7	41.5	74.7	53	32.7	45.6	57.6	33.7	89.9	26.1	30.8
AVPR2	6.3	5.35	16.5	12.6	4.4	3.8	9.3	9.1	8.15	10.25	14.25	10.95	18.65	5.1	8.7	8.45	5.45	8.95	10.5	12.85
AXIN1	18.8	92.8	12.2	48.5	135.8	125.9	135.5	123.4	93.4	120.1	126.3	63.8	15.7	38.8	55.6	91.7	118.1	30.3	61.8	32.7
AXL	255.3	615.05	658.25	580.15	363.55	453.25	320.2	510.15	509.7	332.15	277.45	293.6	203.4	447.95	277	501.3	331.85	290.85	450.4	407.35
AZGP1	23.1	19.6	18.9	14.6	11.5	3	11.8	17.7	3.8	32.5	18.8	12.6	23.6	4.8	7.6	30.3	3.7	1.5	14.8	14.7
AZGP1	45.9	32.1	33.1	43.3	72.4	66.1	73	72.4	48.1	88.9	25.5	57.9	26.6	44.6	31.9	60.5	60.3	54.7	63.6	76.6
AZGP1P1	5.4	34.5	44.2	39.5	49.2	15.9	54.2	32.8	41.9	31.1	14.9	30.2	30.5	13.7	36.2	68.4	66.1	21.8	32.4	34.3
AZI2	157.3	165.5	80.8	115.8	162	141.3	81.3	98.2	166.4	145	83.6	58.5	99.1	71.6	45.1	61.4	79	134.2	62.9	102.4
AZIN1	330.5	486.1	255.95	367.05	260.35	273.4	309.5	201.95	262.05	267.5	279.25	424.25	290.45	355.15	394.25	383.7	263.85	318.15	315.35	276.3
AZU1	19.9	18.3	4.3	26.6	6.3	6.2	7.5	8.3	6.7	45	33.7	19.4	18.6	5.2	29.8	33.8	5.5	5.7	13.5	8.9
B2M	8687.6	5747.8	6684.55	5708.95	5090.65	6740.15	7149.35	5796.4	5080.45	4776.95	6487.65	5870.2	6999.85	7678.6	7214.55	7803.6	7735.9	5828.7	4202.25	6365.95
B3GALNT1	30	16.7	16.5	12.2	18	24.85	21.1	23.5	14.55	22.3	46.45	70.6	42.2	39.15	52.6	48.65	49.8	55.45	50.75	46.55
B3GALT1	7.6	3.3	5	2.3	2.8	6.4	2.3	13.4	4.4	6.6	4.6	3.8	6.5	1.8	2.6	3.9	3.9	2.8	2.1	6.5
B3GALT2	4.65	2.6	6.5	4.1	0.55	4.3	1.65	0.95	0.5	0.75	5.9	5.85	4.5	4.35	0.65	12.25	1.3	0.45	0.9	2.55
B3GALT4	37.8	48.7	42.5	46	24.95	23.7	21.3	13.9	32.6	41.05	73.75	25.7	67.15	60	43.1	46.25	30.35	22.75	26	13.45
B3GALT5	29.8	19.6	41.9	13.1	29.4	34.2	25.7	36	19.4	47	69.2	12.6	39.8	30.2	31.5	34.1	35.1	16.3	31.4	57.8
B3GAT1	5.5	4.4	8.4	4.9	6	5.4	7.3	8.3	11.9	7.2	6.5	4.2	5.2	9.7	3.9	10.3	11	5	19.7	8
B3GAT3	32.45	33.95	20.35	30.8	17.8	5.95	17.75	18.1	38.85	15.4	41.7	21.6	33	17.95	21.2	31.7	22.9	14.25	29.3	27.45
B3GNT1	122.9	210.9	291.5	209	272.7	210.7	151.7	145.9	285.3	259.2	179.9	155.1	140.4	193.6	164.7	288.2	218.3	261.9	296.3	393.6
B3GNT2	100.2	127.5	83.5	76.3	100.9	97.2	112.6	129.7	89.8	127	103.3	139.9	99.6	86.5	133.5	104.3	132.4	138.9	149.4	132.8
B3GNT3	27.8	30.3	54.4	6.4	131.9	52.6	95.5	51.4	43.2	34.8	57.4	32.5	22.7	27.3	45.5	12.2	81.9	71.4	37.1	31.1
B3GNT4	37.2	29.4	64.6	71.9	49.8	70.3	76.6	74.6	47.9	109.2	73.1	53	54.1	37.9	42.6	55.1	48.1	77.7	56.7	79.4
B3GNTL1	26.95	11.9	20.75	38.7	29	24.1	39.55	49.9	22.4	46.7	33.8	24.05	46.6	30.1	28.85	16.55	50.3	42.75	36.65	56.4
B4GALNT1	22.2	32	8.5	32.9	58.8	79.2	75	34.7	31.9	58.6	57.2	31	31.6	12.6	34.6	51.6	87.9	40.5	43.2	102.2
B4GALT1	32.8	44.975	60.65	44.15	45	32.4	63.5	65.55	42.925	72.65	38.95	44.225	43.6	41.775	44.425	45.025	57.675	61.925	48.9	92.9
B4GALT2	86.7	70	113.5	155.1	159.8	115.8	182.4	160.1	115.5	199	203.2	145.2	137.7	147.5	111.7	139.4	171.9	86.1	150.8	198.7
B4GALT3	120.4	182.2	117.1	148.6	131.1	94.4	119.6	159.6	140	152	103	122.8	116.6	110	105	135.2	106.2	115.7	119.5	130.8
B4GALT4	52.65	55.05	37.8	57.85	43.3	57.65	29.05	41.4	33.95	49	68.75	53.9	59.45	42.35	52.55	48.35	67.95	45	46.5	54.55
B4GALT5	199.3	135.15	165.75	320.6	556.4	407.75	677.7	619.3	189.15	178.15	243.5	144.7	115.1	180.6	192.15	158.1	213.5	203.65	199.2	192.95
B4GALT6	23.1	8.55	21.8	9.8	6.2	11.55	9.05	7.3	3.5	22.85	16.7	10.6	13.4	17	9.2	6.6	25.05	6.9	21.95	33.25
B4GALT7	70.7	69.95	87.8	64.85	47.25	49.55	66.75	89.6	51.15	63.1	119.55	96.45	72.55	40.05	84.75	77.05	117.85	70.2	69.65	80.2
B9D1	24.83333333	22.96666667	26.7	39.83333333	18.1	13.53333333	31.8	20.33333333	27.2	33.6	28.5	35.4	52.86666667	53.53333333	33.16666667	30.46666667	37.16666667	29.56666667	42.8	39
B9D2	5.3	4.3	6.3	5.6	10.6	6.8	5.8	5.7	7.4	9	7.6	6.5	23.8	5.4	4.4	8.4	9.2	5.2	2.9	11.2
BAALC	31	14	26.8	15.3	41.8	46.7	45.2	31.3	22	43.5	75.2	36.2	21.4	36	19.9	43.9	38.6	24.7	27.3	30.3
BAAT	4.8	9.2	5.6	4.2	5.3	5.7	9	7.8	3.1	7.9	5	5.9	8.5	7.3	5.5	9.9	7.4	4.3	4.3	14.3
BABAM1	380.7	154.3	147.8	207.1	137.1	62.1	194	163.1	193.8	213.1	168.8	183.3	333.7	168.3	151.8	231.1	235.5	217	218.9	217.3
BACE1	148.9	181.3	220.8	150.8	141.6	165.1	92.6	89.5	133.7	122.4	220.7	105.1	141.7	251.5	168.6	259.2	230.2	148.7	177.1	133.6
BACE2	142.8	92	153.5	187.2	260.4	177.4	378.9	296.2	182.9	242.9	226.7	224.4	150.7	231.2	161.5	151.5	180.3	165.3	129.1	189.9
BACH1	87.4	277	183.8	220.7	159.9	460.7	149.4	280.2	183	73.3	107.3	181.2	166	150.2	184.4	141.6	233.1	128.4	147.6	115.5
BACH1	78.3	58.7	28.8	32.6	42.8	27	38.5	38	33.2	38.4	30.9	47.7	87.9	48.5	58.4	48.7	30.7	28.4	29	43.8
BACH2	28.9	74.2	66.4	63.7	34.7	63.8	10.6	58.4	63.9	49.4	59.8	38.9	18.7	63.5	36.7	45.2	54.4	41	48.5	52.2
BAD	87.65	112.9	111.35	66.75	122.4	81.25	84.5	112.4	127.2	111.95	150.75	120.15	128.2	128.95	83	125.2	171.2	111.3	138.4	152.9
BAG1	316.8	306.45	270.9	257.1	264.95	188.7	332.65	204.1	328	311.35	175.25	193.2	247.15	232.25	193.25	283.2	228.05	208.05	207.8	222
BAG2	141.3	144.9	120.2	115.6	154.5	191.8	104	91.4	112.1	163.4	83.1	126.2	187.8	160.3	106.6	125.6	138	124.8	155.1	136.5
BAG3	463.8	1072.3	1012	929.9	2059.7	1769.9	1418.4	2177.2	790.8	630.3	320.8	305.2	233.3	294.9	235.6	224.3	301.1	336.4	402.5	314.6
BAG4	35.8	47.9	6.8	20.2	43.9	57.9	12.8	9.4	41.7	41.7	30.1	28.5	52.8	38.7	44.1	26.5	21.3	21.3	36	44.2
BAG5	234.5	190.55	193.35	239.45	239.95	221.2	135.85	191.65	211.25	172.75	186.25	174.8	277.15	216.55	184.1	192.3	170.65	132.05	183.6	181.6
BAG6	207.9	524.3333333	470.3666667	598.1	498.3666667	250.1333333	419.3	473.8666667	507.9	454.6	495.9333333	464.3333333	271.4	427.6666667	323.3	460.6	593.5666667	441.8333333	433.8333333	473.8333333
BAGE	7.9	6.6	14.2	20.2	1.4	11	2	4.2	6.7	17.9	15.6	10.3	7	2.2	6.2	7.4	2.1	2.2	4.9	11.1
BAHCC1	72.4	25.1	71.9	89.5	64	26.8	42.5	41.8	51.2	41.7	68.4	48.2	74.8	71.4	46.2	84	35.3	12.4	72.3	50.5
BAHD1	46.4	81.6	62.3	107.4	70.8	57.4	67.5	106.6	56.6	83.9	98	70.7	80.5	81.7	66.3	88.2	57.3	85.3	66.2	54.8
BAI1	10.9	4.4	15.2	26.3	22.7	13.7	17.5	25.7	14.9	19.6	20.1	2.7	11	16.6	13	3.7	54.7	15.4	12.8	12.8
BAI2	9.2	21.2	9.2	5.2	39	24.7	35.7	24.4	33	50	72.1	14.1	45.8	34.6	24.8	8.8	72	67.6	43.4	18
BAI3	28.2	36.7	44.25	58.9	23.65	43.95	15.05	16.7	35.95	27.2	41.2	58.4	51.15	33.85	114.35	39	55	57.35	63.8	67.7
BAIAP2	61.25	95.825	75.75	93.35	77.025	48.975	40.05	100.5	105.725	84.675	46.9	47.875	61.975	50.175	51.675	56.55	89.425	65.6	72.975	77.725
BAIAP2L2	2.4	17.8	9.5	4.7	15.5	13.5	6.5	16.6	17.7	19.1	7.1	3	12.5	5.9	9	38.5	29.1	23.7	11.6	30.8
BAIAP3	15.55	9.35	15.75	22.9	5.5	5.3	11.85	11.05	6.55	5.5	13.05	7.8	24.9	12.05	9.75	9.15	5.25	5	3.55	11.2
BAK1	59.5	47	68.9	70.3	23.6	37.2	74.8	54.7	28.6	50.6	121	71.7	68.2	49.3	68.3	50.8	29.1	76	102	26.5
BAMBI	61.1	54.4	66.4	74.4	84.8	94.6	102	109.7	43.6	79.6	76	73.2	59.8	50.6	73.8	60.2	73.5	45.6	56.4	76.4
BANF1	395.5	445.3	323.1	543.7	199.9	202.5	408.7	360	296.5	340.6	537.8	577	186.2	519.9	460.8	517.9	522.6	467.1	404	361.7
BANK1	43.3	39.8	42.3	32.2	3.3	35.3	16.5	29.5	33.8	33.3	38.9	59.6	101.6	57	81.3	94.1	53.5	38.9	54	62.1
BANP	118.6	112.4	192.6	174.6	127.2	126.7	91.6	150.1	122.4	148	185.9	166.6	106.5	152.3	167.9	151.8	237.8	93.9	183.4	208.4
BAP1	164.3	254.8	182.3	268.8	291.9	124.5	179.2	213.7	265.9	201.5	204.5	209.8	184.9	192.3	135.3	156.5	258.4	204.9	200	202.1
BARD1	33.7	10.7	29.2	14	48.9	38.6	2.7	23.6	18.8	5	46.9	14.9	5	19.5	39.3	9.4	22.3	14.1	21.1	6.3
BARX1	9.8	37.3	14.2	34	7.5	6.1	7	31.5	23.9	10.3	40.4	10.3	24	25.9	39.2	53.7	3	16.9	22.9	26.3
BARX2	3.4	6	7.7	31.7	10.8	7.2	8.5	9.9	5.2	76.5	11.7	4.1	6.3	6.9	42.5	10.7	15.5	8.2	8.2	16.5
BASP1	850.5	672.6	395.5	871	1022.8	905.4	1593.1	1515.1	1016	911.3	1702.8	1133.3	545.6	1970.3	1107.7	1271.7	1304.6	1558.5	1012.5	1185.6
BATF	130.6	85.5	12.3	17.3	64	21.4	30.5	46.8	33.5	43.4	25	34.2	14	9.4	18.4	29.4	23	22.5	19.8	11.8
BATF3	45.2	100.9	28.2	61.1	196	63.7	277	261.7	38	77.6	71.4	97.8	15.2	35.1	56.8	95.7	60.2	19.3	53.9	122.2
BAX	42.55	35.55	57.45	47.05	17.4	8	36.75	28.95	32.45	22.05	35.9	38.85	69	36.15	31.85	16.45	47.55	52.55	41.1	54.9
BAZ1A	119.55	111.3	94.05	96.7	126.1	141.85	154.2	121.8	121.45	117.3	98.55	80.35	65.75	75.45	84.8	80.8	48.8	103.75	61.6	51.7
BAZ1B	66.93333333	89.1	76.86666667	51.73333333	51.1	54.33333333	64.66666667	28.23333333	65.5	62.4	87.1	73.1	25.03333333	78.53333333	85.83333333	86.8	84.86666667	46.36666667	54.23333333	77.4
BAZ2A	60.825	82.925	118.275	112.6	103.125	89.425	92.875	117.55	101.725	107.3	83.05	48.25	88.95	69.15	80.875	78.3	91.6	62.8	76.15	107.9
BAZ2B	87.4	137.2	180	102.8	157.6	259.6	91.4	162.5	194.1	175	184.3	210.5	95.1	152.2	188.9	170.9	189.6	257.7	179.5	213.1
BBC3	61.7	64	95.3	74.1	108.1	95.3	161.7	120.6	76.8	131.3	96.3	119	39.9	88.8	58.8	93.1	91.3	51.9	93.5	201.7
BBIP1	247.25	175.75	175.25	169.65	111.85	203.35	143.3	141.8	136.7	137.5	95.15	132.25	116.5	138.8	158.35	179.4	136.7	91.95	133.55	118.8
BBOX1	2.9	14.5	24.8	13.2	2.8	3.3	14	4.8	6.4	6.7	6.7	3	13.2	2.7	4.2	33.3	3.8	2.5	1.5	4.8
BBS1	240.6	350	353.3	253.4	239.9	388.7	268	216.2	274.3	336.6	254.1	279	314.9	222.5	277.8	324.7	275.4	226.2	307.2	324.5
BBS10	159	100.3	86.5	53.2	38.2	97.7	19.9	19.6	73.2	112.2	52.5	51.4	105.8	42.6	71.6	63.2	62.8	56.5	60.8	54
BBS4	47.45	50.15	64.05	40.3	45.05	51.7	45.3	24.3	51.45	31.5	76.1	67.95	33.8	53.25	59.8	58.55	45.1	51.75	69.4	47.25
BBS7	22.1	19.4	2.6	30.3	27.1	42.4	3.7	8.8	15.7	32.7	8.4	21.9	14.1	13.2	19.1	27.4	3.2	2.5	25.4	27.3
BBS9	61.075	33.8	44.3	20.85	12.825	20.875	20.85	25.3	23.625	31.575	38.35	28.3	21.9	25.725	19.775	41.8	38.95	22.1	48.55	37.625
BBX	253.65	193.4	422.5	440.25	295.65	324.75	144.65	302.7	253.5	269.45	250.3	261.8	219.9	340.15	471.8	147.75	134	152.3	215.9	227.9
BC069004	78.7	71.6	66.9	74.8	70.9	88.6	101.2	70.5	52.8	94.5	58.3	32	70	60.7	48.5	42	123.4	53.4	71.7	100.8
BC069739	7.9	20.7	9.7	15.3	9.4	5.7	2.6	19.5	10.5	26.4	16.6	14.6	12.2	16.3	12	14.3	22.7	9	11.2	35.6
BC069756	37	36	17.5	35.6	5.3	4.4	64.6	16	13.7	29.5	25.7	28.6	45.7	28.2	27.1	25.9	8	4.7	30.7	12.6
BC069776	53.2	43.7	43.5	54.2	35.4	30.1	46	66.6	44.8	71.7	70.1	54.3	48.2	48	34.7	41.8	48	37.7	50.6	92.5
BC069782	4.3	15.7	3.8	13.4	3.3	2.5	11	8.8	14.5	24.3	18.1	3.5	8.2	11.7	2	21.7	13.4	17.4	13.4	23.3
BC069804	28.3	35.7	17.3	30.7	32.3	35.1	4.1	39.8	35	55.2	50.2	21.3	11.2	34.8	15.8	13.4	22.1	8.1	36	73
BC113958	6.3	16.1	2.9	13.3	4.4	4.1	10.1	10	4.3	28	17.4	20.8	11.4	5.4	4.1	3.7	1.7	4.1	10.1	7.2
BC127192	1.3	18.7	2.1	3.5	4.3	3.8	7.6	10.8	8.8	7.9	5.6	3.7	4.6	3.8	2.8	15	6.8	4.5	2.9	10.8
BCAM	53.7	57.35	88.55	65.6	141.1	122	156	254.25	137.1	98.5	103.6	53.2	63.55	88.05	23.85	54.25	83.5	58.2	73.8	98.6
BCAN	40.2	63.86666667	84.63333333	53.1	59.86666667	47.26666667	79.8	81.1	44.66666667	80.03333333	86.5	61.36666667	63.36666667	44.36666667	71.76666667	69.6	47.36666667	46.23333333	52.5	94.4
BCAP29	105.2	62.5	82.4	62.6	57.5	46.5	88.1	32.8	52.8	74.8	116.8	99.7	65.5	77.5	89	113	98.2	81.2	74.9	73.6
BCAP31	451.4	339.8	528.7	524.9	259.9	173.8	313.2	377.1	439.4	450.1	352.2	433.1	678.4	557.7	591.3	423.8	503.3	444.6	428.7	350.6
BCAR3	23.6	21.9	30.9	15.2	22.8	42.7	22.8	23.4	35.4	44.8	27.6	41.9	54.1	44.7	35.3	30	23.2	32.3	34.3	28.5
BCAS1	30.9	21.1	56.4	29.4	5.3	5.1	13.9	5.9	1.7	25.7	30.3	33.1	19.9	22.1	14.9	29.9	7.2	4.9	25.1	42.6
BCAS2	207.8	426.2	367.3	295.6	334.9	613.3	189.6	321.1	252.8	264.4	194.2	261.6	181.8	198.9	232.6	204.7	196.8	220.5	162.2	159.7
BCAS3	83.9	104.6	121.5	83.4	87.5	88.9	108.6	94.9	103.9	124.6	115.7	108.7	102.6	100	97.8	94.7	92	112.6	100.5	135.8
BCAS4	8.5	4.7	12.5	19.4	12.7	6.7	16.7	22.6	12.4	15.9	11.7	9.4	6	4.7	7.3	12.8	15.7	11.3	13	20.4
BCAT1	417.25	694.7	399.2	128.45	194.45	213.05	85.25	102.6	260.45	137.25	60.65	426	248.5	114.65	235.55	232.4	82.25	279.5	191.9	180.5
BCAT2	125.2	117.45	166.75	99.95	65.85	46.3	59.35	56.55	100.1	57.45	74.8	89.65	105.05	84.15	95.5	91.45	90.2	77	93.6	52.65
BCCIP	108.4	59.4	37	72.7	25.3	26.7	53.6	26.1	21.2	52	6	31.3	45.9	43.3	57.3	41.9	12	12.1	18.1	7.7
BCHE	1	13.3	12.6	14.7	15	8.7	30.9	19.6	16	27.5	32.5	15.2	18.3	3.5	35.5	3.1	21.5	15.3	14.6	15.5
BCKDHA	170.9	219.4	179.1	209.8	184.1	149.9	151.6	148.5	166.4	164.8	132	146.4	175.7	149.2	174.2	196.7	138.1	165.6	146.7	173.5
BCKDHB	51.9	59.95	27.6	42.85	21.7	42.15	20.1	19.65	33.6	40.5	33.9	34.9	45.75	36.25	30.4	30.8	32.75	50.8	33.65	31.5
BCKDK	41	92.1	106.4	117.2	110.2	68.9	132.4	140.4	139.1	109.5	130	113.5	110	104.6	134.7	93.4	152.1	149.5	112	168.1
BCL10	696.9	251.8	200.9	216.1	252.6	466.7	328.7	128	252.8	164.6	180.3	227.8	391.9	199.3	249.4	190.8	203.5	305.5	380.7	130.6
BCL11A	22.5	23	54.5	44.26666667	23.26666667	31.03333333	47.76666667	36.9	18.13333333	46.9	53.56666667	37.96666667	36.26666667	31.8	49.4	37.8	58.8	42.26666667	42.3	63.46666667
BCL11B	11.9	20.4	24	39	20	24.3	29.1	54.5	11.9	47.5	49.9	17	28.9	42.6	39.9	35	38	38.1	45.3	55.4
BCL2	31.875	19.9	41.775	30.375	42.1	36.475	32.325	34.05	28.725	51.625	46.025	36.775	32.5	55.05	35.85	41.375	31.85	30.1	40.725	44.65
BCL2A1	19.7	21.1	11.1	44.9	22.5	25.1	83.3	46.1	22.4	30.8	34.3	46.6	5.3	34.2	39.3	22	50.7	33	19.2	21.9
BCL2L1	61.96666667	178.7	117.9333333	126.9666667	153.7	172.7333333	93.66666667	135.8	248.6333333	211.9	64.5	116.0333333	68.33333333	55.8	85.7	65.2	124.6	122.4666667	122.1333333	65.26666667
BCL2L10	1.5	5.3	17.1	22.6	8.8	30.8	6	6.1	5.9	9.8	10.3	3.5	1.7	15.3	4.4	8.9	11.8	23.2	6.3	6.7
BCL2L11	23.7	25.45	18.3	6	17.85	13.4	18.2	25.75	10.85	17.7	4.55	10.45	12.4	10.25	4.6	20.2	16.85	8.55	6.95	7.8
BCL2L13	190.8	437.9	337	321.4	340.2	358.9	202	187.6	336.4	333.6	260.9	213.1	206.5	194.1	278.4	249.6	175.7	174.9	257.6	208
BCL2L14	84.8	13	95.7	57	58.8	77.6	91.9	68.9	83.3	129.7	70.3	71.3	69.2	56.5	59.8	33.5	59.2	52.1	30.3	118.8
BCL2L2	277.5	290.4	241.7	252.3	314	261.2	251.7	204	255.7	261.2	294.5	329.1	245.7	262.7	234.1	289.1	257	205.1	278.1	278.7
BCL2L2	387.7	634.4	681.2	830.9	976.3	844.3	982.7	1059.5	1005.2	969.9	732.4	630	473.5	549.3	512.9	511.3	662.2	756.3	759.5	758.4
BCL2L2-PABPN1	143.6	149.3	207.2	266.9	200.9	195.9	180.1	295	203.5	281.8	182.9	142.1	200.5	125.3	125.6	172.1	244.3	181.2	205.6	246.9
BCL3	108.55	110.65	81.9	246.9	592.85	142.8	893.75	494.9	139.05	117.45	151.6	119.25	118.45	94.95	92.15	122.3	239	262.6	138.25	88.45
BCL6	1008.25	1628.1	1690.6	1565.05	1869.2	1886.3	1486.35	1486.65	1607	1184.85	339.75	347.25	412.65	340.3	434.3	340.3	445.4	460.65	461.85	303.5
BCL7A	24.9	41.8	52.05	32.55	55.1	73.95	50.9	69.2	49.4	50.5	35.6	31.1	20.85	32.05	23.75	19.55	16.35	26.9	28.85	79.75
BCL7B	83.1	154.2	80.7	127.7	241.5	127.8	118.9	247.4	191	159.9	83.3	131.3	140.3	92.4	76.2	63.2	148.7	128.8	171.1	94.6
BCL7C	57.7	70.7	28.5	38.4	31.4	14.1	78.7	115.9	72.9	97.1	58.4	88.8	117.7	141.5	103.4	109.3	133.3	96.8	167.1	128.9
BCL9	79.3	31.7	67.3	60.9	83.9	94.1	82.7	38	43.9	85.2	94.6	40.1	70.5	69.4	63.8	51.8	16.2	88.7	59.1	95.9
BCLAF1	145.975	393.45	352.325	420.875	500.6	572.375	280.825	266.225	259.125	324.875	237.85	314.2	103.75	257.35	318.2	225.7	275.375	232.375	293.025	283.2
BCMO1	14.2	27.9	8.7	43	16.3	30.6	22.7	42.4	22.2	27.7	48	21.6	6.3	29.9	13	23.1	18.5	23.3	19.8	75.2
BCOR	39.2	38.2	38.6	70.1	50.3	52.2	98.8	69.5	46.5	20.2	26.7	40.1	31	27.4	23.3	18.6	29.4	23.8	26.5	29.5
BCORL1	75	115.8	86.4	116.9	140.3	115	102.7	94.3	111.7	118	125.6	121.8	92.1	81	79.6	87.6	139.1	149.9	122.5	197.2
BCR	94.95	127.4	146.5	132.95	276.65	77.6	283.9	300.1	150.05	141.3	74.8	123.25	144.05	102.45	130.7	117.2	146.5	93.8	210.25	199.6
BCS1L	185.1	182.6	209	266.8	167.5	130.9	207.1	228	185.1	262.8	229.7	231.3	223.7	224.9	176.4	227.3	190.2	199	233.5	272.3
BDH1	60.5	48.6	13.4	37	22.2	17.1	6.2	14	30.2	15.4	29.5	20.1	36.1	41.1	12	50.3	9.2	12.7	10.2	25.6
BDH2	563.8	518.5	640	346.9	482.1	562.5	366.3	323.9	452	367.9	596.4	406.8	345.4	616.3	555.6	591	678.2	698.7	554.3	492.8
BDKRB1	37.2	38.3	49.4	70.5	64.5	83.4	188.2	209.9	57	55.6	39.2	51.6	81	10.2	15.9	37.3	65.8	57.3	66.6	128.1
BDKRB2	79.6	420	260.5	356.4	593.1	676.9	926	811	292.9	139.2	181.4	134	148	207.3	195.6	177.6	122	155.8	269.9	255.8
BDNF	18	29.7	9.5	25.2	20.6	39.8	39.3	40.8	27.8	29.1	61.7	17.6	24.4	23.6	30.7	24	23.7	23.2	21	65.4
BEAN1	53.6	38.3	47.6	44.6	45.8	38.6	86.1	73.8	36.5	63	67.9	35.2	37.4	71.4	38	65.7	35.8	37.4	39.2	48.3
BECN1	406.3	390.1	223.55	268.6	296.65	296.35	245.15	161.1	292.45	329.65	280.95	284.1	312.25	280.4	239.2	323.65	273.3	210.15	219.25	228.2
BEGAIN	41.2	104.7	82.7	233.7	105.1	92.1	111.7	126.1	170	113.9	134.2	114.1	92.6	114.6	55.5	87.9	126.9	98.6	76.2	103.4
BEND5	48.9	39.4	39.3	32.1	43	62.1	64.3	68.6	49.7	48.4	60.3	55.3	75.8	64.9	66.5	43.5	28.3	54.3	53.5	79.8
BEST1	47.5	36.4	47	67.8	25.1	39.2	34.2	49.7	38.7	38.2	17.7	41.3	21.4	59.7	24.5	31.9	30.8	25.4	34.6	40.9
BEST2	4.9	24.9	21.4	22.4	40	49.9	73.2	36.3	38.2	57	27.4	13.8	9.4	33.7	13.6	63.9	22.8	34.3	36.9	51.4
BET1	223.7	90.1	139.5	101.3	100.4	218.1	144.1	62	144.6	168.6	179.9	207.6	197.2	221.4	174.5	187.6	179.8	253.9	211.3	174.5
BET1L	22.3	25.6	27.1	2.9	16.8	10.8	32.8	28.1	38.3	15.8	34.3	12.9	25.2	28.5	27.8	8.7	6.4	24.8	12.6	21.6
BEX1	59.5	38.6	65.8	86.1	81.8	63.6	89.8	100.2	36.1	109.4	82.4	66.6	50	54.1	44.1	72.1	57.1	28.8	38.2	109.4
BEX4	169.6	213.1	127.8	160.8	153	268.6	89.3	129.4	320.4	136.5	113	256.7	354.4	106.9	263.3	121.9	195.3	266	176.2	134.9
BFAR	211.1	185.8	246.6	173.3	171.4	133.5	211.6	153.9	184.6	167.5	173.3	181.5	206.5	158.3	164.1	132.2	128.4	162.1	179.7	169.4
BFSP1	2.7	5.7	20.1	5.2	6.4	5	23.4	3.7	13.4	6.8	8.4	30	2	30	5.2	22.1	14.7	2.2	17.4	6.3
BFSP2	23.4	34.5	17	10.5	2.8	4.9	2.4	10.2	4.9	33.9	30.2	11.5	3.8	4.8	9.1	30.1	8.4	5.8	6.6	34.2
BGLAP	23.2	39.6	57.6	26.6	24.4	7.2	13.4	46.8	42.1	46.3	35.9	20.5	44.3	66.5	32.9	65.7	43.2	24.8	55.1	41.8
BGN	1077.233333	298.2333333	184.5	353.7333333	264.4	278.2333333	417.3666667	589.2	475.6333333	238.5	1960.433333	761.1	713.0333333	1992.633333	1237.833333	1246.7	1692.933333	1180.466667	1097.366667	646.2
BHLHB9	45.5	45.5	53.6	21	55.5	40.7	61.7	21.7	44.1	27.4	9.6	49.4	52.9	74.3	42.6	67.9	24.7	41.9	54.4	42.6
BHLHE40	552.85	933.3	545.45	1050.35	2315.7	1419.7	3315.55	2950.3	1012.15	643.15	600.45	698.55	932.4	802.1	560.1	682.4	495.55	643.2	741.25	202.35
BHLHE41	135.8	124.8	85.3	230.7	562.5	595.6	562.6	437.8	201.5	223.2	492.7	602.1	541.1	245.2	293.4	297.1	429	377.9	612.7	231.8
BHMT	8.9	13.3	40.2	5.4	30.1	20.6	100.4	23	19.1	6.7	43.9	25	27.5	10	39.9	15.4	62.3	29.8	18	27.5
BHMT2	121.8	94.9	94.8	97.2	129.9	139.4	161	173.3	117.9	184.1	96.6	155.7	175.5	173.3	154.2	105	80.6	91.8	96.7	101
BICC1	65.8	88.95	139.15	78	124.05	116.15	132.2	97.45	96.15	112.15	170.15	114.65	83.2	130.3	101.35	154.65	120.95	119.7	134.55	169.25
BICD1	30.6	26.3	45.6	38.1	42.5	43	64.55	61.35	35.9	58.75	101.3	27.45	57.5	46.55	53.4	34.45	33.1	51.6	56.7	77.05
BICD2	135.1	92.1	117.7666667	107.3666667	104.9	113.4	57.43333333	69.33333333	93.03333333	96.5	101.5	126.5666667	179.4333333	121.8666667	125.0333333	111.2333333	101.8333333	137.7	153.0666667	97.8
BID	139.75	91	57.35	108.65	136.65	99.05	129.55	98.8	66.95	86.85	99.1	142.35	220.4	89.3	109.25	138.2	136.4	117.2	117.8	131.2
BIK	15.5	6.6	14.6	8.2	14.9	7	11.7	23.7	13.7	20	18.1	6.3	12.4	20.7	15.8	9.7	17.1	21.7	11	17.4
BIN1	219.1	284.1	242.82	493.52	332.86	171.94	250.86	527.8	396.52	303.32	192.76	299.02	251.92	256.34	200.86	188.78	291.92	301.04	306.04	244.26
BIN2	15.6	19.5	20	19.1	7	12.7	11.2	8.6	14.8	16.7	17.5	61.1	82	40.8	76.6	30	8.3	8.8	48	17.7
BIN3	230.3	319.4	251.8	231.3	455.4	201.6	314	652.7	311.3	294.5	234.8	235.7	239.2	254.9	213	261.1	235.9	265	258.4	211.2
BIN3-IT1	45.4	51.5	60.2	99.5	97.3	97.6	65.9	124.8	43.3	66	35.6	29.6	26.6	58.8	47.7	35.3	30.7	10.7	39.6	35.9
BIRC2	518.1	530.7	636.1	514.6	258.1	777.9	262.1	555.2	407.3	236.8	405	524.5	524.1	599	512.2	395.6	310.4	375.3	425.9	305.7
BIRC3	28.7	23.8	37.1	50.5	54.2	29.3	144.2	62.2	18.4	31.3	39.2	24.4	10.8	44.7	33.5	18.8	35	35	38.5	42.3
BIRC5	20.46666667	41.66666667	41.03333333	32.96666667	30.63333333	22.5	46.23333333	35.56666667	25.6	62.26666667	48.06666667	36.4	41.16666667	41.96666667	22.93333333	33.43333333	26.83333333	38.43333333	46.4	71.86666667
BIRC7	34	46.7	64.6	73.2	54.5	49	81.3	82.4	49.2	84.2	70.3	86.8	34.1	53.1	54.1	20.8	157.5	63.8	69.8	98.8
BLCAP	310.1	311.7	240.4	319.8	350.5	295.7	286.4	321.5	358.1	320	297.8	373	342	344.6	313.4	316.1	463.5	457.6	447.6	396.2
BLK	25.25	36.35	19	22.2	25.65	15.3	31.25	36.7	17.15	43	21.3	46.35	20.15	33.4	11.75	27.45	24.95	18.6	36.45	49.3
BLM	115.8	78.7	145.6	141.9	82.5	106.2	147.7	108.5	103.9	144.9	116.5	109.3	74.6	92.3	89.5	91.9	111.8	88.5	92.7	142.3
BLMH	106.1	114.8	27	130.3	99.9	84.1	130.5	18.4	102.6	123.3	152.9	104.8	15.2	101.5	102.2	117.3	122.3	106.4	127.6	160.2
BLNK	108.9	63.5	70.9	49.8	57	93.9	46.6	44.7	80.1	56.1	135	168.1	261.4	125.9	180.1	118.9	146.7	274.3	180.6	163.2
BLOC1S1	164.2	292.5	309.5	311.9	211	234.4	332.9	332.8	302.2	400.9	357.7	302.2	247.5	433.3	298.8	547.3	454.6	433	393.2	418.4
BLOC1S1-RDH5	36.8	18.3	13.9	18.3	11.8	8	12.8	22.6	17.7	21.9	23.3	17.6	94.6	45.6	33.4	51.3	16.8	6	47.5	16.3
BLOC1S5-TXNDC5	835.7	519.5	539.6	1114.3	902.7	699.3	1059.6	897.5	796.3	640.4	705.6	742.1	756.9	1028.9	1068.3	927.3	992.3	942.8	888	1271.6
BLVRA	302.4	192.4	154.275	150.85	159.95	222.95	173.7	177.025	211.7	210.05	221.575	229.3	296.4	205.325	194.575	352.975	206.025	232.45	213.775	210.8
BLVRB	269.6	361	227.5	149.9	178.1	283.9	212	152.6	317.8	324.1	177.9	268.4	473.6	219.4	202.6	359	173.4	370.5	199.9	227.8
BLZF1	10.36666667	12.83333333	16.93333333	10.36666667	7.066666667	13.53333333	9.166666667	7.633333333	8.233333333	13.86666667	14.03333333	13.16666667	13.33333333	12.83333333	16.03333333	14.8	20.33333333	14.73333333	10.9	14.1
BMI1	441.6	393.6	304.3	278	247.3	453.3	231.3	133.3	375.5	215.5	274.3	258.5	382.5	195.7	308.8	208.3	341.5	199.1	275.1	248.1
BMP1	86.825	60.3	79.825	111.325	122.9	57.4	132.65	92.025	122.95	115.5	148.65	133.5	97.575	148.625	104.95	124.525	178.45	149.775	117.825	117.8
BMP10	67.7	47.8	57.9	40.3	52.6	23.9	41.9	106.5	47.1	105.4	78.4	45.8	86.4	40.9	59	50.9	52.9	59.3	52.1	67.8
BMP15	51.5	62	94.7	61.9	72.1	57.8	112.6	108.1	48	123.3	89.7	69.9	60.2	68.8	57.5	76.2	89.3	73.3	75.5	108.5
BMP2	38.6	99.25	73.55	64.45	95	108.8	139.2	301.7	65.5	61	41.15	33.5	35.6	63.6	38.35	58.9	57.4	41.4	68.7	52.05
BMP2K	37.425	24.55	15.675	26.775	30.225	40.775	21.55	13.65	28.925	30.35	47.3	40.775	109.725	26.6	57.4	59.025	48.65	79.925	41.65	37.5
BMP3	21.8	38.6	60.7	39.7	4.9	18.9	33.3	42.4	7.4	44.7	50	32	53.1	40.4	38.3	42.8	25.3	40.7	25.7	57.4
BMP4	131.7	38.8	11	23.5	22.8	6.7	8.9	10.4	7.5	19.7	32	75.2	21.5	23	19.4	14.7	8.8	9.5	23.1	10.3
BMP5	73.55	88.65	52.8	35.3	34.5	77.2	27.7	60.85	63.4	80.3	32.85	33.7	36.75	55.2	32.15	121.1	48.05	23.4	44.9	75.35
BMP6	41.85	59.5	54.05	41.7	75.25	66.7	71.65	85.15	80.85	66.85	33.4	69.4	49.55	57.1	80.8	93.85	102.25	85.8	87.6	96.4
BMP7	25.825	23.75	23.175	38.05	14.725	23.8	22.775	39.675	15.65	61.2	53.2	40.275	29	35.325	31.475	29.8	26.875	24.225	31.275	55.6
BMP8A	7.533333333	11.6	7.8	13.3	29.4	10.7	30.06666667	10.23333333	7.733333333	14.76666667	22.96666667	16.2	23.3	19	11.56666667	12.9	15.56666667	7.633333333	20.56666667	22.33333333
BMP8B	40.7	42.9	20.45	11.9	17.05	23.35	35.85	41.15	14.3	54.2	36.25	23.8	40.65	31.05	26.35	42.1	21.3	16.55	35.75	55.15
BMPR1A	135.85	115.95	128.25	137.05	187.3	220.25	45.4	93.25	149	121.85	125.25	100.4	130.7	128.25	130.35	137.75	112.35	139.3	136.6	120.05
BMPR1B	2	16.2	10.2	8.3	6.5	7.7	12.6	14.4	4.8	14.4	24.7	5.2	6.1	10.4	5.7	35.9	2.9	7.6	11.1	16.4
BMPR2	61.1	62.75	78.9	50.15	59	52.1	98.8	75.9	52.45	48.65	46.15	80.55	52.65	93.95	68.75	50.95	39.4	40.6	57.35	69.2
BMS1	380	222.9	180.5	206.9	193.6	98.1	198.4	175.3	128.7	201.9	220.7	167.2	112.6	99.9	139.1	168.1	173.7	96.4	113.7	150.9
BMX	14.2	7.2	11.1	13.8	39.3	16.6	19	61.9	14.1	14.2	8.1	35.7	21.7	28.9	9.8	11.5	10.5	11.5	11.1	17.8
BNC1	34.8	35	30.8	65.1	5.6	5.7	2.8	41.1	6.8	30.2	43	36.8	10.6	23.2	20.3	21.8	15.6	3.1	35.8	40
BNC2	124.2	88.3	166.2	89.6	165.3	180.3	164.1	198.2	117.8	202.1	329.1	130	153.7	146.1	100.8	80.1	160.7	146	175.6	256.3
BNIP1	38.73333333	26.6	38.53333333	33.36666667	71.2	41.96666667	67.73333333	63.3	38.36666667	41.8	72	31.96666667	56.4	44.73333333	41.76666667	58.93333333	62.56666667	64.4	56.5	72.86666667
BNIP2	180.8	241.9	138.1	224.2	204	285.7	175.7	160.7	173.8	134.7	123	160.9	199.4	197.2	152.8	210.8	160.3	130.5	104.1	71.7
BNIP3	150.7	420.3	199.9	167.35	218.65	299.75	423.45	394.85	375	197.2	72.45	98.6	167.8	102.15	84.15	90.65	124.5	112.1	130.5	125.8
BNIP3L	494.75	809.35	658.15	689.85	967.25	911.2	842.2	846.05	813.7	542.7	521.75	562.9	873.1	551.2	667.85	530.1	518.55	625.5	447.6	444.95
BOLA1	50.1	51.9	103.7	46.3	36.6	37.5	57.6	58.1	65.1	72.9	72.2	40.5	84.8	63.1	66	71.7	65.5	65.1	69.5	82
BOLA2	132.5333333	126.4	137.2666667	198.0333333	138.1	120.3666667	140.4666667	159.9333333	132.8	159.7333333	126.8333333	97.1	210.6333333	103.5	97.63333333	196.1	127.3	75.46666667	97.93333333	70.5
BOP1	58.9	72.95	54.7	87.85	86.6	39.75	116.3	39.5	62.65	108.95	57.65	43.8	31.15	49.35	44.85	66.85	47.35	48.85	54.7	74.95
BORA	32.3	33.4	35.7	62.9	43	41.8	49.4	35	33.8	65.3	53.1	45.4	29.2	31.4	62.7	70.9	76.5	41.5	35.4	63.2
BPESC1	0.5	1.1	1	0.8	0.9	0.6	0.4	2.1	0.5	1.3	1.4	2.1	1.7	1	1.4	1	1.3	0.6	1.2	1.5
BPGM	63.7	75.7	57.4	56.8	60.5	82.9	50	40.9	51.1	96.9	95	75.1	93.1	64.2	66.1	85.2	47.1	57.4	74.9	74.9
BPHL	21.7	7.6	15.1	4.6	23.8	32	64.2	50.2	40.8	35.1	37.2	39.2	58.8	16.4	21.9	29.2	54.5	65.2	61.7	48.4
BPI	19.2	12.8	28.8	11.1	5.5	9.7	10	8.3	10.8	21.4	12.8	13.5	30.4	11.6	11	10.4	36.5	13	10.8	19.5
BPIFA1	71.4	75.3	95.3	74.5	124.7	110.9	154.1	161	86.4	142	84.1	95.4	61.9	47.9	88.3	73	80.2	104.3	91.9	146
BPNT1	17.3	8.3	6.7	19.9	19.5	15.7	15.7	4.5	17.6	32.4	3.7	22.5	17.6	2.1	8.1	12.5	31.1	4.4	21.8	36
BPTF	126.95	219.75	307.8	193.25	205.45	268.5	124.4	132.25	238.55	261.4	299.65	237.6	163.7	204.55	181	191.85	173.95	209.8	253.7	316.05
BPY2	2.6	1.8	3.2	5.9	4.7	3.3	3	5.6	2.2	4.2	6.9	2.4	2.3	3.7	5.3	2.8	2.3	2.9	3.1	5.6
BRAF	50.8	61.2	67.2	70.9	62.7	51.6	60	83.2	58	112.8	52	45.9	62.8	67.4	52.2	43.5	84	42.7	65.1	113.6
BRAP	40.75	40.275	51.025	43.35	40.05	41.9	29.675	26.275	38.15	48.8	35.15	43.675	43.7	33.7	39.575	43.175	35.225	26.775	36.6	39.525
BRCA1	23.5	25.45	32.7	19.95	4.95	4.9	13.75	9.75	6.95	15	34.15	28.25	13.7	17.3	33.8	17.35	17.1	10.55	29.3	39.3
BRCA2	18.65	11.55	12	12.95	15.35	16.4	11.1	12.85	10.5	28.75	12.85	16.7	6.65	12.95	9.25	12.05	21.6	18.15	21.1	25.05
BRCC3	110.2	45.4	62.55	69.1	52.65	68.65	59.85	55.25	53.85	70	82.05	71.5	78.05	47.3	79	61.25	80.1	68.4	51.85	74.85
BRD1	212	170.6	223.9	165.95	156.95	147.5	79.85	122.25	163.95	134.55	136.55	124.75	271.9	132.55	135.5	120.55	146.25	113.95	153.35	109.05
BRD2	326.6666667	557.9666667	870.1666667	668	891.4666667	621.0333333	643.4333333	705.2	604.4333333	582.0333333	531.4333333	409	257.7333333	305.3333333	323.8333333	338.8	222.4333333	356.5666667	408.3666667	504.5666667
BRD3	222.8	317.2	246.55	203.05	359.6	255	194.35	195.65	354.95	358.5	463.15	196.45	213.2	219.8	225.4	237.25	254.95	266.65	277.55	390.75
BRD4	157.1	304.25	217.9	332.2	741.55	330.25	529.05	909.95	506.4	518.45	318.55	198.25	165.2	144.55	141.15	148.6	95.35	331.15	240.2	285.55
BRD7	71.5	139.9	136	138	124.4	120.6	142.8	102.3	166.5	192.1	165.2	114.7	40.6	129	143.2	150.2	198.8	156.6	169.2	161.3
BRD7P3	4.3	3.3	5.1	5.5	4.1	5.3	5.9	20.1	3.2	11.7	17.6	3.6	3.7	10.1	7.1	5.9	4.1	7.3	4.7	10.2
BRD8	165	147.8	178.7	99	113.3	158.5	91.85	78.95	138.85	170.05	174.9	118.2	120.1	125.4	100.95	125.75	117.4	104.9	125.1	143.15
BRD9	162.7	200.7	206.3	234.8	167.8	67.7	68	276	124.2	193.9	289.3	126.4	146.4	233.8	152.5	207.9	126.8	143	175.7	111.8
BRDT	4.9	1.9	1.5	3.6	1.4	14.4	3.9	6.5	9.1	3.1	18.6	2.6	10.6	1.9	1.1	8	1.3	1.4	3	10.8
BRE	229.4666667	151.3666667	214.1333333	327.0333333	142.3666667	147.4666667	119.1666667	181.6	157.0666667	167.4333333	159.8666667	181.8	243.6333333	169.0666667	180.0333333	193.3666667	162.2	189.6333333	191.4666667	223.7
BRF1	13.03333333	11.36666667	12.1	7.5	17.13333333	12.33333333	14.9	18.2	19.76666667	9.5	13.33333333	10.76666667	16.03333333	12.8	20.53333333	11	23.2	20.3	10.56666667	28.2
BRF2	96.75	85.3	130	91.2	88.4	83.85	150.65	88.55	91.65	115.4	97	138.7	147.5	122.8	132.4	121.35	119.25	111.75	145.55	116.4
BRINP1	40.4	43.5	92.4	54.6	64.6	67	61.3	76.1	46	72.4	67.2	93.2	84.3	33.8	201.6	64.8	116	118.1	81.2	126.4
BRINP2	5.4	5.9	5.7	4.6	9.3	7.5	10.2	11.5	7.1	10	9.3	6.3	5.1	7.3	5.6	7.3	10.9	7.8	9.1	11.4
BRINP3	9.8	3.4	16.5	3.6	0.7	1.7	1.9	2.8	2.6	2.7	1.6	0.9	1.9	2.1	3.8	3.9	1.9	2.5	10	2.7
BRIP1	9.5	14.8	3.3	17.1	1.7	1.1	1.7	4.5	1.4	10.8	12.3	20.5	13.7	1.1	21.2	9.5	1.7	3.5	6.5	20.9
BRIX1	79.8	55.1	48.7	83.5	78.9	66.8	55.1	57	16	22	72	39.1	29.8	45.1	17.8	8	67	29	32.4	43.5
BRMS1	191.7	196.1	184.7	240	237.7	91.7	137.6	165.2	193.1	203.9	187.7	157.1	172.2	181.8	158.8	156.1	186.2	126	153.6	159
BRPF1	104	98.1	88.5	116.3	159.6	113.5	70.1	106.8	104.4	125	113.1	74.5	71.5	76.4	72.2	92.6	127.8	88.8	97.7	92.4
BRS3	29.8	23.5	45.1	52.8	31.2	50.7	40.6	59	20.8	66	60.5	50.8	45.8	51	57	46.5	59	23	31.5	84.6
BRSK2	18.6	1.6	21.4	2.9	3.2	1.8	1.9	2.5	2.3	2.7	6.4	20.5	2.4	5.8	1.7	2.6	1.9	1.7	1.4	2.8
BRWD1	11.05	12.35	10.25	10.3	18.9	11.65	14.55	3.55	14.7	17.65	22.45	22.3	3.5	31.2	29.7	15.95	37.25	22.15	20.6	25.25
BSCL2	17.9	46.8	69.4	80	14.2	12	14	15.2	31.3	12.4	95.3	105.7	99.6	198.4	231.9	26.9	175.5	167.2	111.6	74.1
BSDC1	135.95	186.8	185.05	178.9	205.35	200.4	151.6	227.75	195.75	153.15	148.65	149.75	165.15	163.05	142.85	131.85	163.6	188.25	132.9	126.55
BSG	238	314.5	288.6	225.6	361.7	132.7	478.4	253.1	382.1	283.5	339.8	430.2	313.7	402.7	344.6	399.6	363	460	300.6	286.2
BSN	7.3	9.2	9.7	8.3	12.3	14	17.2	20	10.6	18	10.2	3.4	8.2	12.2	6.4	12.4	15.1	14.1	12.2	17.6
BSPRY	33	23.1	39.6	47.7	9.6	4.3	18.8	10	8.7	22.3	65	30.3	33.3	51.4	11	44.4	5.1	3.6	48.8	14.1
BST1	63.2	5.8	61.4	27.7	9.7	4.1	7.6	7.9	36.7	9.7	18.4	61.7	72.1	70.4	48.5	56.5	34.5	65.1	41.1	10.4
BST2	410.7	332.1	488.4	410.8	127	80.4	168.1	204.1	219.6	358	224.4	342.4	970.1	425.3	596.8	364.3	422.4	399.8	401.9	515.7
BTAF1	149.1	108.9	157	159.9	202.4	178.4	113.7	172.5	161.8	103	159	94.2	174.4	135.7	91.2	90.2	180.1	120.6	129.2	114.5
BTBD1	274.7	256.5	244.7	358	352.5	449.9	347.7	400.9	238.9	238.5	252.8	331.7	280.5	236.8	270.4	261.7	373.7	332.7	255.2	207.8
BTBD18	7.9	30.1	5.7	2.7	5.8	3.6	5.7	9.4	4.6	11.4	18.9	4.6	8.7	5.1	4.6	2.1	4.6	3.3	24.4	7.4
BTBD2	4.5	40.7	78.6	50.1	33.9	8.3	14.8	13.6	124.6	95.1	88.8	58.3	22.1	76.5	62.4	39.6	173.7	88.5	118.1	61.4
BTBD3	99.2	63.6	72.8	67.6	102.3	126.6	46	70.7	107.6	67.2	126.4	74.8	80.5	115.6	87.4	57.1	80.2	70.8	109.1	75.3
BTBD7	17.15	13.15	15.95	21.2	10.95	25.9	6.6	15.35	4.75	17.4	22.6	3.95	9.7	23.35	12.4	27.85	11.25	13.65	10.9	17.5
BTC	38.1	25.7	17.8	26.8	15.2	4.3	2.2	3	3.7	22.2	14.7	76.5	41.7	42.9	127.6	60.2	74.4	61.2	64.3	29.5
BTD	90.8	96.56666667	88.2	67.96666667	34	55.5	51.93333333	52.83333333	84.1	83.6	62.3	97.96666667	46.56666667	91	84.73333333	88.93333333	73.06666667	88.83333333	85.33333333	79.76666667
BTF3	2222.566667	2024.7	2358.6	2244.033333	1869.8	2483.066667	2222.466667	1862.666667	1924.3	1684.2	1279.133333	1661.733333	1170.033333	2034.9	1786	1897.8	1795.233333	1406.533333	1260.866667	1554
BTF3P11	4.2	6.2	1.8	15.9	0.8	0.7	1.3	1.3	1.5	0.9	2.6	0.8	0.8	11.8	9.5	1.6	1.7	0.7	1.9	1.4
BTF3P12	40.4	16.7	45.7	10.1	32.4	5.2	47.4	27.4	10.5	20.7	37.2	34.2	26.2	1.9	20	22.2	39.3	23.2	4.8	63.7
BTF3P13	44.2	17.9	38.3	24.5	10.2	18.8	36.5	8.9	17.8	30.7	32.9	18.9	21.1	15.9	20.4	3.9	26.3	9.4	25.6	40.3
BTG1	1889.5	2499	3196.65	3111.6	2980.05	2925.8	3265.8	3502.4	2316.1	1905.15	898.4	848.85	1304.9	1363.25	1202.75	802.1	1070.6	1227.85	1059.75	996.15
BTG2	457.05	736.05	828.1	813.55	753.25	914.85	791.6	699.75	696.5	770.15	149.15	236.1	191.85	409.9	321.65	207.9	211.05	253.65	212.95	265.05
BTG3	232.3333333	352.5666667	246.6333333	368.1	446.1666667	461.2666667	393.0333333	433.3333333	259.5	210.6333333	135.9333333	146.9666667	162.6333333	141.6	128.7333333	145.1666667	158.7333333	161.7666667	132.9	135.7
BTG4	1.5	1.6	2.6	2.5	4.1	3.7	3.5	3.5	2.1	7.3	20	5.3	2.1	4.8	7.3	4	8.4	4.4	5.8	8.3
BTK	90.8	74.6	65	49.6	39.8	66.1	56.1	52.2	56.2	61.3	109.1	78	68.2	72.3	139.9	104.9	142.4	155.2	101.2	108.4
BTN1A1	44.5	44.1	21.2	46.9	49.5	47.5	47.5	66.3	36.3	57.9	36.9	61.5	69.2	44	37.8	50.5	56.4	33.8	42.2	69.8
BTN2A1	197.2333333	165.5666667	173.5666667	149.8333333	173.9666667	221.5333333	162.2	148.1666667	158.0666667	186.3666667	182.7	209.7666667	181.5666667	182.8	167.9333333	178.1	203.7333333	183.3333333	212.8333333	213.5
BTN2A2	48.95	45.7	50.7	62.4	67.6	53.2	49.2	11.35	59.6	75.35	64.85	71	77.1	69.1	78.65	82.05	71.65	59.5	79.45	78.25
BTN2A3P	42.2	42.3	68.2	43.7	20.9	9.3	37.3	14.2	20.6	87.8	80	34.2	48.9	28.7	38.9	52.2	24.2	35.9	40.9	81
BTN3A1	70.05	63.85	69.1	80.05	30.5	58.15	66.15	88.85	40.5	93.6	224.8	112.25	143.25	133.9	121.85	126.95	99.95	143.15	163.35	175.85
BTN3A2	79.95	61.75	83.65	71.45	16.5	53.7	46.55	24.4	57.45	155.6	187.45	96.35	132.2	175.4	130.7	92.4	129.2	112.05	147	154.6
BTN3A2	358	276.7	342.7	243.1	135.8	348.6	103.1	193.2	259.8	546.8	823.8	475.6	787	778.1	652.6	554.9	461.5	473.2	594.9	524
BTN3A3	47.35	36.9	46.95	53.65	17.45	60.8	26.85	32.1	35.9	67.55	88.8	106.7	80.15	138.9	102.3	82.25	96.55	69.65	97.7	78.6
BTNL2	6.8	6.3	15.7	10.9	9.2	7.9	11.8	12.7	4.3	12.1	9.6	5.9	9.7	11.5	10.2	41.3	4.8	7.1	8.7	10.8
BTNL3	94.2	175.9	100.3	110.2	31.9	73.3	103.1	136.9	85.8	167.4	148.7	122.8	109.6	131.2	88.5	135.8	129.3	83.5	133.8	200.2
BTNL8	3.4	3.9	8.2	5	4.5	4.3	7.3	9.9	4	8.1	19.5	3.4	2.6	6.3	5.4	11	3.5	7	4.3	6.9
BTRC	59.56666667	44.23333333	45.06666667	25.4	45.06666667	31.73333333	35.06666667	38.83333333	40.53333333	58.6	35.63333333	48.7	34.06666667	31.9	35.4	46.3	47.1	40.46666667	46.5	47.66666667
BUB1	10.06	4.86	10.96	8.68	4.1	5.76	4.36	5.5	4.22	8.7	13.26	8.06	12.9	13.5	7.86	10.48	7.56	6.34	8.02	14.9
BUB1B	21.2	11.5	12.5	42.9	41.9	51	32.9	58.2	42.5	25.3	30.7	54.5	48.7	51.3	26.1	29.5	42.6	56.3	56.5	63.7
BUB3	451.8	307.125	308.05	326.925	191.775	321.5	225.225	129.525	301.05	279.675	306.025	322.2	403.575	318.375	328.25	356.575	247.8	232.425	284.75	215.025
BUD31	195.85	168.4	119	134.25	129	94.65	101.05	99.35	97.7	103.75	160.85	134.25	227.8	160.85	116.35	170.5	111.5	97.95	125.95	141.6
BV03S1J2.2	13.5	13.2	2	10.2	5.9	4	6.2	7.7	4.9	6.2	10.7	1.8	5.1	4.2	6.4	6.1	7	4.7	5.8	6.5
BYSL	97.1	69.4	85	81.6	107.6	36	197	155.4	30.3	132.7	58.1	107.4	34.9	48.8	54.6	78.5	87.2	61.5	111.6	97.8
BZRAP1	17.8	39.7	69.5	43.8	47.9	35	51	56.2	51.5	80.6	74	38.4	30.5	48.1	39.2	6.9	50	24.3	18.8	41.4
BZW1	1596.05	3195.15	1986.1	1848.55	890.15	2223.7	1319.85	979.25	1893.4	897.1	503.65	604.8	384.45	561.9	1122.15	714.3	853.65	1004.85	735.55	497.25
BZW2	620	389	428.5	746.4	344.1	374.7	729.5	463.7	296.4	346.4	375.4	299.5	430	277.4	364.9	273.2	291	173.8	306.9	326.2
C10orf10	2389.9	994.2	2407.8	553.7	2036.9	1230.05	3243.45	1885	2120	2005.55	328.65	282.25	386.2	486.55	206.8	368.9	397.45	405.7	349.35	362.75
C10orf12	9.5	9	12.2	9.85	3.8	4.15	5.1	5.4	3.4	7.95	14.5	3.2	12.35	8.85	4.3	23.85	4.9	2.4	8.5	15.4
C10orf2	69.4	44.8	35.2	90.9	31.9	43.6	46.9	87.4	34.1	56.6	51.4	43.6	54.1	35.2	62.9	32.7	54.3	14.3	30.6	53
C10orf76	32.35	83.85	109.65	77.5	56.95	29.85	38	39.8	46.65	49.2	48.35	49.4	32.8	85.8	72.9	39.85	45.4	46.95	90.65	43.55
C10orf88	63.2	45.8	47.2	50.7	19.4	52.9	30.8	33.6	34.3	68.6	69.7	61.8	67.4	52.1	68.5	47.9	9.7	40.9	71.4	81.6
C10orf95	2	2.3	5.6	2.9	7.7	5.3	9.1	11	7.5	6.3	5.2	3.3	2.3	6	3.6	4	11.7	9.6	6.3	6.1
C11orf1	5.4	8.7	9.6	2.8	4.8	1.7	0.9	3.6	1	11.3	13.1	8.6	9.3	14.4	9.6	9.9	0.9	0.9	6.5	18.8
C11orf16	17	11.9	25	19.8	11.5	11.9	19.2	15.5	6.7	21.3	15.8	11.4	11.2	9.8	19.5	18.7	8.5	8.5	14.7	24.5
C11orf21	52	56.5	72.9	58.6	56.7	60	80.6	71.8	49.9	118.2	73.8	51.2	65.1	61.6	52.9	77.7	91.8	68.6	71.4	97.8
C11orf24	124.85	114.55	82.95	138.45	178.4	87.55	159.85	161.75	120.85	138.95	252.6	196.7	189.45	147.05	164.05	159.75	227	242.9	166.2	153.65
C11orf30	12.1	27.9	32.6	16.6	19.2	33.9	2.3	25	19.7	18.7	23.9	17.5	28.5	12.7	9.8	23.6	16.9	16.8	29.2	24.9
C11orf48	197	143	129	98.8	57.8	77.7	103.1	81.3	100.4	75.5	83.1	118.6	242.6	134.6	92.5	127.9	98.4	103.4	107.4	86
C11orf49	246.7	125.7	196.2	215.8	103.1	127.6	148.7	188.7	127.2	158.6	144.6	137.3	288.5	216.5	154.7	180.8	114.8	108.8	131.9	157.8
C11orf57	124.3	183.1	155.5	164.8	178.6	169.8	95.9	97.1	121	164.1	194.9	125.9	132.9	120.6	125.7	152.6	151	113.7	145.7	145
C11orf58	1440.45	946.65	689.45	644.95	638.3	1082.3	861.55	445.85	835.9	670.85	550.2	656.55	1016.1	709.5	876	937.2	812.9	885.3	705.35	500.2
C11orf63	53.5	41.7	79.2	44	28.3	52.8	15.3	42.8	52.9	64.6	88.3	56.8	40.9	67.2	80.9	51.1	53.9	60.4	83.5	66.8
C11orf68	105.4	229.4	279.6	185.6	267	246.2	240.1	246.9	356.2	245.1	239.9	194.7	182.3	200.9	205	191.9	238.4	259.2	299.9	313.1
C11orf71	68.4	71.4	87.5	94.5	72.9	125.9	86.6	68.5	91.7	128.1	43.4	83.2	148.8	71.9	78.1	73.9	97	76.5	91.2	129.5
C11orf73	183.6	77.7	36.9	52.4	45	65.9	91.6	52.2	55.3	58	64.6	54.8	215.4	64.1	65	71.6	63.4	69	62.7	73.4
C11orf80	1.9	1.7	2.8	6.5	2.3	2.1	2.2	3.4	4.1	3.2	6.3	3	4.7	2.3	1.9	2.8	4.7	20.6	2	6.7
C11orf95	158.7	190	161.3	223.8	321.2	259.1	140.5	237	219.9	225.7	258.8	216.5	154.6	218.7	141	258	186.7	134.3	307.8	227.4
C12orf10	90.6	156	147.4	141.6	213.4	69.9	158.1	143.4	254	200.8	168.1	122.3	166	160	138.2	168.9	264.6	204.8	239.7	239.4
C12orf29	134.7	169.9	125.9	86.8	79.3	135.8	87.4	45.4	94.3	93.5	47.6	87.2	96.2	95.5	95.7	108.2	79.9	59.1	77.5	71
C12orf4	94.2	58.3	109.7	81.7	106.3	108.7	124.1	101.1	64.5	99.5	125.1	128.8	57.3	104	109.4	121.3	163.9	120.8	100.4	116.7
C12orf43	61.8	69.5	81.5	104.4	128.2	78.8	62.3	69.2	75.1	114.6	85.8	91.7	60.1	92.8	69.5	100.7	64.9	88.5	110.4	79.5
C12orf49	110	124.6	148.2	131.8	170.1	144.8	149.8	132.1	84.6	206.3	157.9	184.9	150.2	160.2	135.9	130.4	143.2	138.2	169	234.8
C12orf5	146.4	54.9	67.2	64.1	42.1	54.7	93.7	52.2	49.4	76.5	60.3	116.8	125.5	66.3	119.2	88.7	107	147.2	66.6	70.9
C14orf1	77.4	47.46666667	60.53333333	48.86666667	42.8	32.03333333	30.1	40.66666667	36.33333333	40.1	60.13333333	70.06666667	105.5666667	69.06666667	67.53333333	34.9	48.3	51.3	101.1	76.2
C14orf105	0.3	0.5	1.8	1.8	0.6	0.5	1	1.2	1.4	2	12.2	0.3	1.3	2.9	0.8	1.5	0.8	0.3	0.4	0.7
C14orf132	222.2	461	512.4	222.5	293.2	513.9	84.6	169.7	297.6	165.2	463.6	753.2	514.3	590.2	669.3	963.1	386.6	498.9	885.6	581.5
C14orf159	123.1	86.5	95.2	70.9	108.3	108.7	101.6	112.6	130.3	118.7	68.2	122.6	227.2	142.6	145.4	99.2	159.7	197.7	136.6	140.2
C14orf166	673.4	999.9	793.1	947.1	1131.7	1181.7	1282.1	1009.5	1006.4	1086.3	1038.2	1061.5	892.1	1088.4	1078.4	947	1214.9	1135.9	1094.1	953.8
C14orf169	134.9	130.2	160.4	169.4	147.6	161.5	136.8	119.5	135.3	160.1	163.2	163.7	176.5	149.7	153.9	150.1	190.2	200.4	172.3	165.1
C14orf2	682.25	594.95	531.75	546	371	432.35	454.5	379.55	545.35	456.6	570.9	700.65	527.35	818.65	607.9	823.45	486.55	535	644.45	352.35
C14orf79	8.7	9.4	15.3	11.3	8.7	7.5	14.6	11.1	14.9	8	13.6	10.7	36.4	9.6	42.8	13.4	14.2	11.5	18.9	35.9
C14orf93	42.1	32	67.4	14.3	41.9	42.4	21.3	26.8	34.8	51.9	30.8	43.1	44.4	62.3	28.5	75.3	38.9	27	35.1	49.6
C15orf39	75.56666667	81.36666667	110.0666667	123.7666667	150.9333333	116.1333333	107.0666667	185.5333333	129	116.8666667	121.8	95.9	89.7	74.96666667	74.43333333	102.4666667	96.93333333	94	105.4333333	132.8333333
C15orf49	7.9	31	80.3	10.8	15.8	10.8	13.8	32.1	10.6	20.9	14.1	75.5	26.2	18.4	13.5	39.2	14.3	13.2	52.7	27
C16orf3	20.3	57.6	9.9	35.6	10.2	5.9	18.3	14.7	7.3	17.5	59.6	18.3	15.6	3	15.5	29.8	27.8	8.5	26.2	11.6
C16orf45	185.1	232	232.7	212.8	314.1	207.7	170.2	587.3	297.6	183.9	322.8	351.1	306.8	368.1	323.6	320.2	287.8	207.8	277.5	348.9
C16orf58	51.4	60.15	86.9	119.45	59.9	63.2	80.6	96.2	119.85	124.8	64.7	129.95	95.05	70.85	98.9	73	153.35	106.8	131.45	82.3
C16orf59	4.9	5	7.3	7.1	14.9	8.2	8.9	12.8	8.8	13.8	14.8	12.7	5.6	9.7	5.7	4.8	11.4	10.3	11.8	6.8
C16orf62	214.5	160.6	96	179.8	16.1	62.6	70.1	74.8	117.4	102.5	178.1	196.3	155.7	145.6	119.9	171	121.4	101.9	201.7	127
C16orf70	12.2	4.8	4.5	4	2.9	2.3	5	4.6	2.9	7.7	10.9	4.5	4.9	3.4	6.3	6.7	2.1	2.2	1.9	3.8
C16orf71	2.9	8.3	4.8	21.5	5.9	8.8	5.3	7.7	10.9	12.2	4.7	22	2.6	4.3	2.5	4.5	15.5	9	7.8	5.1
C16orf80	435.2	294	403.1	353.9	372	391.9	212.2	220.3	189	228	226.6	209	242.8	253.6	246.5	258.7	279.6	193.4	234.5	224.8
C16orf95	11.2	56.65	43.35	25.7	12.55	23.4	15.75	17.25	42.6	15.85	11.9	43.3	25.75	28.7	23.85	20.9	55.4	14.45	38.75	34.2
C17orf53	7.9	9.3	5.9	19.2	38.5	10.1	21.6	29.1	11.6	13.9	11.6	20.8	8.7	20.8	26.5	32.7	17.3	7.1	11.9	19.9
C17orf59	10.1	36.6	15.8	6.3	10.8	9.2	14.4	11.2	35.2	11.8	14.1	21.5	28.1	12.3	25	6.1	16.3	5.9	32.8	19.8
C17orf62	158.6	97	156.5	114.4	183.7	60.7	121.2	107.1	137.2	130.8	150.3	155.6	194.9	133.4	160.3	130.3	161	181.9	138.4	157.1
C17orf70	169.6	93.4	100.7	86.8	122.9	83.4	148.6	140.6	99.7	121.3	102.6	104.4	119	117	104.5	78	116.3	170.8	122.4	160.9
C17orf75	9.5	5.1	14.3	16.6	1.6	2.4	0.9	2.5	7.6	2.6	15.7	10.1	13.3	19.9	18.3	11.5	1.9	1	4.5	1.7
C17orf80	18.9	5.6	4.6	19.7	6.2	6.5	9	9.8	5.4	12.3	8.8	39.7	16.9	7.3	4	8.2	4.9	8.1	8.9	13.2
C17orf85	107.1	148.4	138.6	148.9	133.8	158.3	117.9	124.1	120.6	163.7	173.4	126.3	115.5	106.7	120.8	102.6	118.6	134.9	142.2	176.6
C18orf25	43.1	35.7	34.9	36.9	20.55	28.6	21.05	32.05	27.1	34.95	20.8	29.5	18	16.2	17.75	36.9	22.4	26.15	30.7	39.8
C18orf32	6140.2	4962.3	6076.566667	4044.866667	3474.033333	4000.266667	4461.466667	3671	2627.3	2397.666667	4498.433333	4294.1	2846.666667	5410.366667	3932.233333	5288.2	4090.066667	2951.033333	3043.633333	3129.866667
C18orf8	144.9	139.2	131.7	105.6	203.3	170.1	137.6	156.3	169.6	185.9	114.7	160.8	159.4	117.5	109.7	99.1	176.8	116.5	153.3	160.8
C19orf10	472.5	263.95	211.1	409.35	345.75	172.8	419.35	381.35	325.95	314.65	397.4	559.3	662.5	590.65	509.4	488.55	391.15	566.3	429.4	384.5
C19orf24	63.1	79.1	58.5	70.1	45.1	38.8	71.3	129.4	68.1	50.7	127.6	46.7	88.2	65.6	66.7	94.9	110.3	69.9	79.8	61.7
C19orf26	11	1.1	2.6	2.2	1.6	1.8	1.5	3.3	2	2.1	4.1	1.1	1.2	2.1	2.5	3	6	1.6	1.5	2.2
C19orf40	47.5	22.3	27	55.8	48.7	65.5	53.7	66.6	64.4	82.9	69.3	33.8	52	46.2	22.7	26.2	55.7	40.2	56.5	94.3
C19orf53	365.2	440.4	300.1	283.7	506	235.5	743.5	327.7	433.6	471.6	348.6	423.5	445.9	414.8	415.2	310.2	441.7	561.6	453.9	503.1
C19orf54	114.4	92.8	128.7	162.2	128.5	140.3	104.2	106.5	121	131.8	131.7	87.8	115.4	105.5	110.9	86.9	108.2	143.7	115.1	124.6
C19orf57	42.2	11.2	80.7	13.5	13	16.1	17.3	59.8	8	40.6	18.8	14.2	10.7	13.8	49.2	23.9	15.1	13.4	19.6	21.1
C19orf60	84.8	116	97.3	110.35	100.55	65.55	87.1	182.7	111.9	176	184.85	147.25	171.15	186.2	121.1	111.95	240.15	197.2	217.65	235.85
C19orf66	114.15	158.9	112.35	136.95	198.65	199.65	169.6	143.7	222.85	246.85	255.9	227.15	177.6	131.7	162.05	184.2	256.9	208.75	280.05	320.15
C19orf73	6.8	5.3	5.7	51.3	9.7	7.5	5.7	11.2	23.5	7.5	20.5	2.7	3.6	3.7	3.7	16.1	77	12.6	13.8	26.1
C19orf80	4.9	4.5	5.3	83.3	8.7	2.7	4.4	5.8	4.1	203.9	8.3	4	4.1	7.4	21.7	15.7	4.1	1.5	3.1	6
C1D	150.1	194.2	100.3	110.2	120.2	261.1	114.7	133.5	158.2	146.7	123	96.6	157.8	91.3	109.5	123.6	136.7	149	125.7	127.3
C1GALT1	170.2	48.4	130.1	188.9	146.9	224.7	204.1	171.1	122.8	71.5	146.4	238.6	346	134.6	342	92.7	295.4	257.8	223.8	174
C1GALT1C1	357.7	198.8	156.6	196.7	113.9	220.4	138.3	94.2	150.3	236.7	217.3	292.3	285.6	308.6	484.2	235.3	222.4	411.3	239.1	200.7
C1QA	1529.7	2110.3	1056.2	877.2	828.1	593.4	986.5	593	1357.1	990.2	1263.1	2481.5	4267.3	1694.2	2588.5	3088.2	2432.3	3091.6	1452.5	1245.4
C1QB	1688.9	2787.5	1110.5	1565.7	759.2	895.8	1041.5	488.8	2571.9	1586.8	1183.5	2900.9	2944.3	1229	2556.1	2508.1	3347	3619	1715.2	1573
C1QBP	345.4	164.4	108.85	302.75	151	132.7	313.15	113.85	164.35	178.85	138.8	158.75	325.5	183.85	174.9	146	214.45	168.3	154.35	138.55
C1QL1	23.9	40.75	50.45	35.75	49	48.15	72.55	62	33	74.75	43.75	43.4	21.1	47.85	49.9	39.35	39.7	45.75	50.8	72.2
C1QTNF1	318.9	675.2	433.6	1200	343.5	214.9	705.4	622.8	461.1	594.9	296.8	279.7	230.5	318.2	270.8	241.2	371.9	300.2	285	329.8
C1QTNF3	97.3	37.1	84	35.4	81.6	38.2	49	71.9	49	171	528.6	268.3	147.8	430	259.5	407.1	339.7	169.2	161.1	226.4
C1QTNF9B-AS1	24.3	34.5	20.2	14.7	38.9	17.9	97.6	22.5	23.6	23.8	60.6	14.8	101.9	88	56.1	99.7	62.1	19	40.6	28.5
C1R	3832.1	2750.6	4405.9	3367.3	2662.7	2268.3	3982.5	3685.1	3349	2706	2763.5	2683.6	2532.3	3906	2676	2088.9	3275.6	2471.5	2778.2	3181.9
C1RL	532.3	312	405.8	433.2	565.4	446.5	533.3	342.8	522.8	341.9	209	196.8	248.9	184.8	231.7	126.4	325.1	297.2	237.7	228.1
C1S	5252.3	3618	5369.6	3787.9	2375	3821.1	4250.9	3593.5	3538.3	2850.5	3586.5	3720.1	2864.6	5324.1	4994.9	5238.5	4302.3	3375.1	3214.6	3727.1
C1orf105	51.2	51.3	79.6	48.7	83.4	88.9	108.7	139.7	51.7	143.2	104.7	47.6	51.2	56	36	44.1	48.8	51.2	72.6	138.1
C1orf106	7.5	31.2	24.5	55.9	82.7	41.6	74.4	44	42.8	68.4	54.2	33.4	36	20.9	31.9	42.8	29.5	56.6	57.9	65.1
C1orf109	70.6	37	44.4	9.3	57.2	66.4	37.4	30.6	40.8	52	35	49.6	46.9	21.1	35	54.3	45.7	76.4	36.5	59.3
C1orf112	50.7	74	45.1	42.6	3.6	6.8	3.2	8.9	16.7	48.3	26	22.3	22.5	7.9	12.3	18.3	5.6	3.5	26.1	8.1
C1orf115	107.9	118	73.7	95.9	190.3	183.2	154.1	127	178	137	125.2	84.4	131.3	175.3	61.5	171.1	83	59.8	192.4	176.2
C1orf116	3.7	3.9	4.05	4.75	4.5	4.2	5.8	9.25	3.45	5.85	5.45	4.75	3.95	4.15	3.65	4.6	6.25	4.2	4.75	6.7
C1orf123	267.1	206.2	263.7	281.6	186.3	201.1	232.3	167.7	227.5	225.5	250.5	356	216.9	438.3	363.8	363.2	305.9	217.3	304.9	286.9
C1orf159	34.2	37.7	42.3	55.6	98.6	52.4	107.1	153.1	79.7	77.1	52.1	49.8	44.5	56.1	41.8	11.7	86.3	48.3	65	86.3
C1orf174	204.5	100.6	144.4	95.9	174.8	154.1	96	80.1	147.4	154	158.6	142.6	303.1	150	120.1	129.2	127.6	132.9	179.3	187.5
C1orf186	26.95	16.75	51.65	6.35	12.05	10	6.9	11.25	10.85	34.85	47.75	24.7	39.1	34.9	31.35	53.55	15.1	8.25	33	61.5
C1orf21	42.4	151.3	61.7	112.1	64.2	43.6	8.5	11.6	83.2	22.6	20.4	6.2	7.4	68.9	4.4	76.4	36.2	4	9.3	9.4
C1orf216	102.9	141.4	132.8	135.2	127.3	115.1	183.6	138.7	161.4	196.5	246.2	155.7	118.2	189.7	123.1	221.6	146	207.9	191.6	174.1
C1orf27	146.6	173.6	129.7	176.8	152.5	144	140.8	183.2	117.6	148.5	151.6	95.5	73.8	101.4	160.5	86.2	62.4	108	87.5	126.8
C1orf35	57.7	65	92	61	48.5	45.7	48.7	72.7	47.4	92	82.2	68.7	77.1	57.5	65.1	80.7	72.9	54.7	66.4	75.5
C1orf50	99.7	110.7	120.1	56.6	14.2	61.9	15.8	12.1	43.5	33.2	76.5	75.9	91.2	128.8	57.2	80.3	14.8	13.8	65.2	70.2
C1orf50	129	130.8	104.4	82.7	64.4	91.7	66	98.4	85.9	118.3	136.8	97.9	135.5	101.8	82.4	88.2	67.8	96.4	115.4	112.7
C1orf54	191.8	388.2	193.5	143.5	160.1	284.1	142.7	112.2	165.9	199.7	625.3	662.7	399.4	578.1	577.2	659	491.4	585.8	491.5	390.5
C1orf56	19.7	32.2	48.4	26.8	44.2	35.3	42.9	56.1	46.1	35.7	24.4	18.6	10.2	25.8	37	41.8	35.3	25.2	27.3	24.7
C1orf61	34.25	64.1	83.65	77.55	72.45	64.95	75.95	75.65	57.4	74.35	99.1	89.75	64	47.55	59.85	71.2	55.85	52.05	68.6	119.9
C1orf68	11.55	26.95	20.25	42.6	11.4	14.15	13.45	24.1	9.35	19	17.35	25.1	13.9	10.9	10.95	12.9	11.65	10.2	16.15	24.6
C1orf95	147.6	131.1	120	67.4	83.1	155.5	114.2	112.3	167	120.2	202.3	99.2	187.9	96.2	89.1	100	87.7	112.6	165	205.2
C2	251.5	271.4	242.8	264.1	133.2	132.1	235.4	75.7	357.2	270.7	525.5	584.9	513.6	470.5	427.1	475.8	602.3	827.3	483.5	397.6
C20orf195	2.5	4.1	8.9	2.4	13	7.5	9.1	11.3	7.3	2.8	3.3	17.7	21.4	33.1	27.5	3.8	3.2	25.7	20.5	4.9
C20orf24	586.2	669.4	420.2	511.2	561.6	542.4	710.2	426.8	550.7	846.2	609.1	716.4	760.7	556.1	577	615	645.7	890.5	596.6	515.5
C20orf27	31.5	34.4	25.1	42.9	33.3	20.55	51.6	53.75	56.2	67.4	34.1	50.7	34.9	35.1	34.8	41	63.4	34.8	32.85	33.05
C21orf2	23.73333333	37.43333333	30.7	50.23333333	54.9	48.2	56.26666667	50.86666667	49.3	49.76666667	46.83333333	55.23333333	50.43333333	42.7	39.76666667	29.26666667	78.53333333	52.56666667	41.76666667	64.9
C21orf33	221.5	233.65	262.55	244.65	135.6	142.5	181.2	226.5	190.65	278.55	252.95	306.65	304.25	285.6	241.05	289.5	213.65	240.1	389.1	299.05
C21orf59	152.8	152.3	166.7	174.6	196.8	220.8	182.6	160.2	197.6	165.8	121.2	110	194.7	118.7	125.9	122	98.8	141.1	166.1	158.2
C21orf62	19.1	30.1	38.9	3.4	15.4	6.2	15.4	58.4	15.4	35.3	40.2	32.6	5.2	24	35.9	44.6	16.7	6.5	50.8	56.2
C21orf91	29.7	63	43.8	41.4	90.5	69.6	92.1	68.2	53.4	85.3	41.4	50.9	35.9	52.8	52.9	63.4	33.6	29.7	46	80.4
C22orf24	82	103.6	107.5	101.5	148.8	279.4	171.4	163.2	153.3	120.8	118.5	86.4	121.1	77.7	81.5	85.5	189.3	151.2	131.1	172.7
C22orf29	5.8	28.2	8.1	16.1	7.6	3.1	7.7	5.9	23.4	14	49.2	18.5	8.5	24.5	23.3	35.4	6	3.9	10.3	29
C22orf31	18.6	18.1	10.3	12.3	16.6	27	10.8	33.7	10.7	40.3	10.2	21	32.4	6.1	38.7	8.6	44.3	7.1	30.7	61.8
C22orf46	12.1	47	38.9	13.9	15.6	12	20.6	21.8	24.2	17.3	45.6	9.9	31.9	14.7	47	20.7	20.5	15.1	14	19.2
C2CD2	130.9	124.4	108.8	71.5	203.3	117.4	95.4	211.8	135.7	152.3	172.9	138.9	211.6	189.4	98.9	105.4	80.5	77.1	151.3	155.5
C2CD2L	24.5	28.25	12.25	29.95	50.8	9.75	23.65	23.15	45.5	81.6	16.45	33.85	47.6	34.9	30.8	12.55	42.6	43.25	51.75	16.55
C2CD3	151.1	107.25	117.5	120.3	89	90.15	88.15	72.2	94.85	93.35	141.4	116.9	148.25	75.1	85.25	93.15	87.55	92.65	111.4	112.9
C2CD5	149.8	256.3	283.1	121.3	58.8	161	97.7	39.8	148.4	134.4	170	321.9	158.4	250.2	202.4	207.3	161.9	162.6	201.3	141.9
C2orf27A	12.1	52.2	35.6	41.7	33.7	37.3	40.5	61.6	52.8	38.6	27.4	40.2	73.4	11	21.7	29.9	18.2	11.7	43.8	64
C2orf42	133	107.1	131.2	95.5	76.8	99.4	103	31.2	71.4	93.5	179.7	136.4	181.8	125.5	139.1	128.7	105.1	84	153.2	150.7
C2orf43	86.76666667	66.93333333	97.13333333	76.53333333	66.36666667	79.8	95.13333333	57.46666667	90.66666667	107.8333333	92.36666667	99.56666667	56.4	81.73333333	97.43333333	82.13333333	81.8	99.2	97.63333333	133.5666667
C2orf44	40.6	18.7	57	22.3	14.8	35.4	10	8.8	47.5	28.5	56.5	43.8	49.3	39.5	44.7	53.6	16.7	36.4	26.9	62
C2orf47	152.7	127	115.5	122.6	102.9	127.9	83.6	108.7	142.8	187.8	114.6	141.8	188.3	150.1	253.2	173.9	134.6	96.9	147.4	156.5
C2orf49	62.4	50.7	68.5	19.8	50.4	54.2	52.4	35.1	70	41.8	42.8	56.4	66.8	26.3	59.5	69.9	41.3	20.2	13.3	44.5
C2orf54	38.4	27	15.2	30.9	53	47.5	55.9	47.9	23.2	58.3	46.3	17.4	29.2	44.9	26.6	23.9	34.3	29.6	34.7	54.1
C2orf68	30.4	42.95	67.35	39.8	39.4	40.85	6.2	16.65	55.7	10.3	53.3	63.75	64.25	60.7	72.25	49.45	42.9	37.05	56.65	58.1
C2orf72	20.05	17.15	12.5	17.9	6.6	7.5	12.5	19.65	10.5	26.15	32.6	8.65	5.15	14.55	10.1	15.4	14.5	6.35	10.75	36.65
C2orf83	2.4	11.8	17.1	25.4	6.3	35.1	6.3	7	18.9	7.4	23.3	20.5	1.9	22.4	26.9	10.4	9.9	7.8	5.1	17
C3	1339.6	519.6	2029.3	1283.9	1142.3	1251.2	1574.2	1648.5	860.1	1548.2	790.3	580	457.3	850	624	712	874	738.2	857.2	891.1
C3AR1	1973.4	1775.8	462.6	311.3	293.9	523.8	209.1	154.6	486.6	555.7	297.6	1015.4	1100.4	603.1	1359.8	1160.8	802.6	1159	573.7	445.1
C3orf14	146	180.1	178.3	220.2	110.5	171.1	211.3	102.7	119.1	159.7	193.4	159.6	217.7	212.2	162.2	245.8	115.2	153.8	151.1	131.1
C3orf18	27.6	45.7	28.3	44	19.2	33.4	40.3	10.4	31.9	23.5	67.5	28.1	18.9	50.8	50	64.2	59.4	46.9	56.4	25.5
C3orf27	4.4	4.8	5.5	4.4	2.8	3.6	3.2	6.5	2.9	6.1	5.3	3.6	4.4	4.7	7	5.2	4.3	2.8	4.2	6
C3orf36	2	5.1	15.1	5.7	1.8	2.6	8.2	3.4	1.9	9.2	14.4	26.3	4.7	35.4	24.6	16.1	3.3	9.8	10.3	16.9
C3orf52	6.6	2.4	15.8	26.3	13.3	5.7	6.6	54.5	1.5	16	6.3	30.6	2.6	5.2	4.7	1.9	3.4	2.7	12.2	18.5
C3orf62	217.2	180.6	248.3	269	156.6	219.6	193.2	200.6	241.2	281.2	273.3	227.5	193.4	234	192.4	261.2	179.7	245.7	227	298.3
C4A	588.1	380.8	926.1	742.35	342.35	333.65	644.4	1157.45	426.3	327.15	1112.1	694.2	1211.75	1119.8	1134.75	326.3	1411.35	928.55	1418.95	1320.2
C4BPA	8	41	62.5	69.6	42.2	56.2	96.4	76.9	29.8	85.9	95.1	51.3	22.4	74	54.1	50.4	48.9	30.9	79.5	79.5
C4BPB	10.5	7.2	9.4	5.6	3.4	3.3	6.2	8.7	2	14.3	5.1	10.1	10.5	2.4	9.4	4.3	3.8	1.8	8.6	14
C4orf19	19.6	33.5	31.2	32.8	45.2	48.4	46.8	58.7	37.1	36	52	30.1	24.8	18.5	37.5	49.1	57.5	43.2	37.4	61.5
C4orf27	283.9	154.3	160.8	287.6	180.7	258.6	179.6	177.9	233.1	199.6	336.7	233.6	352	298.7	254.8	355.4	229.8	206.8	261.1	178.8
C4orf29	10.2	46.8	22.9	26.4	53.4	36.9	52.4	17.8	37.7	83.9	52.4	29.6	40.8	37.4	37.3	37.8	42.4	30.7	36.8	87.6
C4orf46	3069.4	2734.3	2600	1998.5	1386.3	2430.1	1635.2	1645.1	1420.8	1866.9	2632.6	2272.6	3216.8	3136.5	1860.7	2664.9	2086.8	1868.1	2151	2120.1
C4orf6	37.5	44.2	24.3	29.7	30.1	15.1	15.9	29.8	15.8	44.8	35.4	12.6	27.6	26.2	18	30.1	33.1	31.4	30.5	51.8
C5	25	50.2	94.2	42.9	9.2	55.5	31.8	69.4	50.5	50	71.5	62.6	32.9	23.4	51	37.2	66.4	42.5	64.2	101.6
C5AR1	403.3	409.2	303.1	855.4	199.9	286	186.9	194.9	502.2	193.5	211.7	226.7	142.9	125.7	163.3	279.7	356.3	465.7	159.6	282.3
C5AR2	19.1	34.2	7.1	44.5	6.8	6.9	8	10.6	7.6	10.4	9.7	6.4	27.7	12.3	6.2	25.1	9	5.9	1.7	9
C5orf15	776.3	425.9	371.4	535.9	457.8	628.4	381.4	475.7	514.3	466.7	628.4	587	683.3	670	579.5	589.6	606.7	633.6	653.9	580.9
C5orf22	198.8	136.3	94.2	129	133.7	184.3	110.8	106	149.2	114.2	142.3	142.1	151.3	112.9	122.3	123.2	159.2	141.1	136.6	93
C5orf28	47.3	31	39.6	64.7	59.1	79	62.2	46.5	67.4	51.5	42.9	44.4	57.4	33.2	53.6	51.1	59.5	38.5	43.7	34.6
C5orf30	68.9	43.5	54.5	47	36.3	41.1	5.2	51.3	31.1	60.8	53.1	44.8	50.3	68.9	71	64.5	43.1	43.1	88.8	114.1
C5orf42	7.3	32.3	4.8	5.3	6.6	8.8	6.1	4.8	21.3	8.8	33.6	4.7	48.3	2.5	5.1	33.5	8.9	5.8	18	18.2
C5orf45	81.9	50	85.5	55.3	9.6	7.8	11.3	16.6	15.5	20.3	66.6	86	104.6	64.7	72	40	64.9	11	50.4	72.3
C5orf66	81.5	94.4	87.5	79.6	101.7	120.6	136.9	172.2	66.4	129.7	166.2	113.9	118.9	79.2	100.7	126	100.4	75	98.4	159.3
C6	254.9	180	371.2	342.9	275	367.9	147.2	135.1	144.6	324.3	81.5	124.9	171.2	184.3	229	234.8	154.9	123.9	117.1	201
C6orf10	2.3	3.6	15	7.5	3.5	3.5	4.1	18.4	2.8	28	5.7	6.9	2.7	19.5	11	4.4	3.9	6.2	3.5	13.3
C6orf106	109.7	98.1	78.33333333	60.13333333	70.46666667	28.63333333	37.16666667	56.6	63.7	76.36666667	62.06666667	85.1	140.7666667	52.4	67.1	116.4333333	61.76666667	46.93333333	62.5	88.76666667
C6orf120	99.1	93.2	123.1	130.65	123.2	139.65	92.3	56.15	118.15	91.1	113.7	154.7	135.05	134	154.35	123.85	151	139.1	133.6	123.15
C6orf123	19.7	8	28.8	45.2	14	6.6	14.5	58.9	13.4	55.3	35.4	7.7	26.8	7.7	41.1	11.5	65.1	26.2	45.4	65.5
C6orf15	13.3	13.8	17.2	13.8	16.8	16	25.4	25.3	13.7	20.5	10	15.6	5.3	6.5	11.9	18.4	7.4	8.4	19	28
C6orf211	178.3	94	72.3	59	40.6	112.1	49.9	24.6	90.5	56.1	92.7	132.6	136.3	93.5	164.5	96.2	117.1	168.6	129.7	71.6
C6orf25	28.9	25	2.9	19.3	18.7	12.4	15.7	8.7	18	32.9	10.2	31.6	31.7	27.7	15.1	23.7	34.6	25.9	29	44.3
C6orf47	56	63.6	126.6	132.4	76.9	149.8	125	158.5	102.1	109	72.7	130.4	85.5	81.4	119.9	90.5	133.1	90.3	86.2	184
C6orf48	2229.2	1245	1062.7	714.4	687.4	441.9	829	548.1	597.4	585.1	1088.9	896.3	1837.4	1132.2	865.3	1754	842.9	695.1	767.2	760.5
C6orf62	226.2666667	212.8666667	167.6666667	206.1333333	184	275.2	110.5666667	109	190.8	121.8666667	238.9	199.6666667	241.1	180.6666667	220.4	180.1333333	193.0333333	191.4666667	175.9333333	214.5
C7	835.7	306.7	797.9	1114.6	298.1	1256.6	448	774.1	621.6	338.7	139.6	709.1	642.3	290.9	1387.3	148.7	789.7	796.2	847.9	447.9
C7orf25	22.45	26.25	64.35	24.4	9.55	21.25	13.5	8.9	23.5	29.1	40.7	51.1	42.45	37.25	40	26.65	32.3	35.05	50.3	42.35
C7orf26	81.33333333	93.96666667	74.1	85.06666667	138.1	57.13333333	74.46666667	79.53333333	110.2333333	87.56666667	80.13333333	89	90.7	83.83333333	87.6	68.73333333	134.9666667	101.5	98.73333333	62.5
C7orf43	5.7	20	8.9	48.6	39.4	43.3	23.9	59.2	56.6	15.5	25.8	21.1	10.3	16.9	21.9	20	91.6	44.1	31.6	55.2
C7orf49	351.3	202.3	193.4	233.7	182.7	169.2	211.2	147.3	227.1	231.6	203.7	163.4	311.5	191.8	205.4	163.1	220.3	255.9	204.5	215
C7orf55-LUC7L2	298.7	314.2	253.15	264.25	366.9	351.15	212.2	278.8	282.25	267.45	212.7	191.15	285.45	153.7	179.25	178.9	235.45	228.9	234.6	228.35
C7orf63	23.4	35.2	48	48.6	153.1	20.5	209.8	92.2	19.2	9.1	18.4	28.7	14.2	42.4	73.4	16.2	56.6	15.1	34.6	21.7
C7orf69	4.3	3.3	4.7	8.7	5.6	6.5	5.4	14.1	6	3.8	6.9	4.2	4.6	3.2	3.2	4.1	5.5	7.8	2.8	11
C8A	6.2	8.7	4.3	11.8	6.7	8	3.6	11.8	6	13.4	13.3	7.7	5.9	19	5.6	11.6	7.4	5.5	7.8	10.4
C8B	32.8	62.5	83.8	69.2	17.3	24.7	24.5	26	45.6	60.9	71.2	25.3	43.7	34	40.8	43.3	24.4	41.6	65.3	69.9
C8G	3.7	3.6	2.2	4.4	1.7	1.6	2	3.6	1.4	5.6	2.8	1.8	1.9	2.4	1.8	3.7	3	2	1.2	2.6
C8orf17	19.5	34.4	47.8	30.2	23.4	4.6	22.9	9.2	18	32.9	21.6	28.1	28.6	28.5	16.5	32.4	32.8	16	27.3	28.5
C8orf33	175.5	140.2	165.3	139.1	206.7	96.2	104.8	111.3	94.5	157.2	149.8	124.4	133.5	164.2	162.4	252.4	144.3	116.3	142.5	221.4
C8orf4	58.6	30.7	44.3	58.9	112.2	140.3	196.7	84.7	38.6	33	55.6	27.8	29.7	20.6	20.4	5	14.9	15.1	44	25.1
C8orf44	22.8	31.4	28.3	16	4.7	5.4	2.5	16.2	14.2	26.9	37.3	36.9	20.1	20.9	25.3	19.6	16.7	14.3	40.1	47.6
C8orf44-SGK3	98.1	92.7	56.1	56.6	44.6	32.3	44.7	22.1	94.8	51.4	60.9	126.8	102.6	64.4	97	68.8	100.7	158.6	80.1	55.1
C8orf60	103.1	99.2	132.9	191.3	131.8	127.2	159	182.2	177.7	209.4	184.7	135.5	121.1	114.4	86.2	105.6	152	137.2	137.1	178.4
C9	9	1.1	2.2	2.1	1.3	3.1	3.4	4.2	4.8	19.3	9.9	10.5	1.3	2	11	6.5	5.4	2.8	9.9	11.5
C9orf114	56.8	65.9	38.6	39.4	31.7	31.8	58.8	49.6	49.2	64	92.4	66.9	70.9	52	36.7	37.3	45.9	13.7	37.6	62.6
C9orf116	15.45	17.8	23.75	20	18.15	16.05	24.25	31.55	23.05	20.15	44.4	11.35	19.2	21.15	22.1	34.35	25.1	26	20.3	30.85
C9orf156	46.96666667	51.9	45.03333333	47.5	40.5	54.6	29.63333333	36.76666667	45.53333333	52.53333333	55.5	53.56666667	71.63333333	38.33333333	31.73333333	50.9	48.16666667	44	54.53333333	57.1
C9orf16	95.75	127.7	109.15	139.4	169.35	112.85	195.375	214.775	181.875	206.725	195.65	147.95	215.925	141.325	142.9	140.4	304.5	261.4	237.325	200.15
C9orf3	190.6	137.4	203.7	104.3	157.7	266.1	85	224.3	182.9	130.6	222.4	159.1	226.7	301.8	163.5	202.7	229.9	164	185.9	221.6
C9orf38	27.4	24	17.8	16.5	31.3	27.9	7.1	41.4	18.8	34.5	57.4	39.9	13.9	18.9	18.2	32.2	25.5	5.3	23.8	43.2
C9orf40	30.8	23	28.4	23.4	16.3	27.4	35.5	7.1	23.6	26.2	19.1	31.8	23.7	25.6	28.7	28	28	27.4	24.8	25.1
C9orf53	11	7.5	8.8	4	3	6.5	3.8	6.1	2.4	6	4.7	4.8	5.2	11.1	29	3.5	5.8	4.3	3	17.6
C9orf78	142.1	145.3	98.3	162	200.2	186.3	162.2	85.8	131	132.9	128.2	118.2	126.8	76.6	139.1	126.3	103.6	182.3	107.2	123.8
C9orf9	40.5	45.6	89.6	68.1	63.6	85.6	93.9	114	93.7	75.9	85.1	41	79.5	69.5	76	54.9	56.3	57.7	63.3	94.1
C9orf91	74	52.9	50.2	64	49.6	64.9	65.1	57.1	47.7	77.3	68.1	59	66.9	39.2	54	38.6	53.6	58.8	65.5	79.7
CA1	35.2	42.6	39.4	49.7	72	56	71.25	68.4	67.4	109.45	62.15	59.95	50.75	44.6	55.25	52.4	54.25	57.4	63.55	99.15
CA10	4.2	11.3	4.8	2.5	3	3.3	3.3	2.1	1.8	14.9	8.7	15.6	1.9	3.6	0.8	2.8	3.1	1.9	3	4
CA11	53	104.3	76.2	33.5	72.2	56.2	61.4	84.9	104.4	106	79.6	69.6	70.9	85.9	66.3	87.7	80.6	68.3	107.6	105.2
CA12	125.4333333	113.0833333	102.2333333	185.55	229.6	96.48333333	564.8166667	318.35	158.0333333	210.3333333	98.98333333	107.65	100.5333333	148.9833333	92.3	129.6333333	128.7833333	149.4833333	110.6166667	132.4333333
CA14	55.1	77.6	111.3	101.2	115.3	61.3	140.5	144.2	52.6	131.6	67.6	78.2	97.8	88.3	58.1	100.4	80.6	101.1	116.7	147.6
CA2	33.5	6.5	37.5	22.4	3.8	7.6	25.1	3.9	3.5	14.2	34.7	50.6	6.6	38.3	15.5	36.5	39.3	64.1	19.6	4.4
CA3	6.7	1.2	12.9	13	0.6	0.5	9.4	7.4	1.7	4.5	0.6	5.3	4.9	17.5	1.4	15.5	14.3	5.4	1.4	10.1
CA4	26.65	32.85	45.65	46.65	43.85	30.8	37.5	37.5	41.6	64.8	41.25	29.65	28.35	25.05	26.3	26.7	41.4	31.4	38.15	49.7
CA5A	33.9	38.6	11.8	13.4	34.3	9	43.2	13.5	29	18.1	45.3	54.1	26.9	36.2	5.8	18.9	29.5	36.9	30.8	59.1
CA5B	27.5	32.2	35.8	16.8	9.45	17.55	10.15	17.25	7.85	28.55	35.65	37.15	38.3	71.95	20.55	62.8	10.6	9.3	25.3	47.85
CA5BP1	6.8	27	5.7	63.1	6.3	6.6	8.1	22.6	7	20.8	22.5	9.1	8.4	12.3	54.6	68.3	8.8	8.9	10.4	15.4
CA6	8	20.3	13.2	26.9	16.1	17.3	11	20.9	15.4	16.9	17.7	24.8	43.2	30.2	10.1	14.9	16	17.9	16	100.6
CA7	82.9	84.8	113.6	49.5	41.4	100.6	152.7	135.9	94.5	139.1	89.6	171.3	95.3	71.1	100	93.7	100.7	101.8	118.2	171.2
CA8	4.5	7.2	24.5	9.2	22.5	4	48	39.2	5.7	54.6	27.7	5.6	14.8	12.8	20.6	22.3	8.6	3.7	19.6	42.5
CA9	28.8	43.7	27.9	22.1	59.3	47.5	64.3	53.2	35.1	61	35.5	34.9	37.3	14.5	42.6	42.1	27.9	33.6	36.8	82.1
CAAP1	137.8	101.1	76.2	91.6	150.3	115.4	97.6	63.1	127.3	102.4	85.8	120.7	177.6	91.9	92.2	121.3	123.3	152.7	128.5	94.8
CAB39	700.7	649.3	772.7	598.6	386.5	424.9	210.1	176.5	383.2	360.9	415.6	566.6	556.4	584.9	742.2	681.8	541.8	508	454.6	298.5
CAB39L	48.5	43.9	58	9	4.5	6.5	5.6	5.3	7.8	4	5.3	27.7	40.5	31.3	26.6	63.1	12.1	4	4.4	5.3
CABIN1	44.95	122.1	132.25	138	168.1	113.75	175.45	216.4	196.4	194.15	193.3	139.3	114.7	141.25	92.5	126.3	225.6	190.75	196.65	154.1
CABP1	5.066666667	4.5	10.06666667	6.933333333	3.266666667	2.733333333	4.833333333	10.93333333	5.066666667	5.866666667	6.7	4.2	7.866666667	5.1	7.3	6.566666667	5.433333333	4.6	4.933333333	4.533333333
CABP2	2.5	10.8	2.6	3.7	4.1	2.3	7.2	4.5	3.3	4.3	4.3	3.9	17.6	5	1.6	6.8	4.6	2.4	2.1	4.2
CABP5	8.6	9.9	16.5	8.2	17.1	8.1	20.2	12	6.5	22.6	12.7	6.3	11.5	14.1	10.6	12.8	10.1	7.9	15.1	24.7
CABYR	58.5	44.4	81.3	56.6	54.8	62.4	45.2	94.2	34.8	77.2	89.1	52.6	48.8	47.4	36.8	79.9	48.2	49.8	47.4	84.9
CACFD1	96.4	71.8	112.6	151.2	128.4	106.3	69.05	124.6	91.5	113.35	175.75	133.5	120.5	109.25	130.25	49.75	164.6	126.05	138.2	137.35
CACNA1A	38.9	22.9	43.4	24.23333333	32.66666667	24.36666667	31.8	42.73333333	39.1	34.53333333	37.26666667	26.3	27.1	26.1	29.96666667	41.66666667	38.36666667	25	28.83333333	31.7
CACNA1B	3.2	4.1	4.8	3.6	2.3	1.9	2.9	3.6	2.2	4.7	4.6	3.2	3.9	3.8	3.2	3.5	3.8	1.9	3.1	5.1
CACNA1C	28.05	6.75	5.15	8.7	18.1	14.2	14.2	12.25	13.6	14.05	26.2	8.7	6.35	15.3	16.8	13.3	8.6	20.65	19.5	18.35
CACNA1D	19.75	34.8	21.1	22.65	15.95	12.65	27.1	29.75	21.45	24.6	53.45	24.45	44.85	38.4	45.5	41.95	13.4	25	28.25	42.4
CACNA1E	14.3	27	5.5	8.1	4.9	6	7.7	7.7	7.9	6.1	12.3	8.3	4.5	26.1	3.9	9.4	5.6	4.9	7.3	7.3
CACNA1F	9.2	10.4	12.1	10.4	13	10.6	39.9	13.5	11.5	17.7	14.6	11.5	15.6	14	36.7	8.4	12.9	9.9	9.8	15.1
CACNA1G	5.84	6	12.88	16.02	16.12	13.58	10.78	14.22	14.66	10.56	12.34	13.6	6.84	13.74	13.9	7.38	15.86	13.86	16.02	16.58
CACNA1H	8.6	7.4	10.9	9.5	12.1	7.6	16.9	18.5	13.2	13.2	11.3	8.4	7.7	8.8	9.2	9.4	13.2	11.8	12.2	14
CACNA1I	41.46666667	37.06666667	23.23333333	39	44.16666667	42.86666667	51	33.46666667	29.46666667	46.66666667	42.3	36	44.96666667	41.3	34.1	44.03333333	33.1	37.56666667	52	37.53333333
CACNA1S	42	23.6	56	47.1	81.5	35.6	42	33.3	54.8	57.3	48.1	5.3	32.8	40.9	10.5	51.7	71.8	48.5	34.7	43
CACNA2D1	39	9.3	11.6	39.2	29.8	24.2	50.9	55.8	20.4	37.2	58.4	55.5	37.9	68.5	88	47.4	23.8	33.1	60.6	73.9
CACNA2D2	1.8	13.8	64.2	2.9	43.3	31.2	31	52.2	23.6	45.4	66.1	48.8	33.2	3	40.7	40.1	28.6	35.2	46.3	65.8
CACNA2D3	20	3	4.9	16.7	4.4	6.7	5	3.2	2.5	9.6	11.6	9.5	35.8	7.1	12.9	8.3	10.8	5.8	23.4	13.8
CACNB1	35.53333333	33.06666667	91.13333333	62.66666667	48.36666667	47.5	53.76666667	72.03333333	52.26666667	60.16666667	63.5	63.06666667	57.3	43.66666667	53.16666667	50.46666667	52.33333333	56.7	63.2	68.06666667
CACNB2	34.13333333	26.66666667	37.83333333	21.4	14.3	22.4	14.16666667	22.4	13.66666667	37.4	33.86666667	28.1	32.56666667	20.06666667	36.26666667	10.86666667	20.1	26	21.16666667	33.96666667
CACNB3	30.05	65.1	67.95	72.4	50.65	24.7	56.25	39.15	68	89.05	75.95	37.5	41.6	81.5	43.55	85.85	30.5	21.85	75.2	79.55
CACNB4	32.9	6.6	27.4	9.3	5.4	9.4	16.1	10.7	8.3	14.7	12.8	16.2	5.1	37.1	27.2	21.8	5.8	6	6.4	31.4
CACNG1	4.1	9.8	3	13.3	4.8	3.4	12.9	6.5	5.2	17	4.2	5.2	10.4	5.8	5.4	8.2	8	4.8	5.9	15.8
CACNG2	9.6	2.8	13.1	4.4	18.9	10.2	13	14.6	20.6	15.9	16.4	30.4	34.9	18.2	26.6	15.4	11.7	12.1	25.3	23
CACNG3	5.4	4.7	5.8	7.5	5.4	9.8	6.3	12.5	6.6	6.1	14.5	4.6	7.2	8.6	9.8	7.6	7.7	4.7	5.6	5.8
CACNG4	89.85	54.45	188.3	58.95	183.5	131.55	211.45	243.3	134.95	187.95	63.95	173.4	155.4	120.5	162.4	141.65	171.35	180.15	162.2	95.4
CACNG5	9.3	6	7.7	51.3	5.8	5.7	4.2	8.1	6.1	11.2	29.1	13.7	6.9	52.2	17.6	9.3	4.6	4.7	6.5	9.2
CACTIN	59.16666667	110.1666667	84.1	130	142.4333333	77.6	140.1	112.0333333	118.2666667	125.2	116	73.86666667	101.1	72.26666667	71.76666667	84.8	100.5	100.1333333	100.1	99.66666667
CACYBP	204.4	139.15	139.875	145.8	109.95	184.15	141.625	123.3	138.275	183.575	178.725	167	257.375	175.55	160.8	181.175	151.5	208.125	175.6	170.7
CAD	37.3	70.3	104.5	93.9	90.9	45.1	134.8	102.5	80.5	103.6	115.8	84.2	86	100.2	87.1	94.6	123.8	85	81.7	85.7
CADM1	67.26666667	72.13333333	93.13333333	67.23333333	125.2	79.7	155.1333333	179.5333333	88.46666667	171.4333333	361.1666667	175.6	65.03333333	265.8666667	201.6666667	212.6333333	180.9666667	128.7666667	134.8333333	111.8
CADM3	36.9	45.325	61.1	49.225	56.375	49.5	73.225	46.75	51.525	63.775	50.75	23.325	30.025	70.25	27.775	72.875	74.575	39.8	74.95	95.575
CADM3-AS1	3.8	3.7	7.6	6.7	5	6.8	7.7	8.4	5.5	8.3	8	5.9	9.4	12.6	6.3	7	7.4	8.3	4.2	6.9
CADM4	11.8	3.35	12.175	9	4.875	8.2	4.95	12.625	8.45	9.9	8.825	3.875	5.125	2.5	6.5	8.8	4.95	3.525	4.8	8.525
CADPS	17.3	35.2	10.6	25.3	32.9	48.8	32.3	23.6	14.2	39.9	25.7	19.8	17.2	1.9	25.8	20.6	32.5	32.1	42.2	48.7
CADPS2	215.4	177.5	201.3	150.5	188.8	231.6	193	177.6	236.2	198.2	282.8	184.3	208.4	186.1	176.9	158.4	193.6	194	194.8	205.8
CALB1	14.35	22	15.9	11.8	15.6	7.7	17.75	9.7	11.05	22.85	31.25	17.75	28.45	22.35	12.05	16.45	6.1	17.2	15.35	21.5
CALB2	19.4	17.6	25	49.1	83.6	83.6	58.3	139.5	58.9	114.9	72.1	46.4	84	84.2	47.7	132.1	121.2	52.2	78.3	91.3
CALCA	13.675	12.1	15.325	28.775	19.9	20.575	12.775	54.125	9.3	29.825	37.625	10	12.225	18.45	14.875	16.95	27.7	13.025	13.175	28.55
CALCB	6.6	16.6	4.6	4.2	5.9	21.9	4.7	18.8	2.3	29.6	35.9	25.1	33.3	27.7	28.4	32.8	3.8	7.8	26.9	31.2
CALCOCO1	269	623.7	543.5	319.6	538	347.6	341.9	453.5	622.3	397.7	325.2	353.1	248	277.5	417.6	347.3	528.7	498.6	362.4	463.6
CALCOCO2	354.6	885.9	819.9	624.5	774.3	1077.6	643.8	474.5	848.7	699.1	464.6	374.8	225.9	435.7	296	569.4	579.8	658.3	610.2	489.6
CALCR	15.25	32.55	27.85	16.5	18.8	40.8	32.65	26.8	22.1	33.5	54.55	22.65	34.1	22.8	22.3	32.5	32.65	24.15	36.65	51.55
CALCRL	180.7	594.35	351.6	195.9	188.25	301.1	189.15	46.35	258.9	328.8	173.45	188.15	42.8	231.45	136.25	251.05	188.3	67.3	252.85	204.55
CALD1	273.3	387.5125	455.2	387.65	284.9375	396.225	269.625	303.9875	345.5625	280.325	438.35	348.4375	449.4	405.4375	382.6	356.0375	319	251.8	333.275	400.2625
CALHM2	354.3	348.05	441.7	271.15	387.7	336.25	305.5	415.05	414.85	363.05	390.15	406.6	555.9	470.5	412.5	585.35	429.8	466.7	482.7	386.3
CALM1	200.5	137.9	251.9	125.7	96	236.5	172.7	170.9	197.8	166.6	154.8	131	183.7	253.2	464.2	304	157.6	103.6	149.9	230
CALM1	729.1	665.8777778	954.4666667	771.4111111	639.2333333	1069.966667	718.1111111	801.3555556	783.3	828.0555556	936.3555556	1063.444444	944.7888889	1260.577778	1101.144444	1233.744444	920.7333333	928.5555556	1017.011111	916.6444444
CALML3	28	19.25	55.3	28.55	20.3	12.7	9.7	15.05	16.95	36.95	45.8	20.85	26.45	15.5	26.15	44.1	18.5	10.85	30.25	22.85
CALML4	23.55	11.45	21.15	19.05	15.8	39.55	11.95	9.9	31.1	15.65	54.45	82.25	176.7	73.25	81.7	106.45	43.9	101.45	77	58.85
CALML5	6.2	4.6	9.1	23.6	16.2	13.6	16.8	12.1	4.4	16.3	7.4	4.9	5.6	10.2	4.6	6.7	15.9	7.1	4.7	8.9
CALR	328.7333333	311.6666667	253.6	406.3	536.8	239.6	796.7666667	750.3666667	544.6	405.2666667	516.7666667	481.4333333	367	378.4666667	420.0666667	612.2333333	834.5333333	857.9666667	424.8	492.9666667
CALU	218.45	245.3	261.875	359.5	331.375	257.85	367.375	264.65	330.775	331.4	391.9	446.075	134.125	418.45	358.125	454.875	464.6	407.85	359.9	271.375
CALY	14.9	7.2	16.1	7.9	4.9	3.2	7	8.4	1.8	4.4	5	20.5	19	6.5	5.2	7.6	2.5	2.1	3.2	5
CAMK1	49.2	74.1	67	76.3	119.8	69.4	116.5	113.3	111.3	140.4	99.1	92.2	71.7	63.8	75.6	78	149.5	108.1	86	133.4
CAMK1D	14.3	54.1	71.2	47.4	35.3	17.9	32.8	54.8	11.9	15.3	73.5	63.1	52.2	24.2	20.4	21.3	4	52.2	43	71.9
CAMK1G	33.7	31.65	42.65	32.05	44.15	25.45	25.05	43.1	25.9	57.9	35.35	36.4	36.7	31.8	27.15	29.5	39.5	32.95	46	55.65
CAMK2A	13	5.4	23.6	14.9	30.8	21.05	15.65	42.25	6.8	23.65	21.7	14.3	19.4	14.65	21.4	30.6	25.5	30	30.2	21.5
CAMK2B	31.42	36.36	42.38	29.34	47.64	30.32	45.84	48.9	36.72	62.42	42.24	48.32	35.94	43.98	33.74	49.34	43.74	41.54	47.3	69.24
CAMK2G	87.86666667	69.3	79.13333333	75.76666667	92	82.86666667	72.93333333	87.73333333	82.4	126	132.4333333	123.9	108.7333333	103.2666667	79.9	100.9	101.6333333	102.5	110.1333333	124.5
CAMK2N1	100.2	274.7	261.6	263.9	376.7	346.7	267.8	301.7	366.9	196	294.4	77.2	59.8	331.8	114.5	328.9	104.6	84.1	149.3	162.1
CAMK4	6.7	18.5	27.5	41	17.8	19.6	5.5	22.7	19.1	49.3	52.6	4.1	32.5	28.5	7.2	33.1	40.9	19	26.9	63.9
CAMKK2	107.4	143.675	162.3	205.05	156.8	117.6	129.2	194.6	215.425	243.95	360.925	228.825	178.775	166.475	224.625	179.825	113.425	115.95	201.25	280.65
CAMKMT	50.5	38.6	87.9	54.3	8.8	38.5	28.6	45.6	43.1	78.3	43.8	42.7	54	23.3	32.7	45.8	25	54.8	61.7	52.7
CAMKV	70.8	40.2	80.6	88.2	32.2	61.7	63.2	144.5	80.2	106.8	99.8	60.2	36.7	99.4	71.6	80	88	85.9	67.3	197.4
CAMLG	519.5	489.2	631.1	394.7	513	874.8	294.6	519.7	569.6	426.3	592	329.3	563.9	448	351.1	395.3	298.7	286.5	347.2	372.3
CAMP	12.2	11.7	8.5	12.4	6.6	6.2	9.7	11.5	18.1	20	6.1	10.9	14.9	5.8	6.7	18.7	11.7	8	13.4	17.7
CAMSAP1	55.74	50.36	58.38	47.56	52.3	62.56	36.62	35.82	52.4	51.94	82.32	61.62	78.42	72.68	59.58	78.6	61.96	66.62	64.1	83.24
CAMSAP2	115.7333333	262.7333333	176.6666667	193.0666667	125.4333333	128.1666667	118.8	159.1333333	124.2666667	133.3666667	179.4666667	133.1	99.96666667	191.2	129.3333333	235.6666667	146.0333333	98.73333333	155.4666667	125.7
CAMTA1	14	4	7	2.5	4.8	4.5	5.4	2.9	3.4	17.6	4.1	3.8	2.5	3.7	5.5	5	3.6	7.2	3	4.2
CAMTA2	81.1	85.8	109.6	159.4	222.2	164.2	229.1	276.4	171.6	143.9	131	81.7	146.8	138.5	92.5	160.7	160.3	153.5	166.1	126.5
CAND1	123.6666667	122.7333333	116.7666667	95.33333333	113.4666667	131.8	96.86666667	87.7	94.43333333	101.5333333	132.8666667	132.7333333	124.1	110.4666667	146.7666667	110.5	116.5333333	103.5	125.5	97.26666667
CAND2	82	62.2	116.6	82.3	104.2	63.3	43.2	100.6	68.3	82.7	137.8	39.9	103.6	72.7	53.9	84.3	35.1	44.3	53.5	70
CANT1	107.8	158.25	122.8	198.7	129.5	121.65	117.45	124.45	129.45	133.75	126.95	153.4	120.05	136.85	104.8	95.15	126.3	145.35	181.8	128.6
CANX	1767.3	1033.833333	1168.066667	1090.233333	698.5	818.7333333	1185.766667	757.0333333	905.5666667	886.0333333	1233.833333	1576.5	1081.433333	1563.166667	1478.333333	1697.666667	1483.333333	1105.133333	1282.233333	1064.733333
CAP1	523.65	978.35	797.3	886.9	778.15	1348.8	989.75	697.5	1213.2	1102.8	1087.2	1194.35	1027.65	870.05	933.7	1386.85	1340.5	1405.7	1267.6	1071.35
CAP2	25.65	53.6	68.55	46	61.55	69	57.6	89.8	62.65	112.45	75	41.65	50.4	93.85	38.2	53.7	42.8	49.55	62.75	69.1
CAPG	278.8	367.7	267.2	241.1	80.8	74.7	167.3	124.4	398	180.1	525.3	832.9	573.2	467.5	529.7	809.1	905	1011.4	326.7	278.1
CAPN1	104.8	77	109.3	114.8	149.5	86.4	120.5	187.5	159.8	127.4	122.3	121.7	132.3	127.2	96	119.7	165.8	89.7	142.2	147.7
CAPN10	19.35	31.3	51.5	35.05	14.4	9.3	15.65	25.3	37.6	10.55	42.15	22.75	22.75	23.35	12.7	41.25	9.5	13.35	9.35	17.1
CAPN11	26.7	18.4	46.5	8.5	10.7	9.8	4.1	15.6	26.1	16.5	10.9	23.8	10.7	10.3	11.1	6	15.3	13.3	22.6	18.4
CAPN15	36.9	56.4	75.9	82.3	175.6	40.7	123.6	86.7	94.3	90.8	30.6	54.6	86.6	13.5	33.7	48.4	104.2	93.8	61.2	86.3
CAPN2	504.05	924.6	1031.45	922.05	871.55	1213.35	841.55	1142.15	1096.4	950.55	1182.65	1093.2	1048.35	1431.55	1273.7	1704.25	1112.4	1038.4	1119.75	970.95
CAPN3	34	29.46666667	31.66666667	31.9	21.96666667	21.73333333	26.3	37	25.73333333	30.23333333	52.36666667	33.03333333	63.5	34.93333333	29.3	29.06666667	46.96666667	30.16666667	22.76666667	35.06666667
CAPN5	29.4	38.9	67.1	26.4	56.9	68.7	78.8	51.7	40.4	62.3	50.6	56.8	57.3	56.4	42.6	60.4	88.6	60.5	82.3	101.8
CAPN6	13	4.3	11.06666667	19.36666667	4.7	4.6	3.733333333	5.5	3.466666667	7.5	13.33333333	6.533333333	3.533333333	10.03333333	5.5	10.86666667	4.4	6.033333333	8.4	8.533333333
CAPN7	103.85	147.9	171.9	68.95	104.6	123.9	82.05	37.95	110.85	110.05	106.2	138	111.65	129.25	137.5	118.25	134.15	93.95	135.55	96.6
CAPN9	13.25	13.75	18.9	13.25	26.15	25.05	27.55	17.45	23.75	58.8	42.2	18.7	43.2	32	27.1	32.75	35.1	25.3	31.15	39.1
CAPNS1	1171.8	1234.2	1345.4	1644	1608.7	734.5	1647	2072.6	1799.6	1435	1308.1	1954	2198.9	1888.4	1798.3	2093.4	1884.5	2450.2	1596.9	1502.2
CAPRIN1	550.6	432.5	405.55	458.85	359.35	298.35	575.3	256.05	263.7	275.6	301.6	714.7	535	686.95	663.3	563.85	556.6	510.7	472.7	352.9
CAPRIN2	156.8	138.6	197.6	146.4	135.6	184.5	103.4	143.6	176.5	127	242.4	154.9	128.4	188.3	165.6	169.3	160.6	191.8	202.3	144.7
CAPZA1	433.5	513.6	461.5	661.9	537.3	926.8	678.6	669.3	539.5	556.2	763.4	627.4	501.8	627.5	708.4	530.4	756.9	1007.7	680.3	542.6
CAPZA2	368.6	498.95	299.7	363.9	331.7	459.5	311.6	294.75	448.2	472.4	455.05	530.2	389.25	419.85	470.4	593.85	525.3	575.15	475.2	376.6
CAPZB	423.7	430.325	328.925	531.125	604.8	387.775	601.1	553.375	573.525	573.4	846.55	737.45	838.825	630.6	635.825	607.25	852.7	974.275	865.45	863.85
CARD10	33.16666667	27.03333333	37.8	33.56666667	67	37.53333333	29.7	47	31.53333333	53.73333333	75.83333333	21.93333333	42.56666667	43.33333333	20	30.9	36.03333333	15.83333333	43.23333333	47.96666667
CARD14	21.05	31.85	20.15	18.2	39.35	35.85	25	19.65	26.9	26.2	13.7	43.9	50.45	7.85	20.8	8.2	40.7	42.85	30.9	42.9
CARD8	113.7	45.4	110.9	74	65.9	49.2	54.8	82.3	117	135.8	156.9	99	89.3	96.9	138.4	67.8	47.5	101.7	99.6	87.6
CARD9	11.6	25	54.6	7.2	16.8	19.9	37.3	43.8	13.9	27.5	61.9	61.3	35.5	36.9	56.2	52.6	53.2	49.1	32.7	30.4
CARF	26.1	24	24.6	11.2	17.3	22.6	25.8	25.1	24.8	28.2	26.5	37.9	16.2	22.6	50.5	22.5	28.7	35.7	30.4	24.4
CARHSP1	59.6	101.8	107.6	55.8	61.3	95	157.8	95.3	137.4	40.8	42.8	110.6	94.9	125.1	111.1	98.3	72.6	74.2	95.3	119.2
CARKD	230.4	243.9	362.6	339.7	270.9	214.7	283.2	208.1	295.3	340	250.8	274.1	249.4	199.5	258.9	232.5	353.4	305.7	367.2	320.4
CARM1	76.5	85.1	94.6	141.6	105.8	107.8	149.2	173.1	161.9	130	134.3	102.5	68	94.7	92	92.9	98.8	128.3	101.7	83.7
CARS	615.85	463.45	289.75	564.25	609.6	615.45	807.55	612.3	516.15	610.15	419.5	383.95	529.45	360.5	313.4	365.4	414.35	394.35	408.15	359.1
CARS2	134.3	154.5	133.8	128.3	71.5	78.3	108.2	152.7	149.4	77.9	152.8	100.6	123.8	162.4	137.2	199.9	140.9	113.4	104.6	123.9
CARTPT	43.5	28.7	59	43.5	2.3	1.7	3	13.9	3.5	34.5	10.1	33.6	41.9	43.9	60.1	30	5.8	17.5	28.9	56.7
CASC1	14.8	14.8	1.4	2.3	10.8	6.5	2	2.1	2.2	14.8	9.8	6.8	5.9	7.4	12.6	10.4	1.3	1.7	6	24.2
CASC3	216	383.7	488.1	523.6	381.8	276.8	131.9	340	345.7	301.7	291	228.6	196.8	270	221.5	308.3	182.4	153.4	271.5	211
CASC5	8.3	3.2	12.9	7.7	1.3	1.3	2.5	8.3	0.6	3.2	5	1.2	11.4	5.6	2.9	13.8	1.1	0.5	8	6.8
CASD1	53.8	108.2	84.8	91.1	95.9	92.7	47	74.9	69.7	115.7	90.8	103.8	118.1	89.3	94.2	63.3	53.2	97.4	101.2	110.6
CASK	143	106.05	190.3	127.45	106.35	113.65	71.4	92.25	87.3	132.25	112.3	87.2	84.95	130.25	154.35	119.7	94.15	117.4	106.95	118.9
CASKIN2	18.4	19.7	56.35	61.45	105.55	71.3	72.3	163.1	75.8	54.15	63.7	11.95	23.45	51.75	46.6	26.95	22.85	35.2	58.1	20.25
CASP1	204.72	98.96	142.44	82.84	84.88	77.86	132.56	98.14	97.48	112.38	190	248.32	95.66	209.28	293.24	256.8	190.2	186.1	235.44	207.14
CASP10	46.4	44.6	38.4	28.3	25.575	28.075	40.3	30.075	21.6	49.175	48.975	34.925	43.975	55.9	48.25	60.025	18.6	33.325	58.6	86.1
CASP2	32.82	24.86	29.9	29.72	35.88	25.12	23.76	28.98	22.74	50.7	39.62	26.74	26.16	22.8	16.42	29.9	22.48	18.36	35.1	55.94
CASP3	166	68.8	69.3	134.6	118.8	99.9	77.6	158.1	69.9	75.7	103	125.6	269.9	150.9	137.4	138.2	137.8	90.5	103.6	110.5
CASP4	152.95	83.2	94.35	93.9	140.7	159	135.85	99.05	76.55	88.8	102.75	76.85	58.9	105.05	110.75	93.2	113.7	98.45	73.35	77.3
CASP5	15.4	23	7.7	3	32.2	29.8	31.6	78.9	22.5	28.3	11.3	40.9	4.4	19.5	17	25.4	12.2	22.4	27.1	14.5
CASP6	86.3	56.2	50.85	47.7	31.4	59.1	6.75	16.4	53.8	34.6	84.8	81.1	143.05	102.7	59.75	55.9	50.8	46.45	51.25	65.7
CASP7	299	178.8	176.6	242.8	225.6	434	197.3	214.1	214.9	143.6	202.2	169	245.7	190.2	242.3	158.6	220	164.8	212.3	139
CASP8	78.55	46.65	89.7	58.3	48.05	87	54.75	40.55	64.65	76.65	67.6	121.8	261.95	76.3	107.05	67.2	91.55	68	101.45	95.5
CASP8AP2	93.7	84.7	87.7	58.6	69.2	147.7	43.6	17.3	97.3	87.2	85.7	98.7	71.9	98.1	83.4	102.3	66.4	111.4	121.8	106.6
CASP9	123.15	159.8	172.05	147.9	169.6	124.05	165.4	201.7	171.05	171.1	169.75	201	201.5	145.65	171.4	148.55	150.5	142.3	177.2	235.8
CASQ1	24.4	30.6	26.5	20.1	55.1	52	46.9	41.8	38	44.5	50.5	49.6	43.1	37.1	35.7	43.2	41.7	27.7	39.4	57.8
CASQ2	20.9	65	102.2	47.5	24.8	118.3	21.7	169.8	123.4	96.3	76.9	11.9	11.4	63.6	12.1	9.9	20.3	21.5	83.3	28.2
CASR	20.25	19.55	18.7	11.85	10.15	21.5	42.05	39.25	7.8	44.05	39.15	30.65	28.6	27.1	17.1	35.45	28.45	26.8	36.15	35.2
CASS4	1.7	9	5.3	4.9	5.6	5.3	2.6	4.9	4.9	8	9.4	19.2	5.8	9.2	16	7.6	3.2	3	4.7	7
CAST	411.15	419.75	522.875	461.775	533.325	810.125	427.025	488	484.35	437.325	426.15	377.475	359.475	486.675	446.25	562.675	397.25	344.075	372.675	431.45
CASZ1	107.8	93.1	131.6	111.9	50.6	80.8	97.1	47.4	74.2	76	134.2	86.1	108.5	76.2	111.1	110.7	66.8	92.6	120.3	118
CAT	406.3666667	341.6	456.6	190.2333333	206.9666667	635.2666667	217.4333333	260.5333333	488.7	338.6333333	210.5	560.3333333	594.1	390.0666667	562.0333333	459.3	415.7	403.9	534.3	431.6333333
CATR1	2.2	0.9	2.1	3.9	2.3	2.5	1.5	2.5	1.9	3.4	2.3	1.4	2.4	1.6	1.9	1.1	2.3	2.1	2.6	3.2
CATSPER2	27.7	32.2	62.1	33.4	42.4	61.5	33.5	22.5	22.3	14.7	67.3	83.1	26	47.3	11.3	18.9	10.5	30.5	10	56.3
CATSPERB	25.7	36.7	37.5	26.2	26.2	22.4	24.5	26	19.7	52.2	20	24.2	23.7	23.9	9.1	25.4	46.4	29.3	25.3	41.1
CATSPERG	9.2	14	9.9	8.5	6.2	22.6	5.2	24.8	19	14.1	26.8	12.3	10.4	5.5	33.1	25.1	4.8	8.4	5.3	36.3
CAV1	884.25	1434.85	1629.6	1000.55	1420.45	2514.55	860.5	1699.75	1796.3	1206.9	1391.75	1402	2616.65	1904.8	1799.2	1586.95	1317.8	1684.9	1328	1498.4
CAV2	155.4666667	234.2666667	214.8	231.8333333	320.6666667	522.7333333	263	266.1666667	239.5666667	249.9	221.7	151.9	316.3333333	245.8	193.9666667	232.3666667	212.0666667	141.5	196.8666667	186.4333333
CAV3	41.5	57.9	18.6	22.4	63.4	107.8	105.7	129.9	38.6	67.5	77	84.1	80.7	79.4	45.9	43.6	60.7	72.5	66.6	91.9
CBFA2T2	22.46666667	45.6	71.43333333	57.83333333	50.76666667	56.2	24.23333333	35.76666667	49.86666667	35.8	61.1	72.3	78.33333333	36.9	51	39.36666667	56.9	43.56666667	87.4	57.8
CBFA2T3	35.5	35.8	80.8	54.5	50.5	56	45.8	77.7	53.4	61.3	48.4	52	76.2	47	54.3	78.4	87.5	44	49.4	92.6
CBFB	399.75	437	301.9	306	269.85	342.1	238.9	223.05	237.15	199.2	333	456.85	364.35	351.8	431.25	431.6	342.4	311.9	373.65	317.45
CBL	27.6	15.2	18	22.4	26.5	17	42.8	13.3	22.4	36.7	26.6	21.7	19.1	21.7	22.3	24.6	18	26.5	28.1	40.1
CBLB	185.85	498.1	996.1	226.05	263.9	354.45	378.5	519.95	452.75	272.55	211.95	122.75	83.95	116.75	211.6	103.2	84.55	97.7	111.2	128.45
CBLC	2.3	4.1	6.1	3.7	3	4	6	4.4	2.5	6	10.5	7.4	4.5	8.9	2.6	8.1	7.8	2.8	5.4	7.6
CBLL1	42.1	50.8	35.2	32.6	61.5	57.8	27.4	31.2	53.2	30.1	33.5	24.9	16.7	10.2	25.1	26.9	22.6	18.6	25.2	34.1
CBLN1	36.6	17.9	22.3	16.6	9.4	7.5	12.2	13.5	5.6	23.1	23.3	20.6	19.2	24.7	13.7	39.8	21.3	10.9	21.9	50.5
CBR1	54	39	27.9	51.8	25.6	26.5	4	4.3	53.7	60.6	83.5	124.6	136.7	118.9	101.8	129.5	139.4	93.8	116.4	24.9
CBR3	151.2	172.7	263.7	126.7	130.4	191.5	125.7	178.8	189	77.7	209.6	284.9	558.3	376.5	261.1	442	245.4	246.7	440.9	359.8
CBR4	118.4	61	136.6	160.7	64.6	109.5	61.7	64.8	100.5	136.3	125.8	120.1	152.5	100.3	128.6	118.5	98.8	114.8	179	169.7
CBS	69.3	110.3	131.2	128.4	84.3	114.4	102.3	109.3	129.9	134.2	115.3	72.1	72.3	55.3	51.6	52.1	88.3	96	87.7	115.7
CBWD1	120.2	57	48.3	56.9	72.1	82.8	41.4	62.7	65.5	70.8	74.3	47	63.9	65.8	71.5	76.7	100.3	60.3	56.1	59
CBX1	185.7	251.9	225	208.8	172	256	152.5	170.3	248.1	264.1	453.7	364.7	203.9	402.5	333.1	350.4	242	309.5	412.8	362
CBX2	26.6	13.9	6.9	17.6	6	7	11.6	14	3.9	7	7.2	23.8	21.2	13.4	6.7	19.1	3.1	5.6	9.2	10.1
CBX3	692.55	432.4	314.5	515.9	467.3	681.9	493.95	546.1	497.35	348.85	400.8	375.65	672.85	333.6	378.6	418.8	441.8	467.3	331.6	296.65
CBX4	66.7	33.6	50.1	80.5	22.6	43.9	44.5	40.5	101.8	58.8	18.3	37.4	69.7	61.6	60.6	44.6	86.2	66.3	58.5	91.2
CBX5	73.5	52.9	49.45	78.15	96.9	53.2	32.7	51.5	29.3	50.6	109.9	69.5	81.25	115.05	76.9	101.7	94.8	64.75	113	66.95
CBX6	91.05	147.35	141.6	279.75	204.2	97.4	103.55	165.15	182.1	130.65	326.6	419.5	315.75	302.15	253.4	307.95	253.35	261.25	417.3	345.45
CBX7	337.9	526.5	649.3	255.2	291.7	248.6	138.6	261.8	561.9	281.5	194	366.6	573.3	384.1	407.3	372.6	358.6	255.1	506.7	371.6
CBX8	9.5	35.6	12.8	5.8	9.6	14.8	10.6	18.4	5.3	11.8	11.7	8.5	5.5	8.5	6.6	6.9	10.2	13.8	7.6	13.8
CBY1	293.5	203.5	258.9	179.6	119	121	123.2	102	155.1	246.6	293.8	246.3	101	257.7	148.5	280.6	214.7	155	212.4	204.1
CC2D1A	31.7	31.925	38.55	40.45	36.65	14.95	39.55	49.725	38.9	46.8	51.55	19.775	30.35	43.325	20.65	37.175	31.4	30.3	25.475	32
CCAR2	2.1	1.6	5.6	3.5	1.5	1.4	1.8	3.1	1.9	2.8	2.7	1.7	2.9	4.8	5.7	4.5	2.6	1.5	2.6	4.2
CCBL1	78.6	90.1	174.7	114.2	103.3	117.2	136.1	100.5	118.3	131.1	140.9	95.6	104.7	124.8	123.2	142.4	153.7	122.6	130.8	151.9
CCBL2	190.7	230.2	233.4	223.6	134.9	306.1	155.5	117.8	164.3	176.5	182.3	200.1	267.9	210	242.6	268.4	238.3	174.8	218.7	230.3
CCDC101	182.5	175.55	115.25	118.75	78.25	52	57.95	91.9	86.3	107.25	126.15	110.8	191.25	110.15	112.15	114.9	78.25	58.85	102.05	118.4
CCDC102B	0.9	3	13.7	1.6	1.9	1.8	2.2	3.5	2.7	10.4	67.6	21.7	1.4	48.3	21.5	11.2	22.8	11	34.1	36.6
CCDC106	7.4	5.2	4.2	8	3.9	2.5	3.2	6	5	3.2	7.7	5.6	8.8	2.3	5.4	11.4	12.4	6.3	7.4	6.3
CCDC109B	319.5	248	189.5	164.9	306.2	250.4	303.9	285.2	251.7	278.4	274.2	313.8	351.5	268.2	190.8	308.8	343.6	282	276.9	268.7
CCDC121	9.5	18.8	41.3	16.3	2.9	12.1	6.1	1.2	14.9	18.2	6.4	15.2	25	33.6	11.4	23.3	11.4	12.1	12.7	31.5
CCDC130	99.6	142	140.5	128.7	158.4	92.6	103.3	122.1	112.7	81.9	70.2	71.2	147.1	74.4	104.3	49	135.7	101.4	90.8	129
CCDC132	25	12	12.9	11.3	9	9.2	15.5	9.9	6.9	18.9	15.3	3.7	15.4	10.2	8.8	10.2	9.2	7.1	15.2	70.9
CCDC134	2.3	9.3	5.2	4.1	2.5	2.3	3.2	11.8	2.2	8.2	4.8	10.6	7.3	14	4.1	4.6	3.1	2.5	2.4	10.1
CCDC144A	24.2	2	0.9	10.4	2.4	3.7	3.8	3.3	2.1	9.1	4.4	11	11.5	3.2	8	2.9	9.2	2.4	7.3	6.5
CCDC15	20	25.8	43.4	34.3	35.7	48.4	50.8	52	29.8	56.6	48.3	50.6	41.2	17.7	34.8	57.9	26.3	46.9	41	55
CCDC169-SOHLH2	38.4	29.2	9.3	4	20.9	11.4	2.4	4.8	5.6	31.7	32.1	13.7	16.9	5.6	21.6	53.5	26	8.9	37.2	56.7
CCDC170	4.1	37.5	7.8	11.8	11	22.7	19.7	17.6	4.7	16.1	39.2	28.6	22.3	14.3	37	29.8	39.2	9.2	55.7	10.1
CCDC176	118.8	117.1	133.3	107.3	109	126.2	103.5	100.4	70.3	218	235.9	95.2	113.2	78.4	99.8	99.6	126.2	137.2	112.9	255.2
CCDC177	62.5	75.6	94.3	41.2	98.1	103.6	118.5	91.5	65.7	142.1	97.2	86.4	84.7	83.5	63.2	94.7	19.9	97.1	83.7	127.8
CCDC181	13.3	14.4	20.3	15.9	7.3	14.6	1.8	12.7	8.2	33.9	17.9	6.1	0.6	18.1	28.2	35.4	6.5	8.1	15.1	14.4
CCDC186	54.2	41	48.9	30.5	49.5	53.6	19.7	46.5	22	48.2	52.2	40.1	14.1	42.3	32.4	49.7	11.2	31.9	42.9	96.5
CCDC19	10.4	10.4	6.9	4.9	19.2	8.3	14.9	22.3	11.8	9.6	11.2	5.9	7.8	6.7	6.8	7.4	7.8	10.2	12.3	14.5
CCDC22	37	56.2	57.15	57.35	26.6	16.25	21.3	37.05	42.25	41.3	45.95	53.1	63.1	54.6	39.8	51	39.15	52.35	48.3	51
CCDC25	203.4	166.9	113.6	154.6	196.2	296.9	170.4	171.9	165.7	205.1	173	144	177.3	182.2	189.2	196.1	186.9	185	212.3	154.8
CCDC28A	239	294.4	388.6	212.5	297	393.3	206.3	189.9	301.7	301.6	240.7	332.6	277.8	237.3	270.1	417.2	274.6	292.5	428.4	280.3
CCDC28B	8.35	32	13.6	5.8	10.65	5.5	17.15	9.65	13.65	7.75	34.55	23.1	24.55	32.05	3.7	28.65	23.1	11.55	18.1	35.75
CCDC30	37.3	20.2	40.1	25.6	43.7	16.3	16.6	17.2	5.4	24.3	23.1	20.1	28.1	25.1	10.8	26.2	8.6	14.1	24.6	36.5
CCDC33	25.8	31.8	60.2	22.2	56.7	22.8	72.5	58.9	46.2	55.4	9.2	27.1	59.5	32.1	31.3	34.4	67	46.1	46.6	55.9
CCDC40	31.7	23.85	34.85	40.45	21.8	20.5	34.35	24.3	26.3	37.5	46.7	31	36.45	32.05	30.55	41.2	41	28.3	39.4	48.05
CCDC47	269	154.5	276.6	430.5	532.9	429.9	394.3	269.9	397.7	389.3	95.6	265.8	201.9	160.5	182.6	114.1	211	440.9	314.7	231
CCDC51	103	88.3	111.8	94.4	85	121.4	110.3	83	114.2	161.8	145	139.2	153.7	135.2	102.2	126.6	104.1	112.4	126.2	159.4
CCDC53	144.6	107.9	165.7	136.1	31.3	283.3	88.8	73.4	208.2	151.5	113.3	203	58.9	241.5	241.8	339	136.8	164.5	225.2	170.2
CCDC57	24.3	10	11.6	11.6	14	5.1	12.4	9.7	10.6	6.2	8.2	7.1	5.7	9.5	3.5	5.2	10.3	10.9	5.5	9.4
CCDC59	239.2	289.1	211.9	211.4	307.9	423.7	213.5	285.2	206.5	136.3	92.3	85.4	141.4	81.2	105	108	99.2	100.7	84.5	80
CCDC6	160.2	125.7	132.3	123.2	113.8	130.4	122	99.4	78.2	119.3	126.6	155	178.7	127.9	151.7	152.6	113.8	130.2	129.1	138.8
CCDC64	29	54.6	23.9	51.6	11.7	14.9	27.7	31.5	23.2	34.4	39.3	47.4	29.8	44.6	17.2	93.5	27.4	31.1	42.3	49.9
CCDC68	13.8	19.1	30.8	19	29.8	21.1	8.8	30.1	38.4	50.4	34.8	20.4	25.4	19.9	18.6	35.6	19.5	6.6	28	60.6
CCDC69	131.3	174.8	133.9	145.4	101	195.2	66.3	71.4	308.7	73.2	21.8	33.1	78	66.7	27.5	56.5	43.8	33.4	39.7	42
CCDC7	25.8	64.2	45.2	52.7	45.2	41.7	77.4	20.6	36.5	88	62.3	53.4	75.9	39	54.2	61.7	72.7	81.4	43.6	94.6
CCDC70	20	21.4	9.1	9	15.5	11.3	13.1	28.5	9.5	20.4	23.6	23.3	15.7	27.6	10.9	9.6	6.4	17.2	32.5	79.6
CCDC71	10.4	65.5	7.3	42.7	15.2	22.1	20.9	67.8	13.7	39.2	23.8	27.3	29.8	27.3	38.3	15.8	63.5	38.5	17.2	24.7
CCDC81	15.4	8.7	9.6	29.5	20.3	30.3	4.6	1.7	3.2	10.8	29.3	4.2	4.4	5.2	14.8	24.3	5.1	35.3	4.8	17.2
CCDC82	26.7	5.8	28.3	33	8.7	5.1	10.6	29	6.5	33.6	12.8	2	22.4	23.7	30.3	36.8	34.3	5.3	19.5	56.9
CCDC85B	37.63333333	36.63333333	40.73333333	62.76666667	84.56666667	24.83333333	122.7	86.73333333	51.2	71.23333333	69.9	56.4	57.6	57.5	26.06666667	61.9	103.1333333	54.53333333	98.43333333	86.73333333
CCDC85C	56.8	51.9	26.8	39.5	42.6	80.1	13.3	35.3	18.9	22.5	61.1	54.6	64.9	42.9	58.3	27.8	14.1	16	10.5	21.6
CCDC86	227	190.7	160.5	275.7	276.9	183.7	344.8	262.3	187.1	324	153.2	127.1	180.9	117.2	153.1	160.3	188.8	155.7	179	191.5
CCDC87	22.2	13.4	14.9	54.8	13.6	11.7	14.2	16.6	10.6	32.6	54.7	18	12.9	13.5	17.5	48.8	15.3	11.5	8	15.6
CCDC88A	41.2	33.3	34.25	33.6	21	26.2	17.5	9	24.7	26.05	38.75	78.45	60.1	37.5	52.55	71.8	26.65	51.55	46.45	36.45
CCDC88C	13.6	8.6	17.6	1.6	2.1	1.4	2.5	4	3.2	17.4	6.3	10.4	3.6	6.7	4.8	4.4	1.8	5.3	18.1	16.9
CCDC9	136.5	149.8	160.3	180.5	206.6	173.9	182.4	256.5	155.5	215.6	140.4	141.6	114.6	144.8	156.7	163.1	172	162.6	167.7	198.2
CCDC90B	365.1	289	326.4	228.8	208.2	407.7	182.3	221.6	281.7	312.8	215.8	331.4	510.3	367.9	344.2	352.9	268.7	362.1	390.8	309.3
CCDC91	77.6	143.3	77.7	103.9	36.5	155.9	71.3	86	125.8	109.8	70.4	101.5	133.4	93.2	86.7	110.3	112.8	120.2	131.4	107.1
CCDC92	157.9	208.7	287.5	309.8	308.9	193.8	248.9	339.2	346.3	441.5	337.4	225.9	339.3	342.2	236.2	345.1	295.3	273.2	271.4	267.9
CCDC93	51.96666667	50.56666667	71.4	39.6	66.46666667	61.8	38.5	54.26666667	47.26666667	59.63333333	74.86666667	63.8	58.66666667	68.9	60.7	67.9	86.53333333	84.73333333	72.1	75.66666667
CCDC94	37.6	39.6	10.9	38.2	21.4	4.9	6.5	64.2	56.3	45.8	27.1	23.2	72.3	37.2	37.5	28.7	42.4	44.1	14.6	4.9
CCHCR1	22.875	23.4	41.95	45.325	31.775	19.025	27.675	53.975	32.875	33.25	52.4	38.45	35.25	41.6	31.1	26.175	41.675	28.85	32.95	25.025
CCIN	11.3	13.7	9.8	9.9	7.5	7.6	11.1	16.1	6.7	15.2	11.5	8	12.3	14.5	11	30.5	6.6	9.2	9.7	17.2
CCK	37.8	21.3	40.7	6.9	3.5	6.3	17.8	7.3	4.4	11.2	14.1	19.6	11.8	8.2	16.1	34.9	2	5.1	7.4	16.5
CCKAR	17.35	5.6	37.75	11.8	10.15	16	31.8	23.4	9.15	23.35	31.7	23.9	27.7	12.5	12.2	8.4	22.95	6.35	6.05	16
CCKBR	38.7	41	63.2	51.7	36.3	38.1	73.7	39.2	25.5	87.4	78.5	36.7	45.4	57.8	61	46.8	48	43.6	46.8	93.7
CCL1	4.7	2.4	3.4	5.8	3.4	3.5	4.7	7.5	3.7	7.1	4.4	2.3	3.8	4.1	3.3	3.9	5.5	3.9	4.7	5.1
CCL11	13.6	33.3	3.7	7.9	53.9	33	90.5	63	47.4	66.1	86.6	20.8	32.8	10.6	19.6	44.1	21.8	14.3	48.8	67.3
CCL13	74.5	53.45	25.85	64.65	43.35	77.15	136.1	89.7	60.1	144.65	36.5	39.1	35.85	85.05	19.3	64.85	48.05	42.1	27.25	51.4
CCL14	435.1	631.7	592.9	693.2	1118.9	1225.8	2166.2	1284.9	1148.8	1335.6	751.3	438.9	185.3	874	250.1	425.6	723.8	428.3	401.1	1209
CCL15	3.5	5.8	6.6	35.4	3.1	2.8	4.1	5.9	3.1	5.2	35.6	18	11.4	21.4	19.3	12.2	1.7	2.8	4.2	31
CCL16	39.2	34.9	49	51.9	55.8	40.1	77.7	37	42.9	65.1	16	29.9	24.8	57.7	41.4	12.1	92.4	20	32.9	71.9
CCL17	34.7	3.9	12.5	4.7	6	2.2	4	12.6	4.4	6.1	6.1	3.3	9.2	2.9	3.9	8.7	4.9	5.3	4.6	6.2
CCL18	907.1	132	5.85	161.85	112.4	288.45	102.65	60.75	2503.95	66.8	368.2	233	174.55	184.3	73.2	141.2	791.2	1371.95	130.35	360.8
CCL19	30.5	20.1	12.3	40	36.6	33.6	409.1	215.5	49.2	252.2	30	89.7	130.4	108.8	77.8	68.6	286.8	165.8	230.9	450.1
CCL2	603.6	97.4	124	428.9	779.9	214.8	4173.2	2073	104.7	381.6	450.5	287.7	78	912.9	201.1	493.7	393.5	502.3	190.3	47
CCL20	4.9	154.5	4.5	388.7	7.4	9.6	1651.9	364.5	8.5	5.2	7.8	3.5	3.4	3.7	4.8	4.4	6.8	3.3	3.6	5.8
CCL21	8.3	14.4	33.5	7.1	105.8	12.6	64.6	63	7.9	79.5	40	12.7	33.9	11.3	9.9	12.5	63.7	8.1	44.3	81.8
CCL22	8.8	19.1	11.6	11	12.4	11.1	17.7	17	9.2	12.7	8.1	55.2	22.2	7.8	15.1	11.8	22.3	11.9	15	29.3
CCL23	40.75	27.45	10.4	29.7	7.85	28.7	38.7	21	93.55	46.05	9.65	26.1	15.35	15.9	3.7	6.35	13.2	27.35	5.95	26.45
CCL24	5.7	4	37.2	5.5	5.5	4.7	7.9	15.7	3.4	24.7	14.3	6.2	10.5	3.3	5.7	7.7	5.9	24.5	9.2	13
CCL25	25	31.8	30.3	30.6	8	13.5	26.6	14.6	18.4	55.4	4	17.7	7.6	24.3	11.6	35.5	5.2	10.4	11.1	8.7
CCL27	11.4	24.7	26.8	13.5	42.1	21.2	4.6	8.3	18.8	7.4	11.4	43.9	20.5	5	4.9	8.4	19.7	6	20.8	43.2
CCL3	510.2	884.5	605.2	385.3	959.3	1323.7	416.7	664.6	127.9	243.7	294	308.4	473	173.7	281.1	99.8	73.9	105.4	59.3	78.5
CCL4	197.5	641.9	366.6	321.9	491.3	564.4	204.4	367.1	149.5	338.9	157.6	158.7	202.5	115	177.8	120.4	114	235.1	103.3	129.5
CCL5	21.3	15.8	47.9	35.1	26.35	34.4	57.05	52.3	28.85	118.35	161.55	59.35	78.3	48.1	64.2	46.7	103.7	67.95	66.25	69.65
CCL7	33.2	21.9	17.1	20.1	33.8	7.6	26.4	24.4	14.1	18.8	7.7	25.6	16.7	16.2	8.4	6	6.8	8.2	17	31.5
CCL8	235.3	191.1	135.4	275.2	184	487.2	152.6	373.3	96.6	245.4	114.6	104	135.3	100.1	32.1	76.2	34	83.8	63.5	64.5
CCNA1	15.3	33.2	18.2	41.4	7.8	13.2	9.1	36.4	6.6	68.6	32.6	35.8	27.6	26.6	6	36.8	14.9	45.4	36.6	48.2
CCNA2	36.95	29.4	17.05	25.2	16.7	35.55	27.75	22.05	22.6	33.05	40.95	44.2	40.45	36.8	26.25	17.6	28.25	21.7	40	59.5
CCNB1	36.1	25.9	37.5	50.3	41.6	63.4	48.6	59.9	35.4	45	52.3	35.1	38.9	45.7	55.8	17.9	57.4	60	63.7	63.1
CCNB1IP1	370.6	622.8	383.6	265.2	329.2	260.3	201.7	184.8	279.9	259.2	205.1	188	73.5	185.5	206.5	261.3	186.5	121	263.8	180.1
CCNB2	35.7	44.1	39	22.9	20.1	42	33.9	50.9	19.5	46.2	56.2	71.9	79	53.7	19.5	50.7	31.5	12.6	42.6	58.8
CCNC	614.1	352	270.5	237.5	294.8	381.1	281	263.6	330.1	277.7	378.8	410.7	627.5	362.1	418.6	408.4	261	390.3	269.9	189.5
CCND1	96.25	129.25	69	74.8	78.4	46.6	82.85	82.5	60.7	148.95	194.7	157.2	226.55	110.8	134.7	216.55	196.15	139.2	149.3	139.55
CCND2	608.3666667	357.2666667	427.1	264.2333333	209.1666667	171.8	198.7666667	182.7	154.2666667	286.8	470.8	483.5	306.6666667	377.0333333	469.8	502.9666667	466.1	312.3	410.3	348.2666667
CCND3	303.5	422	380.1	311.4	280.3	233	273.7	264.2	621.7	272.1	211.8	159.2	187.7	114.8	218.7	287.9	414.2	293.2	219.6	268.7
CCNE1	26.2	27.7	17.5	37.2	14.4	5.9	8.3	6	15.7	15.4	45.2	25.5	34	41.1	6.3	19.8	6.1	17.7	8.8	7.5
CCNE2	13.65	25.95	24.25	27.2	17	27.25	11.8	12.05	11.6	33.7	26.5	27.85	21.95	17.6	19.15	35	28.15	11	28.7	38.2
CCNF	6.65	5.85	18.25	12.1	11.9	7.6	12.2	12.35	10.8	13.05	29.35	16.4	19.65	13.75	16.7	20.7	9.95	7.9	10.3	5.3
CCNG1	337.6	461.5	525.9	274.3	645.2	778.4	442.8	374.5	468.5	539.8	538.1	526.4	481.6	554.6	669	600.3	534	546.3	483.4	489.1
CCNG2	299.2666667	393.2666667	393.8	168.9	240.6666667	353.2	222.2333333	172.7	275.2333333	167.6333333	193.1	201.1333333	246.2	194.2333333	204.7666667	175.9	147.4666667	147.0666667	194.4	183.4333333
CCNH	422.7	526.2	374	438.8	332.2	594.9	400.8	491.2	292.8	400.4	219.6	270.3	256.9	268.3	327.8	301.9	249.3	283.6	236.5	199.7
CCNI	800.6	1858.65	2037.5	1633.85	2313.6	2195.25	1893.55	1792.85	1749.05	1625.35	1662.85	1347.45	750	1724.8	1621.9	1705.35	1715.25	1506.65	1636.65	1609.7
CCNJ	31.9	31.6	19.5	22	28.7	36.3	26.3	38.3	14.6	28.3	57.7	44.3	21.3	45.5	30.3	36.1	49.9	27.3	39.6	27.5
CCNJL	48.2	39.1	8.1	41.9	66.9	44.9	85.2	34.7	65.9	52.5	60.2	39.3	36.5	34.9	21.6	45.8	45.8	34.1	47	59.5
CCNK	5.7	3	7.2	6.3	11	8.5	8	13	8	15.5	11.3	9.3	9.7	9.7	10.6	8.1	7.1	9.4	9.4	15.3
CCNL1	1020.7	886	1232.7	1206.6	1727.9	1819.9	1278.9	1237.1	817.1	855.8	579.2	229.2	165.8	800.8	291.2	187.8	233.2	169.1	247.6	296.9
CCNL2	125.1	121.4	89.4	118.5	246	11.4	129.3	160.7	164.9	93.1	195.7	74.6	142	130.1	101.5	44.3	237.6	142.7	152.2	179.2
CCNO	28.9	44.9	83.3	15.8	12.3	47.3	47	29.4	48.5	58.5	77.8	57	22.7	75.2	65.3	24.7	57.7	52.9	54	47.9
CCNT1	43.9	61.2	131.5	134.7	49.3	39.1	53.2	103.4	49.2	93.2	14.5	57.1	32.6	58.9	75.1	59.5	34.6	21.3	72.3	113.5
CCNT2	68.9	53.53333333	69.26666667	57.13333333	40.36666667	57.93333333	29.86666667	39.26666667	42.66666667	64.8	75.6	63.63333333	77.46666667	47.56666667	59.16666667	56	55.83333333	58.03333333	60.8	57.9
CCP110	134.1	96.5	65.4	67.4	82	138.5	62.1	65.6	79.3	30.9	55.6	61.2	134.6	112.2	72.2	80	70.8	101.6	66.2	102.6
CCPG1	85.8	119.3	66.1	86.2	105.8	120.7	91.2	75.7	81	75	102.1	112.7	79.4	83	78.1	90.4	74.6	92.9	82.1	103.9
CCPG1	159.95	257.9	176.875	161.8	131.95	232.85	96.025	106.175	158.45	177.025	257.5	246.075	191.85	278.375	255.825	250.8	252.25	311.325	196.675	187.05
CCR1	309.85	179.05	95.15	179.45	164.75	160.5	203.5	62.25	227.3	349.25	289.55	337.65	308.2	157.6	236.7	479.75	379.9	579.05	303.9	320.9
CCR10	27.8	45.9	20.9	4.7	87.6	35.8	55.3	69	49.8	42.2	25.3	35.2	31.1	36.7	39	27.1	39.4	35	41.8	54.4
CCR2	32.8	45	47.15	45.15	36.5	39.45	46.85	43.8	17.3	77.1	75.25	65.95	43.95	54.95	79.5	74.3	81.7	50.1	79.4	101.7
CCR3	28.8	32.2	4.8	36.7	31.4	25.3	23.8	29.8	18.6	49	5.4	2.8	28.8	23.8	30	48	35.6	12.5	26.3	34.8
CCR4	6.1	29.2	10.2	26.8	51.1	40.7	73.7	53.1	35.8	70.6	55.5	53.5	39	41.2	49.6	4.8	34.7	24.3	52.5	107.3
CCR5	55.1	12.1	15.4	16.7	24.8	20.9	30	44.7	20.9	109.7	113.9	100.9	57.9	133.7	119.8	154.4	33.5	33.6	132.5	112.3
CCR6	16.6	8.7	24.4	11.3	6.8	12.3	1.3	2	3.7	19.5	10	16.2	22.1	11.4	8.4	3.7	7.8	6.6	11.3	21
CCR7	22.8	42.5	29.2	46.1	23.7	38.7	54.6	67.6	10.1	69.1	47.3	53.6	86.1	52.9	78.7	34.7	29.4	36.5	62.1	102.5
CCR8	25.8	18.1	20	40.6	20.3	40.3	50	44.3	47.5	30.6	37.3	30.8	18.3	21.9	15.1	7.4	29.9	17.5	32.6	74.6
CCR9	42.3	30.7	47.8	43	24.7	22.8	21.6	8.9	21.4	59.5	45.6	29.8	36.8	27.7	21.4	49.2	11.1	9.8	35.8	53.5
CCRL2	95.3	84.8	44	28.8	9.8	29.2	10.7	34.2	53.6	56.9	25.3	80.4	63.6	58.9	67.7	35.4	9.1	41	35.6	15.1
CCRN4L	78.9	83.4	81.8	78.9	84.2	86.7	101.1	91.9	71.9	156.3	122.1	94.9	74.4	60.4	67.3	83.6	83.5	48.4	92.9	153.7
CCS	67.8	112.7	110.5	58.6	48.3	48.6	60.3	118.8	189.8	126.4	62.5	95	100.5	85.4	87.9	42.4	120.2	100.8	153.3	159.5
CCSER2	134.9	109.3	125.1	107.95	82.7	134.3	62.05	97.35	112.55	87.5	121.1	125.7	76.4	120.75	155.15	110.75	135	101.1	104.5	123.9
CCT2	814.35	239.7	239.75	374.65	406.45	316.7	675.75	363.8	259.7	367.75	278.85	309.05	125.55	274.5	313.95	253.6	280.75	309.15	270.1	241.7
CCT3	874.8	456.2	513.4	641.1	413.5	222	660.1	428.2	446.2	527.3	432.6	327.1	531.4	426.5	440.4	441.6	533.8	478.5	455.5	283.2
CCT4	885.3	1230.8	973.4	912.2	918.2	545.8	1280.3	548.9	777.3	633.7	997.4	1138.4	1074.4	1196.4	1141.4	1289.2	822	1072.9	954.3	915.1
CCT5	826.5	416.3	407.6	582.6	453.3	268.7	663.1	456.2	400.3	655.5	501.2	388	311.8	373.9	315.3	449.5	495.7	540.1	489.7	461.4
CCT6A	523.35	175.45	183.7	369.25	242.9	162	238.15	157.35	163.2	159.25	216.45	150.45	248.5	216.55	152.85	204.5	157.75	105	116.2	144.05
CCT6B	74.3	54.5	78.6	84.8	86.9	83.4	69.2	72.3	52.7	92.3	62.9	81.7	106.6	51.9	81.4	67.3	61.9	50.2	63.5	75
CCT7	726.2	502	319.3	493.8	272.4	161	407.2	220.1	322.9	371.7	225.4	299.6	620.1	415.4	325.1	459.5	242.1	276.7	252.5	144.4
CCT8	298.8	338.4	460.5	355.35	304.45	325.75	379.4	260.4	283.35	353	262.7	286.3	176.35	258.7	297.75	278.5	341.6	279.35	305.35	250
CCT8L2	5.6	8.4	37.2	3.6	9.3	7.4	7.1	16.7	5	27.6	7.8	17.9	55.4	3.3	4.3	7.1	8.6	8.5	8.6	33.9
CCZ1	44.1	95.8	108.1	52.1	80.1	76.3	93.6	93.4	52.7	122.4	112.1	69	91.4	43.1	50	95	83.8	57.3	94.2	177.7
CCZ1	505.7	383.05	374.45	390.2	358.45	460.5	417.55	293.45	367.1	377.9	487.2	392.5	570.7	353.45	399.55	462	455.8	392.2	395.55	369.65
CCZ1B	39.6	39.9	29.7	65.5	78.8	107.9	33.2	56.2	61.7	80.2	48.8	33.5	10.6	48.6	27.9	35.3	33.2	49.2	32.3	20.2
CD101	8.7	5	27.5	43.5	25.7	7.3	19.9	43.8	9.5	45.1	29.8	10.4	38.2	30.6	33.8	63.5	13.3	11.1	26.8	68.7
CD14	1190.6	828.2	425.2	772	1884.1	345.5	1082.6	475.8	894.6	1273.9	784.4	1653.6	1318.6	1263.9	1755.6	2235.9	1883.4	3855.4	1433.8	1713.1
CD151	140.3	184	212.7	287.5	170.8	52.2	200.4	288.4	284.7	227.7	259.2	257.6	324.9	299.8	265.1	302.1	350.3	325.7	273.6	145.9
CD160	12.7	24.9	42.1	22.2	19.7	27.7	31.1	42.1	16.1	62	38.9	16	29.6	18.6	9.3	43	10.4	33.2	29.1	46
CD163	5145.7	3046.166667	2708.4	2550.633333	1084.566667	2243.466667	1238.966667	387.6	2794.133333	1947.166667	784.2	1649.8	1665.366667	967.4666667	1895.066667	1748.2	1652.3	2130.966667	993.8	1076.8
CD164	1612.8	1008.233333	662.7666667	724.0333333	554.3333333	854.7333333	656.9666667	382.8666667	810.6666667	607.3666667	703.6	869.4666667	1431.166667	912.0333333	1325.133333	1294.833333	1289.033333	1491.433333	771.8666667	641.9666667
CD177	51.4	75.7	120.8	86.2	62.2	56.2	69.5	55.1	27.1	48.3	44.4	52.7	12.7	55.8	20.8	49.1	56.5	9.8	51.4	61.6
CD180	99.2	61.4	35.3	15.8	39.6	48.9	50	64.4	55	125.7	142.2	255.4	225.4	62.7	230.1	89.3	113.3	245.8	126.1	131.5
CD19	36.5	16.1	34.4	10.5	3.6	57.9	21.4	59.8	40.3	37.5	32.5	48.3	38.4	28.8	42.6	40.6	44	66.8	37.3	63.6
CD1A	64.5	79.3	80.3	62.5	95	116	112	154.8	66.9	134.6	83.3	91	81.5	97.4	75.6	71.9	95.9	85.6	88.5	191.5
CD1B	45.6	5.4	7.8	36.3	4	6	13.7	16.4	8	20.8	27.8	25.1	11.6	17.2	20	32.8	11.9	9.4	12.2	47.5
CD1C	2.7	5.3	50.7	7.3	5.6	3.3	3.9	6.6	3.8	7.1	11.8	14.9	3.8	34.4	9.3	87.5	5.1	4.9	12.4	22.8
CD1D	32.7	19.5	6.1	27	40.4	11	43	14.3	36.5	18.3	18.7	20.9	22.4	13.3	21.8	16	20.2	23.4	20.9	40.9
CD1E	7.6	10.7	39.7	17	7.75	17.15	7.1	8.95	7.5	11.35	21.35	26	32.6	21.8	23.1	14.15	4.2	8.05	18.15	28.3
CD2	50.3	29	42	29.1	43.1	42.7	61.2	32.7	39.7	154.9	168	121.6	204	79.4	122.1	114.8	103.6	103.3	165.2	145
CD200	54.3	26	53.05	45.1	75.7	77.25	183.8	116.4	24.85	55.3	84.35	42.15	53.95	81.6	32.9	70.7	72.1	56.5	91.3	106.25
CD207	43.1	27.5	7.4	4.5	10.2	46.7	47.1	101.2	33.2	72.5	34.2	13.9	43.3	38.4	37.3	19.9	28.7	34.5	49.9	67.2
CD209	146.95	97.55	45.6	93.5	109.8	84.9	59.9	96.05	66.35	167.05	64.1	82.6	97.3	87.2	51.3	115.35	56.65	92.75	77.85	115.55
CD22	18.6	21.7	37.375	22.625	48	41.425	48.65	54.025	31.925	39.425	39.3	34.3	33.725	20.1	36	32.375	38.1	42.275	34.55	47.725
CD226	12.6	25.6	8.7	17.7	6.6	20	18.3	17.2	8.7	37.4	13.7	19.7	14.3	13	8.3	21.3	12.4	15.1	20.3	35
CD24	16.55	30.06666667	27.96666667	44.4	43.31666667	54.63333333	16.83333333	59.76666667	25.23333333	50.23333333	51.56666667	30.21666667	58.28333333	34.75	51.5	54.26666667	36.28333333	37.95	43.05	70.61666667
CD244	10.7	6.7	8	7.2	28.9	13.5	17.9	14.1	10.6	40.5	8.5	36.5	34.4	16	7.4	19.9	24.4	8.7	50.8	57
CD247	32.3	33	15.1	15.3	22.6	31.9	29.8	26	34.7	32	37.3	26	53.4	9.7	18.9	14.4	58	63.7	46.1	45
CD248	237.2	248.6	468.9	1716.1	645.8	964.2	401.3	987.2	865.3	1140.9	557.4	486.4	550.9	811.2	334.9	588.3	706	876.7	599.8	734.9
CD27	32.5	41.8	38	57.3	48.8	46.5	88.4	46.5	43.5	77.7	49.5	54.3	112.5	33.6	40.8	63.7	52.2	58	102	171.4
CD28	19.73333333	31.5	22.1	23.66666667	24.96666667	25.13333333	29.03333333	20.03333333	17.8	42.63333333	52.96666667	69.46666667	69.9	28.23333333	57.26666667	30.23333333	58.86666667	101.8666667	36.76666667	72.73333333
CD2AP	50.5	107.2	81.5	51	102.1	109.2	77.6	54.4	93.5	67.5	88.2	79.8	47.1	68.4	100.9	102.5	87.4	102.6	92.9	82.3
CD2BP2	97.4	103.1	119.2	121.75	67.1	42.35	47.7	54.85	107.9	61.15	56.25	96.15	111.35	106.4	97.05	106.8	76.1	78.6	93.4	86.2
CD300A	35.46666667	21.2	23.46666667	32.33333333	19.63333333	34.83333333	42.66666667	37.33333333	19.8	33.03333333	38.73333333	83.06666667	71.1	25.36666667	65.5	46.8	55.83333333	56.9	68.76666667	53.03333333
CD300C	58.2	46.9	60	80.9	51.9	41.5	64.4	49.2	73	85.5	74.3	106.4	88.9	92.3	103.7	148.6	155.6	112.4	123.2	136.3
CD302	1206.3	1121	714.5	597.7	553.3	1258.8	539.1	457.2	1267.7	487.3	502.4	848.3	465.2	749.2	961.7	953.2	683.7	983.1	624.3	609.2
CD320	51.5	72.6	65	104.5	31.1	21.7	82.7	52.2	119.1	33.3	80.2	80.5	62.2	10.4	122.1	45	116.4	74.3	120.8	93.6
CD33	43.3	60.6	14.3	15.8	9.1	16.7	13.8	12	35.5	17.5	27.1	70.8	70.8	17.4	33.7	22.1	27.9	62	12.2	29.7
CD34	90	159.3	171.3	227	648.8	333.9	315.2	406.7	260.7	470.8	335.5	203.6	85.8	362.8	105.5	235.3	315.4	219.2	367.4	315.4
CD36	277.2666667	79.63333333	89.1	104.2333333	67	122.5	56.46666667	117.8666667	105.5333333	171.5666667	91.3	135.5666667	121.9	236.5333333	124.2	173.2666667	81.86666667	75.06666667	107.2333333	145.7333333
CD37	85.1	115.3	82.3	48.4	7.5	35.6	51.5	7.8	273.8	106	176.8	316.4	139.8	130.8	153.7	192.2	205.9	343.3	239.8	148.6
CD38	109.6	44	59.9	49.1	28.2	48.5	76.1	8.6	25.5	181.6	20.6	31.9	53.6	22.7	55.6	58.4	14.9	51.7	48	74.5
CD3D	50.9	24.3	56.9	42.7	34.9	51	62.4	58.6	33.4	132	134.8	78.5	121.8	85	119.7	70.5	86.9	84.6	110.5	127.6
CD3E	81.7	68.4	77.7	66.1	68.9	31.6	119.9	91.7	36	138.4	104.9	62.4	76.2	63.5	61.4	85.6	63.9	58.2	110.7	123
CD3EAP	124.7	63.8	96.9	16.6	64.1	134.8	99.3	44.6	62.9	115.9	34.1	96.2	105.4	48.8	80.5	110.5	62.6	54.2	52.6	159.8
CD3G	4.2	5.8	15.1	4.6	10	8.4	10.9	10.9	5.1	12.7	13	8.8	7.8	10.8	9.2	8.7	14.7	8.9	9.3	13.6
CD4	65.5	123.85	114.6	84.45	59	106.15	70.9	56	88.9	89.15	151.25	298.7	152.5	136.7	152.2	201.05	226.85	298.55	197.35	166.1
CD40	105.075	110.65	119.675	106.5	185.875	107.8	223.075	142.6	123.075	139.25	105.55	121.45	133.25	109.925	128	111.075	176.4	151	163.05	144.175
CD40LG	6.3	6.9	16.5	6.8	11.6	9.8	15.7	16.2	7.3	11	10.6	14.9	2.5	6.1	7.5	7.2	12.4	17.9	10	16.5
CD44	478.325	1015.9625	508.525	703.6625	960.85	586.6375	1002.6125	1038.7875	471.25	464.2	446.875	663.7625	364.45	814.0125	632.5	909.525	660.5	551	585.2375	602.6375
CD46	234.1333333	262.2	176.7333333	186.7333333	193.0666667	210.2	192.2333333	127.6666667	211.2333333	160.0666667	169.1	322.1333333	291.6	260.7	357.2666667	346.7666667	330	299.6	286.8666667	230.2
CD47	321.55	243.2	262.225	313.65	294.175	365.275	346.125	288.725	213.725	326.6	359.35	391.1	463.225	452.45	391.975	358.4	435.25	460.125	366.575	323.4
CD48	94.4	87.5	123.4	97.2	101.8	108.8	160.6	87.5	68.4	188	158.9	240.8	118.4	131.2	207.1	137.9	224.8	158.4	200.6	237.2
CD5	9.6	17.7	61.6	43.3	32.3	49.7	33.4	24.8	24.8	73.7	61.7	18.5	94.3	20.4	23.4	80.8	19.3	26.8	113.5	39.8
CD52	32	15.2	6.4	7.15	5.5	6.55	8.55	12.7	6	57.65	77.45	191.1	26.85	80.15	119.85	65.45	141.3	165.15	94.1	32.5
CD53	1779.1	1029	788.8	955.8	404	579.1	691.8	296.3	881.2	1017.1	908.1	1444.6	588.4	1050	1682.2	1441.3	1149.1	2081	1189.3	1227.4
CD55	286.15	488.5	298	382.75	420.75	394.75	288.5	383.2	479.65	242.5	321.05	547.6	382.25	748.1	742.9	700	825.05	644.55	714.3	456.85
CD58	193.32	159.82	107.82	92.38	74.72	128.28	63.66	38.22	119.84	129.48	112.72	223.82	210.02	157.52	177.68	262.64	196.02	256.94	145.42	126.94
CD59	1017.575	720.425	601.175	649.575	891.875	615.125	1479.55	1062.975	851.825	928.325	884.3	1382.35	236.7	1164.325	1132.175	1118.6	931.075	1312.05	835.475	803.35
CD5L	16.7	23.3	19.7	18.5	23.2	44.2	36.4	22.4	15.8	32.3	6.1	45	24.8	10.1	12.9	18.4	6	5.3	26	59.2
CD6	24.075	31.075	43.8	28.675	32.375	36.2	39.7	42.4	23.55	75.125	35.875	46.95	39.025	40.375	44.375	34.775	57.925	55.35	45.425	65.45
CD63	5703.1	3241.5	3218.1	3979.4	3795.5	2647.6	4501.2	4160.8	3541.6	3252.1	5292.1	5649.5	5986.4	6049.6	7307.2	5288.3	5115.4	5274	3881.2	4222.9
CD68	112.9	70.1	55.6	77.8	72.6	91.4	58.9	117.4	145.7	116.2	88.2	140.7	244.2	83.3	121.7	106.8	192.5	229.7	151.4	154.2
CD69	154.8	65.5	145.4	82.1	59.4	208.5	105	51.1	116.1	207.8	86.9	70.1	46.3	64.2	33.1	17.7	34.1	52.2	57.2	48
CD7	4.2	11.05	7.65	4.75	6.8	6.75	4.75	9.2	6.8	6.5	7.7	5.8	5.95	4.65	12.65	17.15	7.05	3.6	5.55	5.95
CD70	11	58.9	38.4	31.2	15.5	36.1	87.8	52.2	33.2	79	54.9	42	41.9	78	7.4	65.2	25.4	32	31.5	38
CD72	20.7	5.9	3.4	7.6	35	17.2	7.1	23.1	37	5.4	27.8	11.5	2.4	25.3	25.1	20.2	43.3	38.7	4.1	3.7
CD74	2700.9	1927.4	2070.1	2015.8	2508	2215.6	4746	1956.4	2685.4	4424.7	4043.3	7730	4899.9	5303.6	7740	8483.7	7193.8	6892.3	4004	3552.9
CD79A	38.8	32.1	97.5	54.8	28.4	46.4	75.2	90.1	33.1	91.5	75.6	41.7	73.7	36.5	93.3	51.7	152.8	103	94.9	171.6
CD79B	17.1	13.7	20.5	41.2	58.5	57.3	61.2	60.2	47	54.2	33.4	29.2	24.9	49.3	39.9	33.4	49.9	35.3	57.1	49.2
CD80	54.5	65.5	121.7	79	88.5	78.3	106.3	87	64.1	119.3	101.6	103.8	71.8	71.4	98.3	100.5	85.7	66.3	94	165.3
CD81	2001.4	2745.7	2174.3	2684.8	2920.6	2484.9	3184.3	2757	3628.5	2854.8	2577.9	3000.3	3602	2991.6	3073.5	2446.3	4840.5	4090.6	2897.7	3860.2
CD82	93	114.5	104.9	157.5	104.4	56.7	129.6	183	164.2	223.1	386.7	274.2	327.4	193.2	190.6	155.2	356.9	140.7	654	421.8
CD83	111.9	356.5	211.8	457.5	488.6	269.9	100.4	204.6	114.4	152.8	186.1	169	92.3	130.5	54.6	76.3	135.3	134.3	93.5	187
CD84	112	87.9	73.13333333	74.85	67.41666667	85.33333333	64.91666667	42.83333333	76.58333333	100.0666667	133.45	315.2166667	84.03333333	92.55	156.8333333	134.0833333	101.05	214.2166667	157.4166667	193.4666667
CD86	47.16666667	102.6	90.43333333	77	68.86666667	84.26666667	23.7	29.26666667	99.36666667	67.93333333	102.3	178.8333333	64.86666667	101.2666667	149.8333333	148.6	117.0333333	201.2	120.5666667	120.2333333
CD8A	52.9	34.5	24.3	86.3	53.3	66.3	77.6	42.8	44	188.2	97.1	32.2	67.7	62.1	64.9	71.4	116.3	115.2	137	93.3
CD8B	22.15	29.3	16.25	7.7	14.25	6.85	24.35	26.6	14.45	48.95	32.85	16.9	29.8	33.45	13.05	25.2	22.7	16.95	34.25	10.3
CD9	1321.5	1100.6	1787.6	936.8	1671.5	2368.5	1062.3	1887.3	2239.5	1571.4	818.6	1369.7	2339.4	2688	1680	2649.4	2509.3	1418.5	1721.1	1365.7
CD93	195.75	172.5	314	301.2	657	430.1	895.1	855.45	426.75	344.9	418.6	207	183.4	411.15	154.1	268.6	303.45	238.5	300	349.4
CD96	8.5	19.7	38.2	10.6	13.9	14.4	20.5	7.7	13.4	43.4	49.8	15.1	51.4	7.1	33.1	4.3	20.9	29.9	19.3	25.9
CD97	84.5	210	186.5	227.8	192.9	76.8	119.2	222.1	102.3	185.7	179.3	162.8	176.9	199.6	140	253.1	206.3	235.3	159.3	255.5
CD99	1232.55	1961.3	1257.15	1692.75	1816.9	1548.95	2009.65	2385.95	2313.55	1944.25	2524.3	1801	1945.8	2218.45	1922.45	2464.1	2953.15	3191.2	2014.9	2287
CDA	18.8	80.4	65.1	39.6	8.7	7.6	17.6	18.1	59	19.3	25.7	6.2	10.5	11.2	14.8	40.2	4.9	6.9	7.5	6.3
CDADC1	66.1	19.9	37.1	34.1	47.8	35.5	35.5	40.3	47.4	50.1	34.9	36.1	38.6	44.1	19.5	17.4	21.3	37.3	35.8	35.7
CDC123	508.1	375.8	348.5	368.1	329.8	272.8	419	249.7	299.6	406.2	388.3	387.1	710.9	425.7	362.4	241	328.4	372.8	433.3	449.1
CDC14A	22.8	21.96	14.48	22.4	21.68	24.98	21.04	21.38	18.52	23.06	22.72	17.4	29.72	15.22	16.24	21.86	12.54	11.7	26.76	25.32
CDC14B	58.78	84.36	120.16	80.36	114.7	136.52	61.68	120.56	114.6	74.52	121.66	93.18	97.04	107.66	69.88	70.36	61.78	70.04	94.32	117.44
CDC16	176.6666667	157.6666667	280.0666667	211.2666667	145.4666667	229.6	140.2	153.2666667	180.7	174.4666667	282.3	274.6	267.4	252.1	278.9	136.4	229.4	246.7	320.1666667	265.1
CDC20	3	4.7	3.2	3.8	9.1	3.4	26.9	16	6.6	10.4	12.2	14.1	8.8	26.9	11.3	9.7	6	9.8	9.6	11.7
CDC23	108.6	79.6	90.5	95	86.2	153.8	71.5	65.7	116.8	108.3	127.1	109.4	90.4	105.5	119.4	136	112.5	126.5	116.9	73.7
CDC25A	5.3	4.65	10.75	7.1	6.75	7.7	12.65	21.55	6.4	9.45	22.45	20.35	19.9	9.55	4.6	5.5	11.9	7.1	13.55	20.2
CDC25B	199.8	183.4	235.2	270.9	233.2	236.4	190.5	287.6	285.8	227.8	277.7	209.4	230.8	207.9	159	204	258.8	264.8	307	307.9
CDC25C	17.23333333	21.93333333	21.5	23.83333333	17.56666667	16.8	22.43333333	42.93333333	24.63333333	33.63333333	30.96666667	12.1	6.666666667	15.23333333	11	22.4	26.7	17.3	26.56666667	36.8
CDC27	100.375	123.175	111.8	116.025	201.8	176.925	118.95	131.725	120.625	127.1	131.4	124.725	149.9	105.15	135.575	117.05	116.2	140.925	139.2	154.975
CDC34	51.1	72.4	89.3	55.7	154	53.5	136.4	120.7	149	106.4	81.2	78.3	85.4	61.6	30.5	66.3	112.5	141.9	122.2	127.5
CDC37	199.2	200.7	149.1	305.3	352.2	46	289.6	236.1	254.8	278.7	172.4	112.9	167.5	220.8	151.2	211	237.1	150.1	327	258.3
CDC37L1	153.2	204	97.1	181.2	208	180.8	140.7	79.1	143.6	205.9	111.6	129.9	136.6	78.8	112.6	118.8	133.5	101.3	125.2	124
CDC37P1	1.9	5.3	9	3.5	5	4.7	4.8	6.8	2.9	5.1	6.1	2.9	3.7	10.5	4.4	6.4	4.6	2.5	4.9	9.4
CDC40	249.6	192.55	156.45	116.15	161.8	196.15	105.15	97.5	148.25	163.75	169.9	202.25	146.5	154.5	207.55	168.45	165.8	166.55	157.4	122.8
CDC42	198.95	104.275	192.6	186.025	147.675	154.45	208	340.525	115.9	369.625	147.325	251.1	81.325	152.075	151.425	120.175	125.225	104.6	198.725	114.85
CDC42BPA	68.075	80.725	95.35	69.825	91.325	102.775	71.5	121.4	89.15	115.95	164.125	81.35	94.075	120.725	77.4	79.525	73.275	101.025	106	123.475
CDC42BPB	68.8	86.8	99.4	142.2	212.4	128.3	140.2	197.4	248.2	226.9	97	157.7	124.3	135	105.7	120.1	291.5	155.7	130.4	158.4
CDC42EP1	36.9	35.1	22.6	85.7	137.4	47.6	210.9	195.2	110.4	97.7	73.8	45.1	23.2	98.7	61.4	33.5	53.4	66.9	98.7	65.2
CDC42EP2	54.65	64.95	39.35	58.1	81	54.4	52.7	169	100.1	50.85	52.5	13.95	60.5	49.55	19.2	50.8	55.45	36.3	74.15	35.6
CDC42EP3	92	83.03333333	86.83333333	78.96666667	153.2333333	97.13333333	278.5333333	148	134.1333333	145.7666667	79.53333333	52.36666667	47.06666667	67.46666667	45.76666667	32.9	50.1	41.06666667	63.66666667	60.8
CDC42EP4	95.76666667	281.5	244.5666667	430.3333333	517.8	366.1666667	280.5	418.4333333	347.4666667	288.4	133.4333333	136.1666667	135.7333333	109.6666667	81.96666667	152.5	165.6666667	129.5	207.5666667	200.0666667
CDC42SE1	265.5	426.6	456.9	393.2	356.7	451	353.2	479.2	376.8	423.2	390.8	354.4	369	278.6	313	321.6	320.1	242.7	371.9	426.6
CDC45	5.7	1.9	5.9	18.9	2.9	3.5	3.4	4.6	4	7.7	4	3.2	3.2	3	18.1	10.2	3.9	3.2	2.5	4.1
CDC5L	152.275	205.275	149.775	96.2	103.775	163.625	106.725	84.65	115.575	115.3	78.925	123.75	86.875	108.675	127.425	111.25	106.35	71.4	94.95	89.3
CDC6	47.65	25.2	26.65	29.45	23.5	24.55	21.45	49.45	13.75	33.6	39.35	24.7	34.75	28.65	36.25	34	23	22.1	16.5	36.15
CDC7	53.4	59.5	65.2	95.3	117.5	74.8	90	137.3	70.1	105.6	58.1	56.3	40.5	56.3	45.1	43.2	75.5	46.7	68.6	75.3
CDC73	220.4	179.8	124	65.6	98.8	123.8	65.3	65.2	66.1	110.8	69	119.5	215.9	103.3	110.5	125	46.5	112.2	98.5	49.3
CDCA3	8.7	26.3	14.6	27.9	20.6	8.2	4.9	16	30.2	19.2	29.2	24.7	9.7	20.6	10.7	13.2	18.6	8.2	19.4	12.8
CDCA4	112.2	94.3	132.1	120.4	124.1	85.4	109.4	140.8	123	133.2	142.6	137.4	144.4	103.4	97.3	130.6	114.8	134.9	148.7	156.8
CDCA8	10.7	10.8	9.8	11.7	11.2	9.2	12.1	9.8	9	11	11.6	9.3	9.1	14.6	9.1	16.3	8.1	9.9	9.7	11.6
CDCP1	13.4	7.3	17.8	21.6	27.6	21.6	13.9	15.1	13.5	71.1	27.6	28.4	14.9	11.3	17.7	39	12.6	21.5	70.3	37.1
CDH1	6.65	4.65	7.9	10.75	7.15	5.7	8.25	4.9	9	7.7	4.35	5.15	7.25	5.4	13.15	14.45	3.65	2.75	7.65	8.8
CDH10	59.7	28.4	56.9	53.9	62.1	29.9	56.1	44.7	37.8	63.8	37	35.5	32.1	45.3	34.1	33.6	43.7	35.9	48.3	49
CDH11	295.4	61.65	152.05	111.3	395.85	215.5	384.65	192.7	282.85	163.75	905.35	451.7	435.3	666.6	668.6	200.45	622.85	608.7	556.8	429.2
CDH12	22.8	2.7	23.3	10.2	2.3	2.7	2.2	1.2	2	32.9	6.3	7.8	6.2	18.7	1.2	29	3.9	2.2	3.7	25.4
CDH13	78.9	19.9	29.2	31.1	15.4	49	11.9	25	25.6	10.1	57.3	14.7	45.7	102.3	104.6	41.9	50.6	21.4	33.8	32.4
CDH15	21.55	27.8	52.25	60.25	29.05	16.25	31.7	17.1	26.65	20.35	21.05	21.65	35.65	33.75	13.85	17.65	11.25	8.35	29.85	12.8
CDH16	9.7	2.4	3.7	3.9	12.4	4.4	6	16.4	9.9	2.9	5	10.4	16.8	4.4	2.3	2.6	10.8	4.9	5.2	2.7
CDH17	28.7	3.3	12.7	18.6	6	4.5	6.8	6.2	4.7	8.3	4.4	14.7	17.3	15.9	3.7	19.5	38.9	5.2	10.5	10.5
CDH18	21.1	38.8	74.5	62.3	89.6	82.3	105.4	72.5	56.1	51.5	51.8	44.9	11.5	44.2	50.5	43.9	83.3	62.5	53.7	64.9
CDH19	34.2	23.8	46.3	29.1	26.2	67.4	64.8	22.2	19.5	40.1	2.6	2.6	1.2	21.9	0.5	17	7.2	10.4	17.6	17.4
CDH2	13.65	18.9	57.35	16.5	20.55	18.2	34.95	39.05	10.8	21	17.85	59.65	36.2	16	60.35	19.45	51.75	68.65	64.45	58.95
CDH20	2.3	3.4	7.1	3.2	2.7	5.8	4.4	4.8	5.5	5.4	6.5	4.2	3.7	4.9	1.9	2.9	5.7	3.5	3.5	7.2
CDH22	29.3	26.1	7.5	16.6	11.6	13.7	8.7	14	3.6	11.8	16.8	24.3	41.6	50.8	6.4	21.3	11.3	6.1	8.9	12.3
CDH3	10.1	6.2	5.2	6.3	7	6.2	7.9	8.5	5	8.1	9	6.5	2.1	3.8	2.9	5.7	3.3	6	8.6	9.8
CDH4	29.75	26.35	21.7	39.15	34.9	29.6	51.95	31.7	17.05	44.6	61.95	53.55	36.45	44	39.55	34.6	29.45	38.75	48.5	56.45
CDH5	68	46.8	109.6	117	246.8	173	203.5	150.8	194.3	148.2	189.5	109.6	75.1	169.7	76.5	124.7	164.3	84.5	150.5	140.4
CDH6	18.72	25.94	43.56	20.12	21.64	29.62	22.24	41.98	24.5	29.88	54.84	24.6	27.56	47.56	19.56	19.84	22.26	26.84	38.48	72.16
CDH7	2.4	4	5.7	7.9	3.3	3.2	5.3	5.9	3.3	4.6	12	6.4	5.2	4	3.4	4.4	5.7	3	2.5	3.3
CDH8	24.75	12.6	17.85	10.1	25.85	37.6	32	27.55	23.25	32.5	44.3	21.2	17.45	11.85	34.55	18.35	32.95	25.4	19.45	43.3
CDH9	13.5	9.4	20.6	13.7	5.7	34.3	25.5	36.9	24.9	61.4	25.6	5.9	10.2	9.4	6.5	11.9	3.1	24.1	28.6	39.4
CDHR1	1.6	8.7	30.2	3.9	2.4	1.7	2.1	4.4	2	4.3	5.7	2.6	3.8	3.8	2.8	3.3	6.1	2.4	1.9	2.8
CDHR2	36.2	55	78.5	41.3	43.5	55.4	64.2	69.1	46.3	96.3	102.8	55.7	59	33.9	57.3	50	78.8	60.8	77.4	94.9
CDHR5	3.066666667	2.033333333	4.466666667	3.3	3.533333333	2.4	4.433333333	5.233333333	3.466666667	5.433333333	5.066666667	2.666666667	2.266666667	4.033333333	3.666666667	4.566666667	5.366666667	4.2	3.533333333	4.833333333
CDIP1	62.9	60.5	75.3	67.3	19.6	12	25.5	34.8	48.6	33.6	57.2	69.3	83.8	66.9	76.9	40.5	65.1	20.5	57.5	43.9
CDIPT	1339.9	801	634	609.8	473.9	920.2	454.2	587.2	799.4	1504.5	588.7	418.6	1579.7	696.6	614.5	581.5	523.6	534.6	1154.2	1804.5
CDK1	34.36666667	25.03333333	11.63333333	28.5	13.6	31.93333333	18.1	19.9	13.36666667	31.46666667	45.76666667	41.4	32.8	51.26666667	40.56666667	32.6	32.06666667	19.6	37.3	32.83333333
CDK10	34.86666667	63.56666667	34.2	53.8	15.76666667	6.3	34.26666667	38.63333333	31.33333333	44.7	28.53333333	38.93333333	45.13333333	45.76666667	34	18.96666667	61.23333333	46.76666667	44	54.56666667
CDK11A	156.96	159.68	150.08	160.36	147.32	45.28	88.68	130.18	144.06	111.62	114.48	106.2	205.56	125.32	98.82	103.16	104.28	74.14	82.4	103.54
CDK12	55.4	66.85	74.65	101.35	84.75	100.1	87	71.25	94.95	128.35	71.8	54.45	73.65	51.75	77.8	60.65	78.35	91.4	99.9	137.4
CDK13	59.06	45.54	61.38	67.58	79.58	76.68	46.3	50.46	63.72	62.02	50.76	50.48	41.18	50.18	45.98	46.74	49.24	59.32	50.02	71.78
CDK14	93.4	98.85	165.55	150.1	166.15	232.45	140.7	193.8	164.4	221.7	205.25	201.55	201.1	204.65	218.7	210.4	199.25	242.35	289.55	307.85
CDK16	108.4666667	118.7666667	145.5	145.9	171.3333333	97.1	179.8333333	207.2	159.9666667	177.7666667	186	128.2333333	122.5666667	134.5	112.2	130.7666667	149.6	113.3	158.3666667	183.0666667
CDK17	172.2	233.75	161.1	150.1	218.35	287.45	352.05	328.2	214.85	176.1	133.65	157.95	186.9	159.9	109.2	172.7	163.2	138.7	140.2	140.8
CDK18	26.4	25.1	59.7	39.3	31.6	17.7	9.8	78.1	40	33.9	46.8	22.6	40.6	30.2	8.6	18.1	65	42.1	42.8	14
CDK19	79.86666667	100.7333333	112.8666667	91.9	75.7	66.9	34.16666667	55.4	73.86666667	75.1	143.4	139.5	100	107.2666667	87.13333333	84.86666667	78.5	94.06666667	129.5333333	140.2333333
CDK2	133.3333333	83.03333333	75.16666667	105.7	173.1	100.8	89.4	129.4333333	85.5	49.3	105.9666667	81.33333333	85.06666667	86.03333333	41.9	67.16666667	61.96666667	43.9	55.93333333	54.43333333
CDK20	50.3	38.1	50.8	76.8	60.2	47.2	75.3	67.1	51.1	77.3	49.7	47.2	68.7	45.4	55.5	35.4	74.4	73.9	71.9	46.1
CDK2AP1	442	598.7	351.2	923.7	923.7	1247	670.8	830.6	1296.1	1284.2	1339	952.2	781.5	1164.7	1033.9	1307.4	1619.1	1049.4	925.5	827.4
CDK2AP2	80.9	110.3	65.9	71.4	85.8	42.5	123.2	101.7	133.6	100.5	60.2	51.5	79.5	74.1	87.1	73	152.7	97.6	91.5	90.9
CDK3	31.2	61.2	45.4	64.6	15.3	14.1	21.5	55.3	29	29.4	55.1	55.3	37.8	42.6	49.4	26.8	80.4	62.6	31.8	71.8
CDK4	413.8	312.4	361.5	405.3	335.3	239.4	577.2	218.2	381.8	555.1	360.9	325.4	421.5	401.9	332.3	429.5	341.4	408.4	423	401.2
CDK5	3.6	3.4	15.3	5.9	4.3	5.3	7	13.2	19	11.7	9.4	25.2	32.5	41.6	12	7.3	20.6	23	49.5	9
CDK5R1	3	10.1	18.75	6.85	9.7	16.45	10.85	17.5	11.1	26.25	7.75	7.25	3.75	8.65	3.75	6.7	5.2	13	7.95	16.3
CDK5R2	1.7	8.2	3.9	1.9	2.8	13.7	6.5	5.3	2	5.8	3.9	2.8	5.5	2.5	1.9	3.7	5.3	5.3	2.9	5
CDK5RAP1	109.9	99.6	96.8	143.3	118.4	124.7	94.4	60.3	105.8	134.9	106	82.6	137.6	128.2	114	111.7	115.3	114.2	80.1	88.2
CDK5RAP2	69.1	91.7	120.6	78.2	22.3	11.7	22.2	52.2	62	66.9	135.1	103.8	121.4	96.6	107.7	82.6	22.7	54.6	58.4	42.8
CDK5RAP3	398.5	465.9	339.5	353.9	547.6	279.1	347.5	657.9	676.2	569.3	560.6	556.4	520.8	421.4	359.6	325	534.2	643	617.8	686.9
CDK6	9.8	4.7	6	9.5	9.4	19.6	10.9	15	16.7	15.5	33.8	4	18	11.8	4.9	15.2	19.6	4.5	10.6	17.4
CDK7	114.5	114.1	85.4	78.4	58.7	68.1	78.5	27.4	82.2	87.3	83.1	95.8	51.2	98.2	135.9	100.1	48.1	80.6	98.9	64.5
CDK8	37.8	45.8	21	30.5	43.1	31.3	24.2	16.2	41	44.3	64.3	34.1	24.5	38.5	32.6	46.8	23.5	29.7	38.9	27.4
CDK9	66.1	87.1	105.4	57.4	137.4	45.8	122.9	119.6	208.2	134.1	53.5	72.9	54.7	26.1	78.4	72.9	127.2	92.7	111.4	116.2
CDKAL1	8.1	11.55	8.1	17.1	6.15	3.85	7.1	7.65	7.45	4.1	43.3	16	24.6	34.25	32.1	24.05	31.55	3.05	11.6	8.5
CDKL1	2.1	6.9	8.9	4.3	3.5	1.8	5.5	4.4	1.6	4.5	5.2	4.1	7.8	2.1	4.6	8.5	4.3	4.2	3.6	3.2
CDKL2	4.1	5	10.4	8.9	6.7	16.2	10.2	15.3	17.4	17.2	17.7	5	4.9	3.6	6.3	9.2	3	4.2	7.4	13.4
CDKL3	53.3	51.1	71	28.7	7.7	59.2	6.7	19.3	24.9	86.9	60.1	36.7	70.3	92.9	62.8	74.6	3.5	19.2	57.5	13.6
CDKL5	23.95	14.8	37.4	21.15	18.9	22.75	21.55	24.35	16	24.2	22.4	13.25	23.35	23.9	27.4	29.95	13.65	18.7	25.5	36.95
CDKN1A	388.4	1360.7	1155.9	1811	1709.5	1510	1533.7	2490.8	1019.9	701.3	204.8	179.5	174.3	260.4	285.5	145.4	365.8	347.5	272.6	191.9
CDKN1B	504.2	657.7	983.1	487.4	536.8	1477.5	530.6	283.9	1061.1	635.3	380.5	362.7	357.8	585.3	567.2	496.8	373.2	416.2	466.8	400.9
CDKN1C	63.1	147.5	94.4	79.925	94.4	167.775	41.175	129.55	176.125	97	130.9	112.375	129.4	123.45	131.3	136.95	187.55	119.125	169.125	210.4
CDKN2A	29.86666667	26.7	49.9	17.03333333	35.6	42.6	45.13333333	55.13333333	39.5	67.3	47.86666667	46.36666667	50.23333333	35.1	49.16666667	55.23333333	57.8	45	61.53333333	77.86666667
CDKN2AIP	66.4	120.5	132.3	69.1	138.1	117.6	52.9	52.9	90.1	119.6	89.1	94.5	98.7	75.5	99.6	95.7	100.3	130.3	90.6	80.2
CDKN2B	1.4	0.8	4	2	1.1	0.7	1.5	1.8	0.8	2.7	2.5	3.9	3.1	5	4.1	5.1	1.9	3.7	2.5	1.8
CDKN2C	137.7	169.3	136.65	95.65	77.85	300.35	19.45	81.5	135.05	86.4	83.05	136.25	194.25	119.3	107.5	120.8	105.9	98.15	194.15	111.1
CDKN2D	22.35	25.55	21.4	24.55	41.65	19.1	35.3	27.35	29.35	35.6	10	10.75	20.15	6.9	24.3	20.7	24.55	5.45	28.55	27.5
CDKN3	74.9	35.4	75.2	57.3	86.1	67.2	464.6	102.9	47.7	90.7	103.7	127.9	60	101.6	124.3	101.1	203.5	92.7	100.8	110.5
CDO1	3425.5	4373.4	4634.5	2372.3	819.5	3979.7	970	550.7	3808.3	1879.6	723.5	588.4	753.6	1513.8	986	2363.3	796.1	870.7	777.2	323.7
CDON	21.4	42.5	48.8	7.8	81.9	5.7	4.4	21	9	6.9	5.2	152.9	49.2	70.3	89.2	133.4	27.6	40.4	117.6	71.2
CDR1	1.7	6.5	24.3	8.7	0.9	0.6	0.9	1.2	1.4	1.1	1.3	7.7	24	9.4	14.7	3.5	0.9	0.7	2.1	1.3
CDR2	232.2	358.2	327.6	216	378.5	417.5	229.6	267.1	240.7	194.3	320.5	233.6	337.8	251.7	287.1	252.6	212.6	215.1	277.6	218.1
CDR2L	34.9	17.1	10.9	39.1	63.9	34.7	14.9	51.1	51.9	27.6	66.2	3.5	31	72.1	12.5	61.5	58.9	13.5	34.1	44.2
CDRT1	13.96666667	13.33333333	18.16666667	18.93333333	13.46666667	19.33333333	34.8	24.56666667	21.16666667	26.76666667	30.03333333	24.96666667	16	20.73333333	23.4	11.36666667	21.8	28.8	18.83333333	33.76666667
[truncated: 11,416 more rows]
