# Supplementary material for: Integrated Analysis of miRNAs and Gene Expression Profiles Reveals Potential Biomarkers for Osteoarthritis
Source: Front Genet. 2022 Jun 17;13:814645. doi: 10.3389/fgene.2022.814645 (PMC9247214; doi:10.3389/fgene.2022.814645)
Supplement: Supplementary file 1 [file DataSheet1.ZIP › Rawdata/GSE55457/Symbol3.txt]

geneNames	GSM1337304	GSM1337305	GSM1337306	GSM1337307	GSM1337308	GSM1337309	GSM1337310	GSM1337311	GSM1337312	GSM1337313	GSM1337327	GSM1337328	GSM1337329	GSM1337330	GSM1337331	GSM1337332	GSM1337333	GSM1337334	GSM1337335	GSM1337336
A1CF	190.5	235.2	275.1	233.6	266.3	137.1	159	152.9	114.7	201.7	246.8	189.4	144.1	173.9	273.7	120.8	268	283.2	221.6	182.8
A2M	9714.1	9137	10259.8	3835.9	3718.8	6682	11731.5	9162.2	8088.5	9098.6	6129.6	7013.9	9460	6395.7	6163.4	6881.2	6362.9	6981.1	7460.4	9464.6
A4GALT	148.5	337.7	118.5	83.9	90.5	356.6	478.3	353.1	446.4	261.4	152.6	253.3	297.8	204.7	247.9	248.8	153.7	181.1	160.1	183.1
A4GNT	286.8	191.1	166.5	153.8	123.7	100.7	157	132.2	172.2	213.7	193.3	118.5	74.3	147.6	110.9	55.9	122.2	158.2	148	87.8
AAAS	138.1	169.2	275	55.1	145.4	275.6	396.5	329	294.2	328.6	141.8	155.6	353	196.6	224.2	344.2	190.8	212	193.3	244.5
AACS	393.8	470.1	518.5	536.2	614.4	913.4	298.5	448.5	431.5	392.6	622.3	444.2	288.5	348.1	349	293.4	402	601.9	233	411.5
AADAC	7.6	25.1	17.1	23.8	21.8	31.7	5.1	14	22.6	21.7	17	19.9	18.6	9.3	72.9	29.7	14	16.7	15	58.5
AAGAB	192.5	234.15	162.45	208.9	241.75	221.7	189.15	199.1	201.05	182.75	211.65	228.65	127.6	138.6	147.85	241.2	209.95	200	179.3	188.25
AAK1	204.06	190	149.74	165.46	167.48	115.06	133.12	213.7	180.02	197.32	162.16	136.34	130.48	105.04	118.84	93.98	95.56	166.54	108.3	231.84
AAMDC	187.3333333	312.4333333	417.3666667	159.3666667	173.9	369.3333333	283.8	392	305.1666667	306.2666667	271.3	282.6666667	304.7	388.5666667	421.0333333	234.2333333	543.3333333	225.1666667	271.4	292.5
AAMP	496.6	476.9	492.8	674.7	608.3	887.9	558	660.9	584.3	674.2	453.4	408.1	438.2	503.7	414.6	465	519.6	527.7	449.5	610.1
AANAT	2.9	3.2	5.7	10.3	6.5	4.7	5	8.3	3.5	6.9	7.9	5.3	5.8	8.6	6.6	3.1	8.3	10.6	5.4	6.5
AAR2	632.9	638	599.2	645.5	675.5	593.1	699.3	627.9	714.8	534.6	667.2	636.4	582.1	614	660.6	627.2	555.9	718.8	651.4	558.5
AARS	1449.1	2133.7	1575.9	1357.1	1695.6	2557	1968.2	2377.7	2059.9	2115.1	2148.6	1983.3	1628.6	1906.7	1952.4	2188.8	1436.3	1776.2	2333.3	2057
AARSD1	324.1	284.4	276.6	314.4	359.5	214.2	308.6	312.9	305.4	308.9	339.8	245.5	235.4	214.5	318.8	215.9	260.6	214	250.3	327.5
AASDHPPT	581.35	486.4	640	913.05	960.25	568.05	342.9	333.95	330.3	421.25	506.85	626.3	496.2	544.5	590.75	545.25	614.9	602.6	585.25	511.9
AASS	138.25	100.45	251.3	96.25	180	137.9	27.5	103.5	95.6	101.85	61.9	54.9	45.7	25.7	85.35	58.05	57.1	56.5	75.6	69.4
AATF	537.6	580.5	605	1592.3	782.7	736.3	530.7	579.9	601.9	491.8	722	424.7	661.7	528.6	713.5	673.9	366.4	725.1	577.3	622.4
AATK	473.3	170.2	345.2	659.9	245.2	150.5	294	251.1	270.5	254.3	238	143.3	173.6	201.3	235.7	180.9	136.1	309	206.4	204.4
ABAT	111.3666667	195.1	150.5333333	68.9	66.56666667	135.1333333	97.56666667	155.8666667	150.7333333	87.8	160.6333333	142.1	110.4	131.0666667	90.66666667	116.6	119.1	156.9666667	135.1666667	146.5666667
ABCA1	795.6	1186.733333	1485.233333	1323.3	1198.433333	816.9333333	805.2333333	1089.5	1076.533333	730.1333333	931.1666667	911.0333333	784.8666667	741.2	682.6666667	830.8	711.2666667	849.0333333	605.5333333	1131.833333
ABCA11P	71.6	97.5	140	118.9	93.9	40.9	91.8	92	17.4	59.3	99.4	87.6	83.6	153.3	145.1	95.7	151.6	105.5	97.1	113.9
ABCA12	3.8	14.4	15.4	20.6	32.1	18.9	3.8	1.3	49.7	45.7	2.5	3.5	58.7	11.1	28.7	20.8	36.3	58.3	8.2	21.8
ABCA2	164.3666667	153.3666667	104.6333333	147.4	120.2333333	95.76666667	228.8333333	237.0333333	254.7666667	171.6666667	226.8	184.5	151.1	109.1	113.9	123.3666667	116.2	172.7333333	167.2666667	227.3
ABCA3	93.6	166.9	154.4	142.7	134.4	152.9	334.9	288	191.9	209	154.8	341.4	221.1	172.8	241.3	169.7	164.8	267.1	153.3	250.6
ABCA4	26	47.1	24.3	85.7	118.9	25	24	34.6	40.4	23.3	35	17.4	11.2	32.2	24.9	46.2	19.6	15.7	22.3	51.9
ABCA5	353.5	332.2	572.3	135.1	269.7	739.5	208	468.6	507.7	433.8	306.8	280.4	281.1	288.6	334.2	125.7	183.4	215.1	94.3	371.4
ABCA6	189	421.6	560.8	59.5	126.2	299.6	89.5	210.9	236	292.3	123.8	92.4	260	166.6	497.9	135.4	299.6	131.2	174.6	244
ABCA7	165.5	178.7	162.6	283.1	165.4	126.8	145.2	231.5	350.2	229.7	270.2	218.2	200.5	170.1	131.2	109	136.9	202.4	118.6	211.4
ABCA8	629.5	839.3	2730.3	412	1324.8	1623.6	556.7	1071.4	1197.7	801.1	1826.6	1185	1591	995.7	2769	557.2	1258.4	955.6	507.2	1041.2
ABCB1	173	168.9	167.7	87	94	83	143.5	178.5	117.4	217.4	157.2	128.9	152.4	104	116.6	151.7	116	163.7	140.5	78.6
ABCB1	133.4	144.3	45.5	12.8	27.6	87.2	97.4	82.2	31.6	84.3	10.7	38.5	83.3	49.4	80.9	66.5	4.9	49.2	93	76.4
ABCB11	27.85	55.2	29.15	36.35	32.7	31.6	12.45	41.95	20.8	20.3	41.5	27.15	8.6	25.6	32.2	11.25	14.85	36.6	33.9	7.2
ABCB4	145.9	91	34.2	50.6	5.4	54.5	144.8	88.4	64.7	26.8	56.3	41.1	63.3	65.1	41.5	52.5	16.2	71.9	68.8	33.2
ABCB6	227.5	133.85	208.75	22.05	139.05	154.95	117.85	128.6	154.15	186.85	213	171.7	174.3	188.2	171.8	130.95	192.5	172.95	208.85	97.5
ABCB7	294.7	374.5	336.7	255.6	226.9	528.6	393.6	362.6	394.7	347.1	344	301.7	474.6	467.5	433.4	349.7	349.7	293.9	302.1	353.7
ABCB8	44.5	13.6	15.8	26.5	13.5	19	101.6	35.6	40.9	127	9.6	74.4	33.1	33.4	8.5	78.5	12.2	11.9	44.7	63.5
ABCB8	95.5	102.7	81	28.7	90.7	78.4	23.1	65.2	80.6	10.7	59.1	58.6	51.4	36.1	20.3	51.4	45.3	129.1	29.3	83.6
ABCB9	50.15	34.7	63.9	22.85	25	38.1	60.35	64.2	92.5	38.1	63.5	40.65	35.75	55.4	18.55	70.15	29.15	30.6	32.8	52.7
ABCC1	712.3	547.5	389.5	753	773.15	429	715.8	534.85	509.15	482.2	518.3	489.75	434.75	301.9	373.3	420.05	271	488.2	678.25	459.1
ABCC10	503.45	428.8	375.9	288.25	320.05	197.4	459.35	398.7	433.55	332.3	412.95	427.65	230.85	290.15	299.9	272.3	326.3	325.2	380.15	374.75
ABCC2	7.5	20.1	23	7.2	101.1	255.8	91.4	62	13.2	15.9	32	47.5	87.4	82	66.6	80.4	110.7	20.5	91.7	38.3
ABCC3	151.75	492.4	277.65	272.2	90.1	250.75	616.9	1004.55	1334.7	847.35	411.5	714.3	445.1	432.45	22.95	988.45	255.1	741.55	245.3	2027.25
ABCC4	257.8	181.3	161.7	252.3	170.1	99.4	147.6	82.1	77.5	153.9	185	189.6	167.4	143.6	146.7	245.7	102.1	248.9	220	171.5
ABCC5	842.8	785.8	716.3	393.6	417.8	635.3	562.7	1060.3	1028.1	1121	781.2	712.3	436.3	446.4	461.6	487.3	607	650.1	506.7	1263.4
ABCC6	44.23333333	148.6	126.4333333	129.3666667	89.86666667	120.1333333	58.73333333	138.8333333	165.4	61.26666667	212.8666667	233.5666667	209.2333333	116.2	220.9	85.86666667	281.7666667	232.0333333	44.33333333	125.0333333
ABCC8	10.5	8.65	6.6	15.1	12.8	14.6	7.7	13.9	15.3	10.15	8.1	15.2	8.45	13.6	12.8	7.2	17.8	18.05	11.45	12.7
ABCC9	120.7	59.8	124.3333333	74.56666667	82.66666667	66.4	112	89.06666667	73.93333333	77.4	118.7	66.96666667	75.1	77.06666667	102.6666667	53.56666667	61.2	104.8333333	84.63333333	92.7
ABCD1	311.4	424.8	318.1	373.9	309.6	346.6	520.8	463.6	476.3	316.5	410.8	347.5	308.1	276.4	378.6	321.8	374.1	376.8	300	428.9
ABCD1P2	12.5	13.8	45.7	23.5	20.7	79	19.3	25.9	40.5	11.5	25	11.1	6.2	26.7	18.2	14.3	26.8	11.3	13.9	32.5
ABCD2	13.5	40.2	73.4	9.4	27.6	75.4	11.5	13.1	15.7	9.4	88	35.1	18.4	50.9	94.6	6.7	20.4	55	29.6	26.7
ABCD3	754.8	522.6	682.2	461.1	709.3	471.6	442.7	583.1	577	430.7	507.1	552.5	451.3	450.2	592.6	572.5	472.5	495.3	722.8	315.9
ABCD4	256.75	279.4	228.7	151.75	156.65	123.7	149.75	191.3	201.2	270.8	142.2	128.15	119.45	223.4	207.9	148.25	189.3	198.45	203.85	220.1
ABCE1	919.1	495.75	766.4	1618.05	1507.5	795.3	495.85	388.9	424.1	525.3	547.75	645.5	706.7	488.65	465.85	929.4	409.55	560.6	628.75	452.3
ABCF1	1373.6	1394.6	1034.8	2457.9	1709.4	1792.3	1105	1197.9	1316.7	1467.3	1846.2	1538	1185.9	1169.1	1465	1376	850	1326.2	1382.1	1096.5
ABCF2	266.7	155.66	203.42	726.38	538.52	348.52	186.68	221.78	214.84	196.04	200.9	223.96	184.12	179.94	245.46	252.54	188.14	217.04	202.12	229.28
ABCF3	383.8	473.7	331.5	463.9	433.7	556.6	398.3	462.6	631.6	329	514.7	626.3	262.2	534.2	526.7	321.2	415.1	448.7	417.7	402
ABCG1	292.35	385	300.6	477.35	263.15	192.05	355.1	454.6	385.15	214.95	386.3	377.65	331.8	538.8	286.15	331.25	565.4	503.2	281.8	475.45
ABCG2	209.6	314	262.8	90.4	111	206.2	154.4	204.7	186.6	463.6	173.6	165.9	169.4	221.9	320.8	124.2	299.4	191.7	162.3	175.9
ABCG4	104.6	127.2	124.6	141.7	136.5	36.1	121.2	180.6	128.3	134.8	188.8	110.4	107.2	58.3	146.8	50.1	125.4	148.9	136.5	126.2
ABCG5	5.2	17.9	9.7	4.4	37.9	14.2	4.1	3.7	5.8	9	42.9	34.3	7.4	20.7	30.4	3.6	21.4	5.2	6.9	3.1
ABHD10	777.3	1172.5	1209.6	519	520.4	1140	1082.2	1125.7	1197.3	970.3	1727.5	1895.2	1068.1	1279.8	1574.7	1080.5	1235.1	1476.6	1019.5	1268.5
ABHD11	406.2	503	423.3	311	374.6	260.4	437.2	577.3	415.1	302.3	432.5	321.3	348.6	467.7	490.8	403.3	453.5	357.6	390.8	448.8
ABHD14A	289	742.4	583.5	235.8	328.2	522.2	862	851.1	768.4	647.2	1399.8	1878.9	1209.6	1428.4	1520.4	892	1927.7	1087.6	973.5	902.6
ABHD14A-ACY1	464.9	309.5	390.5	245.2	241.8	287	466.7	416.8	405	505.3	411.7	615.7	645.6	638.5	521.6	667.2	588	652.5	386.7	573.8
ABHD17A	1792.1	1551.1	1471.6	990.1	1153.8	1476.9	1773.4	1411.9	1410.1	1441.2	1280.5	1426.6	1519.4	2101.6	1783.7	1340.2	1859.7	1161.6	1406.8	1152.5
ABHD17B	233.1	148.6	171	218.9	210.5	167	128.5	110.3	170.7	178.7	201.4	161.4	195.7	164.8	135.9	167.7	110.1	196.4	232.3	76.1
ABHD2	328.85	328.275	223.35	353	209.65	328.375	790.925	380.675	372.275	399.275	247.8	235.725	201.15	160.225	245.975	400.7	123.9	209.375	417.075	527.475
ABHD3	286.3	424.5	519.9	472.6	341	169.6	145.8	250.6	174.9	233.3	287.9	391.8	221.7	279.3	245.1	277.2	529.7	334.1	340.8	195
ABHD4	787.5	589.8	772.5	404.9	629.3	1024.1	981.1	694.6	530.7	1139.6	795.9	774.3	754.8	690.6	776.7	563.3	838.7	802.6	1028.9	699.5
ABHD5	162.8666667	111.7666667	563.8	274.6666667	345.8666667	198.5333333	61.83333333	88.96666667	109.7666667	143.7666667	133.5	144	122.3	128.3666667	225.1333333	108.4333333	125.2666667	146.1	117.4333333	121.6333333
ABHD6	156.325	278.25	213.4	155.075	164.5	296.975	324.65	435.875	375.1	318.025	353.875	342.75	358.6	299.55	256.475	283.15	233.025	276.225	279	244.2
ABHD8	18.2	105	12.4	10.5	18	69	103.4	90	63.9	55.7	109.5	99.4	72.6	135.6	95.9	49	82.6	64.9	88.9	119.1
ABI1	681.15	600.55	675.85	856.9	759.1	538.55	511.75	482.1	511.15	467.15	575.4	627.2	617.5	579.65	553.95	794.15	780.35	761.5	686.3	558
ABI2	329.925	261.675	213.025	215.25	219.35	197.25	250.925	192.55	212.825	256.4	153.475	203.55	169.075	197.425	109.525	177.75	157.35	195.55	232.125	200.05
ABI3BP	188.4	201.3	137	675.2	453.6	166.6	53.6	326.3	460.8	380.6	88.5	129.5	48.5	63.8	95.5	41.9	129.1	32.8	18.8	527.3
ABL1	2852.4	1720.8	1488.8	1315.2	1660.1	1743	2143.3	1706	1897	2820	1603.2	1689.1	2431.7	1520	1546.1	1807.7	872.6	1409.3	2306.4	1855.8
ABL2	215.8	208.4	189	303.7	281	207	117.3	119.8	124.1	266.8	149.3	158.9	127	94.6	145.6	125	149.5	157.5	174.2	96
ABLIM1	1199.55	2119.75	2148.1	501.9	1274.1	2639.45	1555.5	1899.2	1403.35	1083.55	1123.9	450.6	1658.2	730.1	2717.2	935.15	537.35	738.4	1201.9	887.2
ABLIM3	668.6	315.2	793.1	85.1	258.4	383.4	450.5	325.1	224.9	374.4	187	173.2	246.7	223.2	485.7	258.9	133.8	226.1	172.9	281
ABO	12	14.8	37	44.75	68.65	19.05	44.6	16.5	47	72.05	80.5	44.4	34.35	48.45	40.65	55.55	38.7	50.2	61.55	58.4
ABR	890.05	1291.45	769.05	707.45	607.05	664.8	1303.45	1219.9	1149.5	873.75	820.05	1043.1	1168.1	595	635.95	828.2	501.75	815.5	909.9	1082.8
ABT1	411	402.3	262.2	607.2	379.5	503.1	439.3	415.4	338.9	447.2	342.2	339.7	455.4	612.6	525.5	496.2	514.4	312.8	436.6	341
ABTB2	154.6	353.1	153.8	266.9	246.6	395.9	166.5	150.1	256.3	277	252.3	349.5	187.3	141.6	243.9	208.3	173	224.1	219.4	209.4
AC002310.7	75.7	113.4	85.3	114.3	64.7	82.6	100.1	132.2	111.9	77	50.1	84.2	64.1	73.3	112.4	68.9	76.5	62.6	94.4	76.4
AC003989.4	24.3	85.7	157.1	49.2	37.5	62.4	48.1	61	111.3	21.6	21.5	74.5	26.1	57.9	29.9	65.1	37.2	45.9	59.5	60.6
AC004490.1	5.4	7.7	11.1	4.9	12.7	6.1	4.2	6.6	9	11.1	18.2	7.1	14.1	4.2	3.8	2.3	7.1	8.9	5.7	8.3
AC004692.5	368.6	334.1	462.4	320	361.6	186	117.7	103.5	143.2	48.1	153	136.1	85	208.5	284.2	121.2	310.3	192.3	80.4	161.2
AC004941.5	102.9	58.3	74.7	160.9	115.8	21.5	132.8	76.2	24.5	107.7	8	112	45.2	51.8	29.3	114.5	71	96.6	13.3	59.2
AC005838.2	18.8	12.5	14.3	36.1	44	41.4	63.4	15.7	7.4	52.4	31.2	15.8	8.5	24	16.6	33.7	14.6	21.9	15.3	61
AC007292.3	58.4	18.9	34.8	79.1	40.2	15.4	59.9	112.6	63.4	39	13.2	35.5	9.3	9.3	49.2	9.4	50.9	9.2	22.7	20.3
AC007389.3	98.5	228.6	211.9	65	320	144.7	67.8	41.3	32.1	88.8	183.4	161.3	47.4	113.1	144	97.4	89.8	226.3	157.4	74.7
AC007967.3	50.3	38.6	115.7	105.2	136.9	169.1	244.5	231.4	163.1	258.9	102	94.3	135.6	137.5	105.8	156.4	115.4	129.4	118.1	266
AC009237.8	91.4	14.9	69.7	12.7	28.4	13.2	7.8	37	4	33.8	52	76.6	38.8	9.8	14.8	5.1	44.6	81.5	26.5	57.1
AC009947.3	29.1	54.8	31.7	11.3	53.6	7.2	43.9	78.2	66.6	8.2	60.1	33.1	91.6	33.6	60.4	37.3	78.4	56.2	60.6	64.2
AC012065.7	60.9	19.1	56	38.9	46.2	83	82.4	52.7	38.9	70	124.2	50.8	20.3	235.3	181.6	33.7	85.1	164.1	137.8	21.4
AC068039.4	160.7	169.7	125.5	157.5	186.8	97.8	71.1	168.1	150.4	125.5	66.6	47.8	42.2	101.3	90.2	53.4	76	37.3	52.4	141.6
AC074212.6	11.2	13.4	9.4	18.8	9.9	11.7	8.7	31.2	24.6	15.9	26.2	10.6	15.7	12.2	8.6	11.5	8.5	9.2	7.5	12.5
AC084219.3	5.2	41.3	4.4	3.9	28.1	4.3	7.2	27.5	4.6	38.7	11.5	20.9	3.8	10.8	4.4	3.7	25.4	7	2.5	22.2
AC104537.2	10.7	7.8	6.5	10.7	9.5	10.4	14	9.6	31.5	20	9.2	5.2	7.9	8.6	3.5	4.3	7.6	11.3	8.4	7.8
AC128677.4	892.1	214.5	347.6	181.8	593.5	163.3	233.6	443.8	254.1	244.1	921.7	377.3	1745	5160.6	591.3	78.2	1152.5	563.2	461.5	259.7
ACAA1	551.45	587.05	466.8	468.1	386.7	402	694.6	361.7	565.45	556.8	512.3	523.6	519.7	582.5	526.85	463.95	668.85	592.2	395	528
ACAA2	350.9	398.55	691.25	133.1	455.95	435.1	529.55	360.2	525.4	526.6	339.65	298.6	645	756.25	665.55	617.45	492.75	477.05	405.25	431.95
ACACA	71.75	164.55	389.6	469.65	317.7	216.55	213.4	213.65	247.65	164.6	88.4	281.9	156.6	35.75	449.7	149.3	150.6	73.05	256.45	237.85
ACACB	267.6	387.7	4533.3	93.6	868.45	1109.125	247.025	396.4	383.725	248.075	267.825	143.2	179.025	159.075	570.775	57.975	169.075	132.525	108.5	379.375
ACAD10	313.8	284.9	187.1	228.9	181.4	262	499.2	446.6	271.4	423.5	245.4	205.7	236.1	326.2	207.7	245	134.6	201.9	274.9	426.6
ACAD8	418.2	454.3	503.4	321.1	313.6	275.3	263	392.9	345.7	290.7	455	400.8	412.5	434.4	459.4	460.8	432	428.1	405.9	452.6
ACADL	16.5	8.25	230.4	38.2	83.35	136.55	21	29.3	23.55	28.25	59.25	12.9	16.55	80	236.85	15.7	71.2	50.1	6.35	45.75
ACADM	877.8	332.9	1760.2	406	671.6	494.6	272.1	296.9	349.8	487.8	616.1	865.4	517.6	571.9	696.6	454.2	1058.1	702	569	380.2
ACADS	439.3	336.5	474.1	197.2	201.8	635.8	584.9	371.5	276.6	377.3	259.4	377.8	419.1	369.4	465	437	232.6	242.6	166.5	331.3
ACADSB	9.2	31	29.8	34	35.8	67.2	24.8	42.6	41.7	40.9	47.2	45.5	50.7	46.1	46.2	42.6	57.1	26.6	18.2	33.6
ACADVL	1765.2	2154.3	3053.5	1994.4	2274.3	3136.4	2373	3343.5	3470.1	3855.4	2739.1	2526.8	2322.1	3047.9	3707.6	2835.5	2168.8	2219	2287.8	3135.4
ACAN	193.8666667	154.6	100.8	162.5666667	173.1	115.3333333	460.2666667	97.4	203.8666667	184.4666667	206.7666667	185.3333333	150.6333333	135.4	144.7	145.8666667	230.2	346.5333333	1183.666667	238.7666667
ACAP1	98.3	16.65	34.05	83.85	70.35	53.95	32.1	53.35	63.9	80.95	25.35	41.45	102.6	240.1	14.9	54.15	60.55	106.15	20.95	28.85
ACAP2	368.85	417.4	508.5	318.9	306.4	280.8	255.3	184.35	214.5	195.95	256.65	285.8	182.1	164.95	252	226.75	227.1	284.9	267.75	225.75
ACAT1	1619.3	2170.7	3573.9	914.9	1606.4	2451	2086.1	1847.7	1644.4	2383.4	2655.2	2396.2	2260.7	2557.4	4302	2550.8	2702.7	2702.2	2531.5	2277
ACAT2	259.8	317.4	228.6	157.4	256.3	407.8	212.2	244.5	328.1	316.4	235.7	269.6	237.6	294	295.8	214.6	373.6	323.1	274.4	176.2
ACBD3	914.3	1158.25	970.8	810.9	1011.45	1044.55	703.1	749.2	828.7	707.5	771.05	717.25	551.45	470.05	564.45	718.1	510.3	739.6	671.8	694.75
ACBD4	187.9	171.2	289.1	51.7	203.6	428.8	444.5	459.7	301.8	302.5	265.8	251.4	338.9	420.7	375.4	201.7	278.5	359.4	205	312.5
ACD	367.1	354.5	289	91.7	143.3	311.9	142.9	348.2	412.5	265.7	215.6	288.7	323	471.8	375.7	322.9	372.5	243.6	264.6	262
ACE	62.5	61	19.2	79.4	40.1	64.6	232.5	111.2	122.7	111.6	119.2	59.4	19	42.9	25	56.1	17.9	64.5	60.5	143.2
ACE2	24.6	21.15	188.1	34.35	64.25	46.9	11	24.55	18.9	26.1	56.05	24.25	22.95	49.35	54.1	34.45	40	55.1	38.55	31.4
ACHE	14.06666667	33.3	27	21.6	16	26.76666667	36.56666667	58.66666667	23.2	36.46666667	100.3333333	14.2	42.5	54.7	58.63333333	27.06666667	35.53333333	42.93333333	27.73333333	41.23333333
ACIN1	526.1	307.3	347.1	480.1	490.6	413.3	430.9	779.9	635.3	699.2	336	371.2	431	284.9	245.3	400.3	162.6	374.8	397	539.7
ACKR1	6088.6	3322.3	3928.9	2315.8	4210.5	3750.3	2482	2838.1	2258.5	2843.2	878.4	881.4	3156.7	3061.7	3708.4	3960.8	1476.5	1787.7	1858	1184.1
ACKR2	97	113.1	72.3	90.2	172.1	90.3	104.4	64.7	67.9	132.8	123	101.4	41.4	28.4	96.5	74	107.2	116.6	110.1	97.9
ACKR3	1310.7	3386.2	3898.5	2981.9	5404.8	1656.3	1741.2	1594	1619.5	2879.3	2801.8	2972.5	2289.8	2518.5	3339.8	2418.5	2473.6	3281.2	2650.4	1264
ACKR4	27.1	40.5	216.7	4.9	30.8	53.9	37.6	32.6	42	51.6	30.4	6.5	30.7	52.9	79.9	4.5	76.6	23.2	41.2	6.5
ACLY	1222.533333	724.8333333	867.2666667	1404.2	1465.9	1558.2	1450.766667	1033.333333	958.0666667	1297.366667	1194.666667	1262.366667	1222.633333	1088	1058.033333	1245.9	764.8666667	1087.166667	1369.433333	1350.7
ACN9	81.8	62.8	96.2	114.2	110.6	56	41.7	60.4	35.6	51.5	109.3	84	92.1	96.9	87.7	73.6	165.7	68.1	64	55.4
ACO1	1393.6	1691.1	2897.1	1189.2	1710.8	1240.2	848.4	1002.4	1006.1	1032	1285.7	1145.4	849.4	1149	1456.1	1421.9	921.3	1220.5	946.2	1387.1
ACO2	267.95	286.05	595.3	182.55	313.85	527.25	508.05	499.4	527.9	551.6	714.75	712.9	527.3	693.15	951.3	757.3	553.65	459.2	564.15	546.3
ACOT1	379.2	330.5	1178.3	157.9	580.9	456.1	451.5	275.4	194	257.9	437.5	451.6	285.3	606.9	1002	358.6	768.9	490.9	340	312.4
ACOT11	112.95	123.75	75.6	121.15	80.2	68.15	91.8	118.65	140.45	132.75	82.9	131.35	62.55	67.1	68.25	86.35	79.85	135.95	55.9	137.35
ACOT13	530.1	493.8	739.9	349.8	629.6	643.7	1002.8	800	670.7	823.9	856.8	869.2	1075.2	1036.5	1261.9	1341.7	1458.3	1075.4	878.7	845.5
ACOT7	222.75	246.25	172.3	253.25	186.55	217.2	526.8	422.35	425.4	421.4	495.85	307.75	276.5	241.9	191.3	514.1	465.95	380.55	524.45	528.1
ACOT8	276.8	241.1	221.4	198.2	181.9	363.5	285.9	329	216.7	328.5	443.3	316.5	339	357	378.7	231.6	220.8	449	319.3	284.4
ACOT9	672	1282.2	768.2	830	667.7	567.4	786.9	775.2	923.7	1170.4	732.9	821.6	963.9	794.3	1045.1	1018.5	1086.6	621.9	739.4	766
ACOX1	89.325	60.725	112.95	108.275	140.175	102.825	83.2	72.8	80.325	108.95	142.575	115.25	89.35	85.55	107.675	99.775	90.95	106.925	100.125	103.625
ACOX2	264.9	221.9	331.1	95.9	169.5	345.7	319.7	533.4	650.8	367.7	295.6	329.7	522.6	411.7	567.3	204.6	544.5	307.7	421.6	356.4
ACOX3	140.65	138.8	187.55	182.55	196.3	178.55	148.75	140.9	123.35	128.35	106.8	171.45	194	134.65	130.35	163.85	176.4	155	141.45	183.1
ACOXL	7.1	1	1.6	7.7	1.9	9.5	2.6	40.7	4.3	3.3	1.1	3	3.9	7.4	6.5	15.8	4.2	3.4	3.1	1.7
ACP1	655.7666667	752.6666667	816.6	796.0666667	887.9	630.5	593.2333333	621.6	660.8333333	604.7	674.8	692.3	881.8666667	965.3333333	916.2	1015.233333	1222.233333	736.4333333	695.9333333	570.2666667
ACP2	664.1	1774	942.4	738.8	717	613.5	1516.4	1136.1	1214.4	918.1	1691	1638.6	856.8	1500.5	1066.7	1584.6	2050	1705.7	986.6	1575.4
ACP5	2168.3	2126.9	672.3	506.5	366.1	1135.4	3034.2	2539	2262.3	2436.9	2837.3	1986.3	870.5	1763.5	740.2	2579.6	2104.2	2756.8	1219.8	2407
ACP6	396.9	419.8	534.2	286.4	166.8	448.2	181.5	373.4	298.7	398.3	479.4	589.9	320.1	329.3	534.4	277.7	556.6	327	264.3	539.8
ACPP	89	98.8	63.4	160.3	82.7	26	48.2	111	118.6	95.5	147.8	115.9	58	58.7	111.2	51.1	48.6	87.9	87.1	109.2
ACR	41.3	93.6	92.8	45.8	31.8	53.5	43.9	100.5	144.9	77	47.7	59.2	86.7	20.7	23.4	52.1	8.4	26.1	33	36.8
ACRV1	129.85	142.7	125.35	168.55	193.05	93.06666667	70.41666667	88.4	98.88333333	121.3333333	181.8	115.7166667	104.0666667	93.28333333	123	86.93333333	106.5833333	206.9833333	123.75	111.05
ACSBG1	38.4	22.4	35.05	19.65	58	24	21.3	47.35	50.2	65.25	79	47.8	66.05	47.05	73.05	29.5	44.5	77.4	60.85	42.05
ACSBG2	177.5	51.2	118.2	116	121.5	22.9	46	109	47.5	80.8	104.1	81.4	66.8	48.4	126.9	34.8	116.9	134.2	68.1	107
ACSF2	240.8	173.6	366.4	104.5	122.8	236	194.2	331.3	261.9	263.2	244	187.9	44.8	207.4	273.6	128.8	175.2	224.4	176.7	255.2
ACSL1	1872.1	773.6	6314.05	5129.45	6503.4	3635.15	535	620.5	546.65	1849.9	1588.95	956.55	1261	868.45	3692.2	1387.9	1256.25	1161.65	840.05	942.25
ACSL3	580	664.6	733.4666667	874.6	647.4333333	544.2333333	812.8333333	800.2333333	906.6666667	571.1666667	901.1333333	816.2666667	657.6666667	558.2333333	746	688.9	515.3333333	895.2333333	827.6333333	610.7333333
ACSL4	399.9	195.8	700.2	1151.7	1771.8	154.7	67.1	125.7	93.9	169.6	231.5	222.5	117.7	93	198.9	218.6	148.7	287.2	196	138.7
ACSL5	307.1	296.3	608.2	386.8	738.4	278.3	337.8	342.2	367.6	303.7	254.5	296.9	519.6	452.7	342.6	402.7	193.7	336.7	306.2	249.7
ACSL6	60.36666667	66.16666667	83.4	86	81.06666667	65.06666667	47	53.86666667	75.26666667	85.9	74.13333333	80.43333333	43.9	64.26666667	68.4	40.63333333	70.76666667	85.76666667	51.23333333	65.03333333
ACSM1	32.1	11.1	10.1	15.2	12.3	8.2	47	11.4	21	10.2	18.3	8.8	9	7.8	13.2	9	8.1	7.4	9.5	45.8
ACSM2A	26.3	68.7	4.1	58.5	105.9	48.6	13.3	19.5	13.9	55.8	78.8	90.8	37.4	59.7	27.9	26.2	36.4	34.6	32.6	72.2
ACSM3	67.6	51.35	36.7	58.9	70.25	11.6	22.2	35.05	25.45	23.65	40.05	74.45	40.1	61.6	66.15	21.7	64.85	58.6	66.3	27.25
ACSM5	174.9	420.6	769.6	135.6	193.55	659	296.75	415.5	396.2	433.7	279.5	320.8	534.3	347	869.4	295.5	518.25	502.35	166.35	495.95
ACSS3	231.1	230.3	621.4	150.3	266	410	174.8	206	246.4	259.6	310.1	220.4	273	262.6	349.1	165	266.5	211.1	258	205.4
ACTA1	25	39.4	51	62.7	37.7	48.1	79.7	42.4	63.1	9.6	7724.8	33.8	20.5	43.6	44.9	64.6	14	24.1	29.6	72.4
ACTA2	2408.15	2011.15	1544.45	651.75	888.35	1653.85	4273.5	2411	1812.75	1273.25	2176.1	1162.45	2059.35	1863.25	4082.2	954.3	2072.5	1292.5	3962	1624.1
ACTB	19796.92	23207.6	15311.68	21352.9	16761.84	16452.02	24247.24	20541.12	20501.64	22738.92	12955.14	13770.66	17366.52	14391.38	11504.52	15687.24	13990.98	13473.44	12572.1	21334.1
ACTB	21700.775	23117.8875	17581.575	20922.6375	17431.975	17552.175	21505.0375	17997.6375	18745.15	19460.725	12402.9625	14327.9375	18414.6	15313.05	12328.85	14161.9	15500.1375	13604.475	12372.175	16756.775
ACTBP9	298.6	299.3	238.2	452.1	283	193.7	222.6	245.6	307.3	402.6	365.2	358.6	262.3	168.7	206.6	301.8	351.3	372.4	265.3	301.7
ACTC1	109.2	275.5	205.2	299.6	284.2	304.7	271.8	149.2	161.5	142.4	1885.2	185.3	96.8	185.9	357.9	306.4	232.4	194.9	546.1	170.2
ACTG1P4	138.8	169.3	309.6	36.7	97.1	61	62.4	69.2	117.9	65.1	52.3	42.4	30.1	75.1	76.9	22.5	65	65.9	16.1	106.8
ACTG2	241.5	246.9	404.4	205.5	271.6	176.8	692.5	257.3	142	129.9	515.4	107.6	336.6	220.7	565	156.2	188.9	175.5	531.7	231
ACTL6A	395.1	335.8	575.4	594.3	558.7	266.3	190.2	154.8	190.5	161.8	259.7	295.4	140	139	248.2	240.6	379.5	245.5	266.2	188.2
ACTL6B	6.1	8.8	5.2	8.55	6.35	7.65	6.25	6.9	25.2	9.2	10.8	6.3	7.1	4.6	5.7	5.55	6.95	9.35	5.45	8.35
ACTL7A	15.1	6.2	16.2	20.4	20.6	17.8	9	7.8	9	7.6	12.2	7.6	11.5	5.6	13.9	4.1	6.5	14.9	7.5	6.9
ACTL7B	43.4	15.3	10.9	15.1	57.1	11.9	23	58.8	25	27.3	72	9.7	32.3	6.9	14.8	9.1	10.2	11.9	12.5	40.3
ACTL8	40.2	20.7	18.7	22.5	52	31.1	31.9	98.1	45.3	109.2	26.8	30.5	37.5	18.4	27.2	75.9	25.9	19.1	28.4	146.3
ACTN1	2657.1	1279.733333	941.7333333	2106.9	2094.7	787.6	1978.766667	1181.7	908.5666667	1325.066667	1069.366667	654.8666667	830.1	699.0333333	1149.566667	1276.566667	613.9666667	1058.133333	2079.966667	1204.833333
ACTN2	66.05	43.525	55.8	43.25	55.85	35.925	25.875	31.225	54.125	39.35	862.925	45.625	37.1	34.675	64.5	37.525	58.875	68.7	48.9	57.65
ACTN3	80.3	54.9	93.8	67	144.9	74.8	123.2	82.5	95.2	39.5	150.6	73.1	44.6	33.6	61.6	29.7	98.5	65.7	115.7	97
ACTN4	2091	2497.4	1108.6	2291.6	1229	2066.5	3324.3	2424.5	2560.4	1741.4	2175.7	1469.4	1912.3	1213.6	2257.3	1509.7	1496.2	1474.8	2286.6	1693.9
ACTR10	2262.1	3212.1	2784.6	2216.8	2142.3	2482.7	2363.5	1912.6	1935.5	2079.9	3017.4	2895.6	2387.6	3250.7	3620	2640.6	3448.4	2942.1	3287.5	2015
ACTR1A	910.35	955.9	769.1	800.2	757.75	1093	1260.75	1086.95	1220.15	1101.45	1052.45	949.6	730.4	722.35	823.2	1100.05	698.5	817.4	822.1	1236.45
ACTR1B	686.1	703.8	662.1	379.4	515.5	674.3	711.8	738.4	740	761.5	781.7	839.3	752.6	608.7	734.8	676.6	936.2	703.7	657.2	734.7
ACTR2	1810.966667	1599.566667	1522.766667	1782.2	2138.133333	1417.433333	1591.566667	1390.366667	1714.733333	1383.766667	1472.166667	1471.466667	1640.7	1055.133333	1255.133333	2062.766667	1111.2	1822.833333	1738.666667	1580
ACTR3	4496.6	3196.8	2383.1	5711.4	4058.633333	2616.1	3470.066667	2872.8	2957.733333	3540.966667	3266.6	3557.4	2764.033333	3051.2	2673.6	3609.933333	3828.233333	3481.266667	3416.233333	3607.1
ACTR3B	182.9	39.7	183.5	289.3	188.2	166.2	86.8	107.6	122.5	62.3	129.5	188.5	132.8	158.7	152.1	132.9	83	149.6	165.8	144.7
ACTR3P2	17.1	17.5	27.8	37.5	30.7	27	8.6	16.1	13.3	12.1	30.8	15.1	23.5	22.7	20.4	24.5	20.5	44.8	4.5	9.4
ACTR5	202.45	210.65	176.4	286.5	246	235.15	164.4	177.7	210.9	236.7	207.2	175.65	169.9	236.1	200.6	210.7	191.8	196.15	152.4	176.7
ACTR6	371.9	401.2	477	364.6	554.7	282.3	171.5	203.4	188	281.3	372	324.5	292.1	476.6	518.2	312	730.7	414.7	345.3	137.6
ACTR8	138.3	223.3	185.2	234.6	172.7	279.9	146	192.1	225	220.2	200.1	176	140.9	150.2	129.7	178.6	144.8	194.9	180.6	212.7
ACVR1	1243.8	1836.5	1606.2	1470.3	1295	985.6	1018.2	901.7	1087.3	1107.2	1283.3	1394.6	1158.9	1168	1468.4	1376.8	1238.4	1507.1	2178.7	841.9
ACVR1B	221.8166667	222.6833333	290.8	263.6333333	283.9	202.1166667	121.1166667	144	146.0833333	177.9	181.8333333	181.4	185.1833333	168.5166667	191.5333333	133.9333333	134.3833333	207.5166667	168.9666667	180.1166667
ACVR2A	595.1	595.1	446	765.1	495.9	506.9	458.1	515.4	389.3	509.7	933.4	611.7	386.1	502.1	413.2	378.8	455.1	734.6	489.7	366.7
ACVR2B	152.4	192.5	209.8	176.4	246.9	81	135.7	142.4	185.5	200.6	169	119.3	78.2	150.6	188.8	77.4	157.6	153	114.1	153.6
ACVR2B-AS1	92	157.9	101.4	58.3	72.5	60.2	15.4	16.5	8.1	69.1	80.1	66.8	16.3	47.3	69.1	68.3	80.9	131.2	66.9	59.1
ACVRL1	489.9	314.7	326.7	206.6	102.6	251.8	169.6	224.6	155.2	236.3	113.4	87.5	155.1	121.5	222.2	71.4	233.5	154.3	141	115.1
ACYP1	214.4	318.4	158.5	119.5	114.3	443.4	196	291.8	331.7	233.2	183.4	206.7	138.3	238	184	172	382.3	131.3	113.4	165.2
ACYP2	238.4	319	363.3	268.8	362.2	371	211.2	275	296.4	300.4	429.9	356.4	296.7	363.1	347.7	298.5	629.3	355.2	225	257.8
ADA	617.3	276.65	213.45	285.65	332.5	436.85	344.9	324.75	293.25	303.9	286.25	217.4	215.4	444.15	358.05	315.05	367.55	267.1	322.95	274.2
ADAM10	839.2	1112.366667	853.8333333	594.5333333	619.0333333	843.6333333	665.3333333	827.4333333	1097.566667	933.9666667	1033.3	1205.633333	911.1333333	566.2666667	589.4	974.6666667	595.5333333	1009.433333	803.6	922.6333333
ADAM11	30.4	29.8	24.9	19.1	17.3	30.1	39.5	43.6	14.5	44.8	29.8	37.8	24.2	21.7	22.3	10.8	21.9	27.3	26.1	33.7
ADAM12	1603.4	132.15	99.075	152.6	184.25	49.35	221.225	89.25	79.95	47.875	96.725	66.525	118.775	132.75	58.875	161.25	66.6	152.725	700.525	118.65
ADAM15	287.3	240.7	225.1	233.4	292.3	220.8	460.5	373.8	351.5	163.8	84.8	54.3	79.7	36.6	75.5	93.8	162.8	14.3	61	223.1
ADAM17	588.7	513.9666667	500.8666667	554.7333333	490.9	413.4	459.0333333	490.9333333	484.8666667	418.8	392.2333333	332.3666667	338.8333333	247.7666667	241.9666667	326.3	260.7333333	428.1666667	295.6333333	429.1
ADAM18	60.1	47.9	70.8	77.3	79.9	59.9	8.3	10.6	11.5	19.3	45.8	46.7	26.6	40.1	13.8	33.8	89	79.6	33.2	45.5
ADAM19	305.5	122.45	149.6	386.7	195.3	91.45	82.4	170.35	135.7	132.55	124.3	111.3	101.65	102.8	98.4	103.35	84	149	149.7	132.5
ADAM2	16.1	5.7	3.8	6.2	5.1	7.8	27.3	1.3	16.3	6.9	12.5	2.1	20.5	4	4.9	1.5	9.3	2.2	6.3	0.7
ADAM20	79.15	111.15	100.65	83.45	99.4	50.45	54.45	43.5	36.65	48.8	88.1	57.95	23.85	36.45	58.5	62.15	31.8	97.2	70.8	26.1
ADAM21	100.1	171.6	169.8	166.4	201	91.1	102.4	82.6	128.7	107.9	200.6	142.6	61.5	100.9	130.5	79.2	139.9	150.8	118.2	132.4
ADAM22	36.1	72.08333333	75.96666667	32.9	76.93333333	90.11666667	30.13333333	42.46666667	67.66666667	54.08333333	75.95	32.3	85.46666667	37.66666667	92.2	39.46666667	57.38333333	101.4666667	26.9	47.58333333
ADAM23	299.3	149.75	87.15	178.15	82.2	84.4	177.15	141.75	254.25	91.45	161.55	176.3	254.2	128.1	152.2	110.6	101.05	196.05	110.6	107.1
ADAM28	127.4333333	62.73333333	35	32.66666667	31.53333333	18.93333333	38.5	126.7	63.9	71.5	62.3	88.33333333	127.8666667	190.6666667	23.03333333	72.53333333	90.23333333	56.06666667	108.5	125
ADAM29	17.7	43.9	22.3	37.4	26.7	8.1	12.9	16	13.3	26	19.5	23.2	22.1	9.4	19.4	14.6	17.9	34.7	19.4	8.2
ADAM30	31.6	144.3	84.3	75.5	167.3	66.4	103.1	33.6	159.5	158.4	134	77.4	68.9	28.8	61.2	55.2	49.4	114.3	43.3	124.3
ADAM3A	22.5	4.2	1.2	4.1	9.8	5.8	17.4	1.3	6.9	8.8	61.9	28.1	7	4.4	2.6	24.6	8.6	6.1	2.1	30.3
ADAM3B	1.5	3.5	3.6	1.4	9.2	20.9	3.2	5.9	14.7	2.7	4.4	21.1	1.6	1.9	2.3	8.3	9	33.2	6.2	3.2
ADAM5	74.35	74.55	66.1	80.75	86.6	58.45	46.75	59.85	65.65	52.65	78.95	57.15	47.3	68.3	109.25	40.45	60.4	110.4	74.55	48.55
ADAM7	19.55	19.25	21.45	9.25	35.75	28.95	29.85	35.25	19.25	8.15	33.15	24.05	28.4	40.35	21.1	34.85	23.65	37.5	29.3	45.25
ADAM8	88.15	68.9	23.05	455.95	54.8	38.5	99.95	104.95	54.45	110.4	34.35	84.7	69.7	52.85	23.15	92.6	53	35.45	28.1	90.45
ADAM9	1812.7	2119.2	1678.1	1310.5	1822.7	1574.4	1832.3	1698.7	1464.5	2312.8	2034.4	2250.7	1670.3	1392.9	1515.5	2246.5	1588.7	2457.2	1824.3	1663
ADAMDEC1	389.1	88	43.4	52.3	63.1	38.9	69	56.5	44.2	39.1	102.2	85.7	135.8	421.8	122.5	79.8	165.6	171.7	127.8	69.8
ADAMTS1	1678.7	560.6	994.5	3009.5	3070.2	1594.1	236.4	1550.5	1275	3370.4	693.7	992.6	1026.3	731.7	257.3	598.6	516.2	1094.4	410.5	275.2
ADAMTS12	160.3	174.6	155.4	196.4	176.9	104.2	123.9	61.9	77.4	110.3	163.4	144.5	39.7	16	132	108.9	161.1	127.2	100.6	103.1
ADAMTS13	108.7	36.1	33.4	74.9	103.2	34.6	81.1	40.7	35.9	119.7	55.5	77.3	23	50.8	62.6	71.3	64.6	45.4	39.6	78.6
ADAMTS2	328.95	462.5	271.9	269.15	346.95	472.8	578.4	343.95	374.65	550.55	386.3	491.45	324.05	223.85	407.8	587.2	244.65	359.15	501.35	506.6
ADAMTS20	40.5	50.5	25.4	58.8	37	30.4	19.4	15.2	33.4	34.7	22.2	28.4	33.4	24.3	42.4	19.6	15.5	17.6	22.4	15.5
ADAMTS3	146.9	83.5	64.3	191.4	166	96.2	237.5	181	297	127.5	191.7	273.9	178	152.1	107.3	97.9	230.9	403.8	153.2	138
ADAMTS5	1004.6	2482.8	3309.6	1096.5	1087.9	3857.4	550.1	1113.6	1404.2	1567.3	2305.8	2240.1	987.4	618.2	808.1	2027.7	928.2	1167.4	779.3	1450.9
ADAMTS6	89.4	91	102	98.7	162	107.8	43.6	74.6	19.9	52	21.5	81.9	17.5	11.7	68.8	67.9	28.2	91.5	31.7	37.7
ADAMTS7	100.7	109.55	91.6	110.45	106.25	121.45	115.85	74.2	109.25	115.6	107.1	54.3	67.75	107.6	49.3	49.55	27.05	80.35	42.9	113.65
ADAMTS8	22.7	43	22	53.1	49.15	55.1	33.45	29.2	46.5	39.1	32.8	12	41.8	18.75	29.95	33.25	23.9	53.85	11.6	37.85
ADAMTS9	887.6	282	486.7	1001	848.6	105.2	76.5	270.2	267.3	2048.9	241.9	154.2	173.8	113.3	155.3	90	180.6	224.6	143.8	162.5
ADAMTSL2	11.7	10.9	8.8	18.3	9.6	10	10.9	20.5	77.3	22.8	238	39.7	6.8	9.5	8.4	18.9	9.2	15.1	13.3	222.6
ADAMTSL3	241.9	908	388.7	294.6	442.3	434.7	988.5	1623.2	1925.6	500.5	1481.2	1244.9	1392.5	499	1026.6	407.7	538.1	807.7	865	640.8
ADAMTSL4	170.2	232.9	150.7	242	137.8	122.1	144.1	244.3	212.2	302	130.5	99.5	98.9	90.8	138.3	76.6	74.5	160	96	307.9
ADAP1	216.15	340.45	153.3	300.9	311.4	366.55	314.15	328.85	458.05	404.15	427.7	364.2	319.9	382.95	300.9	286.6	543.4	420.65	287.7	384.55
ADAP2	834.7	3262.1	716.3	1174.7	1174.6	1085.2	1774.7	2435.3	2180.1	2424.9	1575.1	1527.8	1683.5	1706.7	1210	2075.5	2227.2	1367.6	971.8	3152.3
ADAR	2536	2433	2582	2764.1	2571.8	2034.2	3030.3	2939.9	3005.9	2303.7	2564.1	2543.5	2910.2	1678.2	2135.6	2288	2152.3	2253.8	2616.3	2590.6
ADARB1	242.6	263.8333333	265.8	119.6333333	154.3	166.1333333	220.1333333	176.5	157.6333333	170.6666667	192.6666667	130.7333333	103.1333333	96.33333333	194	103.6	108.3333333	157.6666667	187.8666667	223.1333333
ADARB2	9	8.5	13.3	10.6	12.6	14.5	12.4	9.6	20.3	26.5	12.6	31.7	11.2	39.3	47.6	7.5	12.4	16.7	7.3	26.6
ADAT1	354.4	398.4	335.3	404.7	311.6	289.7	253.5	326.5	326.6	332.5	443.8	417.7	264.8	132.2	258.9	331.9	266.1	376.1	327.6	341
ADCK2	198.8	212.9	194.65	113.8	146.65	152.325	371.65	259.825	201.025	190.375	222.1	181.75	250.25	359.825	160.55	276.175	369.025	228.925	214.975	257.25
ADCK3	588.2	763.6	1900.1	171	674.7	1176.6	751.7	885.9	764.1	922.4	1223.7	804.7	961.9	1205.2	1840.4	606	780.9	636.3	556.8	1016.8
ADCK4	59.5	61.7	15.7	13.6	111.9	5.8	42.2	25.9	38.5	13.2	20.4	17	6	13.8	26.4	9.1	18.7	17	30.3	14
ADCY1	123.7333333	145.3	95.53333333	112	114.2666667	56.7	229.8	139.6	158.9	74.63333333	150.2	202.9333333	156.5666667	137.7	90.83333333	125.8666667	96.43333333	175.4333333	173.6666667	151.2
ADCY10	40.15	16.6	53.75	45.2	19.65	23.5	42.2	65	32.5	44.2	39.05	54.7	28.75	54.05	35.9	15.6	30.85	36.95	21	38.45
ADCY2	89.33333333	266.4666667	138.6666667	104.5	132.4	236.1	47.23333333	108.2	118.2	142.8	141.9	64.7	96.8	70.63333333	171.4	77.2	149.1333333	133.1666667	58.43333333	143.2666667
ADCY3	595.15	434.15	629.45	372.35	597.65	856.05	913.35	779.25	575.75	513.65	454	407	778.05	597.65	525.55	758.45	393.65	756.3	485.3	504.1
ADCY6	523.6	523	777.1	451.5	486.6	558.6	657.5	770.7	900.4	696.6	569	629.6	536.4	319.2	492.8	335.5	398.8	488.7	499.4	576.4
ADCY7	304.2	848.8	271.2	509.1	442.2	242.9	474.3	584.6	657.5	415.6	618.3	582.4	550.9	487.3	513.6	682.9	550.8	678.8	669.2	784.6
ADCY8	44.5	9.4	27.5	16.6	50	29.9	107.1	30	103.6	85.8	12.8	100.3	56.7	139.1	12	57.5	10	32.8	11.2	30.2
ADCY9	215.0333333	273.4333333	239.2666667	241.9666667	180.0666667	270.6	316.7	353.5666667	331.2	317.5333333	295.5	353.0666667	268.2333333	174.4	261.1333333	170.1666667	174.6	279.1	378.6	323.4
ADCYAP1	172.4	181.6	105.7	136.7	194.9	65.8	74	142.9	53.8	52.6	168.5	176.9	167.5	128.7	144.6	91.8	68.6	167.3	189.2	12.6
ADCYAP1R1	75.8	112	32.7	109.1	76.6	88.6	108.8	193.4	100.4	90.9	26.8	17.6	14	16.4	39.8	14.2	17.7	91.7	70.7	38.3
ADD1	876.2666667	988.0333333	873.4	559.0666667	655.6666667	926.9	1035.9	1208.033333	1165.2	931.7666667	855.1666667	712.3333333	999.3	727.6333333	975.5333333	694.3666667	642.1	1119.433333	980.8333333	884.5333333
ADD2	92.7	132.4	98.13333333	139.3666667	109.7666667	122.2	113.9666667	77	91.5	100.6666667	94.43333333	107.3333333	57.86666667	94.43333333	80.96666667	77.7	81.76666667	160.4666667	68.36666667	81.36666667
ADD3	2137.45	2113.8	3608.625	620.95	1216.35	3128	3153.725	2222.475	2230.65	2485.575	3179	2699.45	4077.025	2953.45	4739	1938.65	2656.55	2860.825	3948.225	1631.175
ADD3-AS1	22.25	39.85	52.95	26.25	8.75	12.1	26.4	34.05	11.15	27.7	55.8	11.05	35.8	67.95	67.8	16.15	55.7	16.3	11	29.65
ADGB	8.3	53.2	4	24.2	30.6	10.9	49.6	14.2	32	30	25.4	28.7	13.7	1.7	14.5	26.7	5.1	46	14.8	25.8
ADH1A	73.3	83.1	317.9	90.4	134.8	120.5	59.4	53.6	40.3	109	109.4	35.4	61.7	69.6	166.9	59.4	87.6	39.3	62.3	90.5
ADH1B	83	673.5	8187.4	56.16666667	3832.4	2195.9	26.43333333	56	19.7	725.8	606.0666667	134.3666667	707.1	841.8333333	2980.866667	41.16666667	1082.5	54.23333333	14.1	485.4
ADH1C	10.7	128	1084.3	41.9	229.2	325.4	36.6	19.7	30.5	66.5	58.4	58.3	174.2	424.7	953.4	76	621.7	52.7	16	48.8
ADH5	1275.85	2160.5	2749.2	647.2	1088.95	2830.95	1492.25	872.85	929.3	1483.25	1482.3	1291.15	1977.5	2207.95	2562.45	1346.75	2047.15	1384.8	1790.2	921.55
ADH6	96.7	39.15	26.6	71.55	96.5	14.2	36.6	30.8	70.1	25.8	89.8	70.5	11.05	45.95	21.4	30.2	17.55	17	25.75	47.55
ADH7	71.3	117.3	115.6	157.5	135.4	62.9	57.2	113.9	60.7	73.4	141.1	97.4	83.1	82.3	104.8	49.8	90	85.5	22.5	54.8
ADI1	1197.9	1253.5	1594.4	1112.1	1141.2	1916.5	794.3	1200.6	1079.7	988.8	1757.4	1403	1005.4	1612.3	2480.2	1356.9	2670.9	1670.8	790.5	920.6
ADIPOQ	306.4	100.2	8332.4	211.3	5954.7	3047.8	25.6	163.9	61.5	906.9	1486	408.9	1158.8	537.3	6204.2	111.4	1431.7	107.5	61.1	873.7
ADIPOR1	1062.9	1067.5	848.7	1389.2	1028.4	829.2	829.8	991.2	934.3	944.9	1177.3	1373.8	1451	1336.9	1409.9	1383.7	1492.9	1261.2	1369.3	997.9
ADIPOR2	949	877.8	1356.4	1093.1	1327.8	1892	958.2	1167	1029.3	1059.1	949.9	1467.3	1358.1	936.7	1540.9	1139.8	768.4	1216.3	948.4	1065.4
ADIRF	702.3	2394.4	9715.8	1515.7	4411.7	2718.6	3929	1847.2	1544.6	1562.6	1467.1	1243.9	3319.7	5135.4	8893.4	2009	7126.7	1751.5	1733.4	2187.3
ADK	422.65	426.6	419.1	975.8	366.7	898.45	573.7	388.4	422.6	557.2	763.95	837.45	918.7	993.8	808.85	1180.5	823.5	932.4	992	526.5
ADM	626.3	4824.8	4634.3	1958.8	4253.2	1111.4	1172.8	1884.6	1802.8	912.4	930.3	1168.5	1091.7	1917.7	1509.1	510.8	2142.8	864	1505.9	642
ADM2	219.3	195.3	41.4	287.5	195.6	183.8	260	223.6	286.9	267.3	82.2	158	94.1	38.1	40.1	32.4	108.9	82.6	29.7	127.9
ADNP	1011.1	756.8	927.2	925.6	848	522.6	660.1	709.1	677.8	629.5	1148.2	1006.1	838.1	1133.1	988.8	646.8	614.8	933.4	1201.1	742.3
ADNP2	378.7	506.65	482.2	583.55	453.2	329	441.3	496.1	500.45	415	409.95	400.95	416.3	330.8	410.65	348.25	241.25	428.75	382.1	441.35
ADO	495.95	414.65	443.9	797.1	685.45	308.1	265.65	323.25	297.3	351.6	534.05	461.3	496.45	458.6	476.8	502.5	483.6	556	597.5	225
ADORA1	171.75	149.25	177.1	147.65	132.55	199.25	224.6	266.5	230	149.45	253.45	219.5	197.15	142.65	132.25	89.05	150.3	145.35	108.55	216.7
ADORA2A	96.1	113.3	41.1	125.1	105.3	71.7	80.3	58.8	130.8	90.7	110.1	73.4	68.4	166.4	155.2	70.5	149.1	66.9	69.9	98.9
ADORA2B	236	236.8	117.1	297.7	238.9	342.4	199.9	293.8	388.2	432.9	333.2	294.7	188.5	232.2	147.6	233.4	240.8	313.5	182.2	233
ADORA3	390.7	1546.1	802.8	228.7	352.4	1214.1	1285.3	957	892	1353.8	1174.8	1955.5	1610.3	2019.3	529.9	2463.6	1580.7	1811.8	913.5	1569
ADPGK	1776.7	1702.9	1254.1	2485.3	1642.5	1571.4	1528	1587.6	1501.2	1538.2	2456.8	2850.1	1831.1	2300.1	1621.1	1992.3	2577.1	2507.8	2533.3	2095.9
ADPRH	65.4	34.5	33.1	35.2	35.7	74.2	133.4	22.4	65.3	141.8	31.3	23.6	18.1	18.6	24	18.7	28.6	22.1	22.4	62.1
ADPRM	252.5	315.1	246.3	166.9	132.6	483.6	256.5	230.8	224.6	252.5	137.7	233.5	334.9	359.3	281.5	269.6	364	271.5	272.4	201.2
ADRA1A	22.175	22.225	33.3	21.825	30.9	28.275	15.775	19.425	43.075	24.625	28.775	24.325	18.675	19.55	32.975	16.4	28.7	30.525	27.575	22.4
ADRA1B	16.8	3.8	7.7	5.8	24.7	40.7	7.8	37.3	23.1	18	11.5	6.6	51.5	36.2	10.5	31.6	7.6	13.4	17.6	13.1
ADRA1D	33.2	42.75	23	25.45	29.55	20.9	47.8	23.75	58.7	30.45	36.2	29.45	20.1	12.75	17.9	25.6	24.6	38.35	26.9	19.25
ADRA2A	297.9	590.6	1442.5	298	653.1	413.7	550.8	378.5	244.8	282.3	435.3	273.8	280.9	293.2	494.2	143.4	286.6	163.4	465.4	391.8
ADRA2B	102.4	180.7	78.1	26	144.8	33	13.3	108	115.7	50.5	138.5	55.9	77.1	26.6	43.8	64.8	93.5	124.8	118	69.9
ADRA2C	57.4	64.9	64.5	16.2	90.6	159.1	144.2	87.1	182.2	166.1	48.7	111.7	104.5	56.8	67.5	81.8	72.8	55.5	81.8	112.6
ADRB1	2.1	35.7	10.3	7.4	7.4	32.9	6	60.1	13.4	46.5	10.9	18	14.2	24	5.1	18.3	42.7	23.1	2.2	8.5
ADRB2	294.2	415.4	792.8	284.6	392	561.4	213.5	500	428.6	207	639.8	653.2	523.9	655.8	860.6	369.1	647	571.3	667.5	456.7
ADRB3	18.8	36.05	23.45	43.9	46.9	23.65	24.95	21.25	25.4	44.4	12.85	14.4	12.7	10.5	11.7	10.7	46.7	14.15	26.7	14.35
ADRBK1	388.4333333	401.7333333	321.9333333	398.0666667	336.9333333	307.2666667	275.0333333	393.2	438.8333333	428.7	282.5	249.1333333	230.1666667	245.8666667	304.7666667	230.8333333	246.5333333	279.3333333	254.1	392.9
ADRBK2	124.25	192.35	144.5	135.35	165.8	106.2	148.45	209	226.8	244.5	183.15	167	161.25	131.95	186.3	172.25	176.6	178.75	128.3	231.15
ADRM1	966.6	1000.3	871.3	1798.2	1171.4	1409.5	1141.5	968.1	909.9	1044.9	1001.9	967.8	1018	878.3	814.8	1159.6	874.2	1036.4	873	1024.2
ADSL	714.75	788.6	866.5	1184.1	1092.25	949.25	873.75	680.45	985.65	1035.6	765.3	854.9	604.5	1066.6	1096.95	854.4	1306.35	920.45	843.55	666.55
ADSS	1114	536.3	706.3	1339.8	956.2	673.6	580.4	656.1	622.4	831.5	445.3	556.6	530.2	371.8	496.5	645.3	533.9	552.9	674.2	622
ADTRP	279.2	247.8	172.6	410.1	222.2	142.1	173	219.4	270.7	277.4	202.3	163.7	110.4	114.8	221.9	218.5	281.2	277	171.5	221.3
AEBP1	7850	2404.5	1753.4	847.1	904.4	1515	4241.6	2656.8	1756.5	2378.4	1730.7	1048.4	2411.1	1963.6	1977.4	1566.1	989.7	2767.6	7261.4	2086
AEN	256.4	87.4	165.3	566.3	184.3	243.5	196	246	204	317.1	69.1	178.9	149.4	159.1	116.3	125.7	136.4	153.3	138.9	207.1
AES	743.4	711.1	679.2	344.3	581.2	1078.3	870.7	937.9	753.7	621.2	409.4	337.4	898.7	819.8	562.9	459.8	925	533.4	396	529.7
AF007147	416.5	356	192.2	293.1	279.2	40	32.3	173.7	51.3	135.2	31.8	32.7	88	29.9	58.4	21	31	22.8	26	177.5
AF070581	13.6	25.5	7.7	2.9	22.7	29	28.9	39.7	34.4	28.3	44.6	0.8	39.3	27.8	26.6	18.4	1.8	5.1	26.3	12.2
AF090939	297.2	180.5	215.7	467.9	410.7	86.9	44.5	151.9	62.7	165.6	19.6	72.3	14.1	49	76.6	10	43.4	21.9	46.9	132.9
AF198444	31	65.1	30.5	74.1	187.1	34.1	8.3	62	57	173.5	22.6	27.8	12.8	23.9	12.6	27	27.7	25.1	32.6	46.7
AFAP1	81.8	37.1	38.8	53.3	35.3	32.9	48.4	37.6	75.8	27.8	28.6	33.2	42.9	23.1	17.6	31	46.3	30.7	62	45
AFF1	941.4333333	1380.4	1286.2	967.8	1046.133333	1100.333333	695.3333333	623.2333333	596.1	716.7	748.8333333	750.3	500.2333333	402.8666667	806.1666667	380.6	341.1	544.6333333	605.7666667	740.8
AFF2	69.03333333	36.2	57.93333333	115.1333333	106.5	37.9	32.73333333	33.7	44.56666667	57.36666667	68.8	56.8	42.93333333	12.06666667	45.4	26.73333333	44.76666667	72.76666667	42.1	58.8
AFF3	5.85	7.4	5.9	9	13.95	10.45	9.85	12.85	5.95	6.75	7.1	5.35	8.95	5.2	6.9	4.8	5.55	8	6.2	9.6
AFF4	105.6	13.6	53.1	119	116.1	106.1	54	67.3	59.1	112.1	45.7	79.8	58	64.2	46.7	92.4	42.4	24.7	48.9	52.3
AFG3L2	659.3	383.1	354.7	846.3	639.7	457.1	394.3	360	423.9	390.6	493.6	392	392.9	425.5	385	316.4	401.6	402.6	652.6	443.5
AFM	41.3	101	43	87.5	102	25.3	35.5	6.3	78.2	66.8	62.8	52.8	69.2	69.3	58.7	43.9	80.3	97	101.2	63.8
AFP	43.9	54.4	59.2	47.8	105.7	36.1	12.2	19.3	14.9	50.7	75.5	29.1	57.4	35	19.6	8.7	59.2	64.1	15.6	56.4
AFTPH	964.9	996.1	1164.4	1105.1	1055.9	1389.9	1152.4	938.6	1209.1	971.6	1535.3	1616.8	1116.7	1092.7	1385.2	976.2	1044.4	1514.7	1005.2	935.5
AGA	321.8333333	480.7	204.7333333	208.2333333	215.6666667	371.6	443.0666667	362.8	464.9333333	365.4	402.9	421.8	607.5	599	415.9666667	568.0666667	484.0333333	529.6666667	515.5666667	542.6
AGAP1	364.2	351.3	184.4	368.4	411.3	262	726.3	483.6	456.8	459.4	310.1	299.1	408.6	252.8	539.2	620	201.1	389.4	471	339
AGAP10	811.1	624.8	825.5	817.1	746.8	514.2	567.6	870	898.7	1144	583.5	516.7	345.1	392.8	653.5	330.4	423.2	301.9	412.5	1047.2
AGAP11	829.4	676.5	700.3	770.3	806.7	517.8	678.4	967	965.3	796.8	427.6	365.7	292.1	360.6	532.7	334.8	403.4	348.3	364.8	971.3
AGAP2	69.2	62.9	51	82.1	105.65	53.95	101.75	89.3	93.15	69.7	112.5	83.8	41.65	78.3	50.15	65.25	70.8	77.85	59.75	97.75
AGBL2	49.2	45.2	56.9	51.5	68.6	13.3	58.6	33.8	47.9	33.2	45.3	55.8	29.4	37	31	20	41.2	25.2	31.4	61.2
AGBL3	1.6	10.7	4.7	1.3	9.6	13	2.9	5.3	11.7	24.8	1.1	2.1	19.2	32.1	21.3	28.2	27.3	28.5	17.7	19.5
AGBL5	174.3	106.5	119.2	16.3	20.1	94.5	103.7	137.8	130.6	93.8	77.2	58.6	119.7	153.2	150.4	123	157.3	134.3	116.6	144
AGER	74.7	35.25	39.7	56.2	44	31.15	24.7	42.1	58.2	83.45	50	50.45	84.75	41.45	42.35	27.3	42.5	44.9	37.55	63.75
AGFG1	444.15	441.45	428.2	993.95	1234.025	522.175	223.525	296.9	364.225	536.3	374.75	428.8	334.925	289.15	280.625	438.075	289.725	343.65	234.95	328.45
AGFG2	102.98	114.66	80.4	89.54	99.74	149.48	77.08	115.08	116.6	117.68	100.54	79.36	75.64	84.08	58.32	67.7	88.34	116.12	95.38	109.8
AGGF1	200.7333333	233.2666667	189.4666667	183.3	157.8666667	207.4666667	175.6666667	138.4666667	155.7333333	185.6666667	293.3333333	232.9666667	180.7	175.6666667	237	224.6333333	193.5333333	257.1	279.9	200
AGK	362.05	352.55	319.35	476.95	367.95	284.45	443.15	368.4	413	362.8	426.1	395.2	412.75	427.1	446.3	455.55	344.45	435.6	473.85	434
AGL	517.3	322.8	603.2	139.4	372.3	405.6	298.1	278	277.3	292.9	694.8	552.8	263	218.7	412.6	351.7	290.2	493.5	515.8	281.8
AGMAT	119.65	182.05	122.45	191.3	156.1	72.85	156.25	165.8	133.3	147.65	210.9	202.9	125.8	154.5	110.55	149.85	263.2	262.65	160.75	225.35
AGO1	598.6	856.7	541.5	403.3	442.2	679	725.1	686.1	710.2	597.7	773.6	917.7	772.5	432.7	594	709.2	398	712.5	791.5	765.5
AGO2	409.2	296.9	239.9	770.3	355.4	69	234.5	183.4	223.2	345.4	286.8	298.4	138.2	120.1	172.5	139.6	103.9	229	242.5	205.1
AGO3	289.7	251.9	219.7	383.4	315.1	345.8	270.9	323.7	395.9	335	294.6	245.4	130.6	190.5	185.2	215.1	155.5	187.6	194.8	294.1
AGO4	97.5	166.2	107.3	150.8	83.6	65.3	109.7	80.3	88.8	125.8	151.8	116	120.9	90.7	116.6	66.1	133.3	113.5	117.8	116.9
AGPAT1	1227.7	939.45	1019.8	860.2	824.55	1197.2	1544.1	1855.55	1616.3	1686.7	1932.35	1855.65	2065.05	1486.4	1659.25	1780.75	1083.25	1971.45	2005.25	1668.1
AGPAT2	356.5	402.45	1348.35	226.35	573.05	935.5	572.45	498.9	429.6	483.6	618.2	416.7	435.75	533.25	1380.65	390.5	564.1	388.55	397.05	624.5
AGPAT3	130.8	175	128.9	108	152.6	94.5	129.3	148.7	160.7	158.2	145.7	99.4	81	104.8	64.6	96.4	68.4	102.6	46.1	174.6
AGPAT4	535.6	362.3	104.2	271.2	116.1	193.6	387.7	268.1	419	269	314.4	292.4	178.9	212.9	192.4	219	216.3	283.8	380.4	238
AGPAT5	514.3	563.6	509.3	1327.7	991.9	321.5	398.6	340.5	373.1	296.3	497.6	304.3	386.5	512.6	442.1	314.6	501.1	538.7	617.3	665.2
AGPS	301.7	289.5	225.4	294.5	398.6	400.2	433.3	318	403.7	445.9	473.6	333.6	455.5	310.4	408	530.3	246.6	554	423.8	449.4
AGR2	7.9	9.8	6.2	5.9	6.4	4.5	5.3	4.3	5	3.7	7	4.8	6.5	7.9	6.4	4.9	7.5	3.6	2.5	6
AGRN	503.625	413.375	295.975	232.675	232.2	236.125	785	603.5	625.9	458.95	427.425	340.875	504.9	246.425	324.125	380.175	298.675	448.775	547.775	546.95
AGRP	25.1	57.1	70.2	71.4	111.7	91.9	52.5	23.5	96.9	76.2	55.7	57.5	10.5	16.3	23	14.7	53.2	56	47	99.8
AGT	467.3	793.6	446.9	169.7	584.7	250	878.1	373.5	335.2	631.8	671.6	246.4	1132.4	535.2	573.1	222.4	391.6	387.2	1121.4	322.8
AGTPBP1	250.25	155.7	292.25	262.15	106.4	85.85	109.8	103.55	130.3	74.5	132.2	135.6	90.6	99.2	86.9	125.15	140.05	117.1	120.3	158.5
AGTR1	471.75	655	2213.15	188.65	479.9	1604.55	575.2	400.45	265.6	432.3	680.75	492.5	621	467.85	1418.05	469.4	593.1	678.8	1327.05	373.5
AGTR2	67.7	21.06666667	18.73333333	24.93333333	86	45.86666667	28.8	42.23333333	18.36666667	42.6	36.7	31.9	11.33333333	49.26666667	22.96666667	27.76666667	37.93333333	32.06666667	25.5	16.66666667
AGXT	14.03333333	32.76666667	41.4	12.3	49.83333333	12.33333333	18.13333333	8.433333333	14.7	12.66666667	33.3	5.5	10.53333333	16.2	17.33333333	18.26666667	20.33333333	30.43333333	12.1	19.03333333
AHCTF1	324.1	134.1	214.1	371.1	435.9	163.3	191.9	116.5	118.7	169.3	121.1	138.6	153.1	95.9	114	117.3	94.3	159.1	167	132.9
AHCY	915.8	843.1	997.2	1105.5	1048.7	1013.8	981.8	806.3	749.2	1156.6	848.8	819.2	914.9	1357	1012.5	1038.1	1121.6	881.1	985.5	820.8
AHCYL1	1284.525	992.1	1375.125	896.625	1273.125	1189.575	1188.6	983.7	1114.65	979.375	1216.975	1162.05	1050.625	783.9	1223.3	1055.35	789.4	1037.45	1233.425	947.55
AHCYL2	154.15	157.55	182.6	148.65	213.95	160.15	157.6	143.95	183.55	212	295.8	220.9	157.8	155.25	161.05	129.5	162.75	211.85	197.95	187.55
AHDC1	191.1	293.5	185.1	33.8	58.1	523.1	534.2	612.1	552.5	467.7	367.9	338.5	267.4	153.2	202.5	239.8	183.6	259.5	373.5	450.6
AHI1	364.4333333	346.8333333	351.5	380.9	276.7333333	434.6666667	251.6333333	330.6666667	380.2	277.7333333	441.1666667	342.2	190.9333333	194.7666667	316.5	234.5666667	178.2333333	286.4	239.6333333	370.7333333
AHNAK	2609.45	6514.65	3177.2	2086.55	2752.95	4028.7	5899.1	5584.2	5504.8	4100.55	3848.4	3510.85	3588.9	2186.4	3782.1	2847.35	2102.9	3201.35	2979.45	4838.45
AHNAK2	885	1399.1	677.6	206.7	160.1	956.3	1840.5	795	736.1	591.8	939.6	548	1087.4	771.7	1686.6	1034.5	757.7	1136.4	2427.6	779.8
AHR	428.8	748	871.1	221.1	514.9	927.7	1974.6	2918.9	1797.3	974.8	995.5	864	756.3	451.8	432.6	928.9	502.1	708.1	845	1784.2
AHSA1	1164.4	1006.2	1165.6	1782.6	2192.8	2127.5	1581	1318.4	1394	1192.6	1222.7	1249.5	1295.1	1526	1311.9	1557.5	1728.3	1128.1	1049.3	1417.4
AHSA2	252.5	227.8	257.9	118.9	93.9	57.2	110.3	344	299.8	211.3	129.7	149.7	31.2	162.2	163.1	36.5	110.9	61.9	63.9	269.6
AHSG	16	11.15	24.65	11.75	22	13.05	17.1	11.75	20.35	13.95	8.25	24.5	6.6	6.35	13.1	6.25	22.7	11	25.05	19
AHSP	98.2	96.9	73.2	152.9	69.9	134.2	128.8	85.5	142.4	115	180.3	107.8	151.6	54.5	95.8	66.3	57.7	127.1	98.2	117.9
AICDA	20.7	45.5	54.6	13.6	43.2	40.4	7.5	50.2	32.4	50.7	51.5	47.2	58.6	17.9	80.4	44.8	55.4	57.1	33.6	39.3
AIDA	881.4	659	1507.1	614	842.3	726.5	764.6	629.5	531.6	814.1	1038.5	1045.3	1329.4	1016.9	1664.1	1129.6	1503	1367.7	1692.3	593.1
AIF1	1684.325	3847.4	1063.325	1980.925	1734.775	1559.35	3032.225	2873.05	2840.2	2689.875	2494.8	3244.35	3099.375	3090.625	1794.275	4260.95	4811.15	2629.025	1716.575	3979.8
AIFM1	534.1	493	667.7	309.8	509.7	552.9	540.1	479.1	541.9	594.9	916.8	695.4	495.9	569.2	539.3	634.6	501.5	748.4	560.8	481.9
AIM1	1279.1	807.6	941.3	623.5	660.2	687.1	844.8	682.6	723.9	722.9	1250.7	924.8	820.2	688.1	1248.6	959.3	557.6	920.6	893.2	868.7
AIM1L	61.3	82.75	54.15	28.65	93.5	57.05	24.65	29.95	33.05	97.9	58.65	45.05	73.15	30.2	56.5	41.75	36.1	75.55	14.35	86.3
AIM2	294.6	70	139.2	468.5	212.6	157.4	132.4	187.3	269.3	11.4	110.2	347.5	178	391.8	139.5	174.6	223.8	198.3	170.4	183.3
AIMP1	812.2	734.3	1038.75	1199.2	1374.4	754.85	576.85	480.8	550.8	643.55	709.95	734.75	636.15	819.15	793.9	656.45	957.6	613.65	693.6	579.3
AIMP2	824.5	785.4333333	535.6666667	1455.166667	1101.7	955.4666667	788.9	668.5666667	690.3333333	637.2666667	931.3333333	1011.666667	876.0666667	1033.266667	924.3666667	1250.966667	959.8	988.6333333	950.3	847.6666667
AIP	719.3	890.15	982.2	484.75	545.45	1120.85	1060.3	981.6	896	917.3	1021.95	931.5	903.9	1378.9	1464.65	722.45	1648.4	970.8	860.25	840.3
AIPL1	90.5	154.5	48.9	129.6	107.9	96.6	55.2	83.8	90.4	128.5	92.9	79.7	74.9	118.1	91	46.3	77	116.7	63	136.5
AIRE	26.1	21.3	19.6	23	31.7	59.2	25	30.1	33.8	16.6	9.7	6.5	10.8	16.3	16.8	20	15.4	19.7	9.1	22.3
AJ011981	49.2	56.3	58.3	67.9	83.6	34.7	43.5	28.2	63.2	59.6	38.4	50.6	46.1	23.7	23.6	34.7	44.5	17.4	13.7	63.2
AJAP1	72.625	65.625	48.6	65.475	53.8	33.2	60.15	61.05	69.525	86.225	51	28.95	39.7	49.075	55.5	89.525	78.425	59.725	55.7	78.7
AK021537	224.7	161.3	175	216.6	269.8	125.2	98.2	153.9	153.9	190.8	149	138.7	118.8	148.3	159.8	87.8	187.9	235	67.9	200.2
AK021933	42.9	42.05	55.1	20.95	51.05	19.7	34.95	46.45	68.65	50.15	58.85	66.4	56.55	72.6	61.3	46.95	60.6	51.5	23.15	106.95
AK022030	675.4	532.8	864.7	611.4	530.3	369.6	317.6	305.2	321.1	253.1	385	509.7	438.9	261.5	415.3	348.7	234.6	505.4	590.9	300.4
AK055981	156.8	71.9	149.8	100	185.8	79.9	105.7	143.7	130.1	84.1	231.9	260.7	122.6	78.4	123	151.4	102.3	209.7	216	188
AK055981	290.8	149	225.8	120.6	193.35	131.8	177.55	169.75	191.7	184.3	341.4	226.5	251.75	151.45	208.8	223.4	146.4	264.2	317.6	307.3
AK096803	88.2	94.4	150.3	45.1	71.3	124	67.1	215.5	131.8	170.9	32.2	77.6	134.3	95.3	82.2	108.2	63.5	118.1	73	97.4
AK1	588.85	1266.65	631.95	1235.75	1043.65	1558.3	1426.4	1690.7	1733.15	1376.55	1669.15	2144.95	1851.45	1624.7	1212	2472.95	2316.45	1861.3	1009.35	1685.4
AK125860	23.3	15.7	20.3	49.7	31.7	78.1	56.3	50.8	61.4	117.4	29.6	73.9	65.6	57.7	24.7	86.9	54.9	81.2	18.6	56.3
AK2	495.15	519.35	613.7833333	834.25	789.0166667	563.25	409.4333333	410.7833333	411.4833333	485.1166667	560.5166667	586.9166667	540.2	541.7833333	693.7	662.4666667	643.35	576.65	552.5	538.5
AK291611	44.7	18	78.5	67.2	103.1	15.4	42.8	15.1	66.7	15.2	20.3	91.5	50.5	11.6	88.9	34.4	66.3	49.5	45.3	26.4
AK4	222.7	226.6	904.95	844.75	841.35	196.1	147.1	196.95	225.45	331.1	462.45	423	166.3	126.85	361.2	352.85	188.25	209.6	239.5	359.55
AK5	133.6	176.5	78	61.9	117.8	104.6	61.3	23.5	42.3	15.7	59.5	90.8	87.2	111.8	213.4	20.4	120.9	97.4	114.4	73.6
AK6	744.6	472.8	629.7	1096.9	915.1	633	425.8	397	452.3	500.4	442.3	526.5	398.8	857.4	622.7	566.3	863.8	554.6	629.9	556.5
AK6	981.3	1224.6	995.8	1480.3	1636.4	1374.5	972.5	1103.9	971.1	1391.4	952.7	984.8	1281.6	1334.6	1230.3	1332.9	1564	1217.2	1143.8	958.7
AKAP1	332.8	424.525	559.65	546.175	541.975	759.25	488.375	534.85	575.725	440.625	504.425	392.525	485.625	300.95	1091.55	291.7	441.075	413.7	268.925	445.3
AKAP10	276.1	225.95	227.55	229.2	224.05	280.75	264.3	270	288.05	296.75	273.3	256.1	277.15	290.35	279.6	221.85	235.6	224.25	283.1	363.7
AKAP11	898.3	880.6	999.05	765.9	737.2	844.05	752	767.5	869.1	633.35	1170.8	1221.45	946.75	630.35	1095.9	790.05	538.6	1027.9	1151.9	949.95
AKAP12	806	761	2432.1	3001.3	1829.6	1310.7	731.8	1156.2	1051.8	598.7	771.4	970.7	1395.3	1143	2487.6	421.1	1083.5	1016.5	1334.1	467.5
AKAP13	1297.76	1146.76	461.36	739.88	937.98	1010.12	1230.24	1226.7	1060.08	856.54	759.62	615.6	612.14	376.26	487.24	560	368.7	428.56	481.8	1011.08
AKAP17A	471.2	345.1	307.95	366.65	492.25	352.2	239	559.9	483.05	371.65	182.2	251.35	264.9	278.8	235.05	192.7	370.75	257	227.05	403.4
AKAP2	1993.55	907.95	1893.1	2400.7	2066.75	806.25	993.6	984.55	791.2	795.05	902.7	721.3	800.85	345.3	941.65	684.15	522.85	742.8	1147.95	764.2
AKAP3	23.8	21.6	18.9	26.1	25.5	14.1	10.8	22.6	20.6	28.4	18.1	20.4	16.5	21.3	21.8	15.3	26.6	25.3	20.7	19.8
AKAP4	25.9	33.6	7.5	11.7	12.4	44.1	10.7	37.7	17.8	80.8	18.3	26.9	11.1	7.2	8.5	38	17.9	8.2	17.9	42.5
AKAP5	11.6	44.2	39.5	44.3	30.1	8.4	26.7	26.2	7	3.1	56.1	7.9	6	7.7	22.1	7.6	9.6	48.2	33.2	16.4
AKAP6	88.95	49.4	73.3	74.7	77.25	46.15	35.3	40.5	37.5	53.55	90.9	36.65	25.15	42.2	44.2	34.1	46.8	49.3	46.75	45.55
AKAP7	161.35	169.85	237.6	108.3	211.3	219.25	136	158.2	180.8	198	255.3	229.55	130.65	216.65	264.7	160.35	257.1	186.4	201.45	179.2
AKAP8	547.25	428.4	488.65	619	592.7	662.55	373.75	505.65	515.15	580.1	457.35	439.2	356.7	423.15	357.95	369.15	356.9	420.5	427	496.75
AKAP8L	167.9333333	119.3666667	137.9	97.96666667	146.4	106.7	80.06666667	154.2333333	153.8333333	109.9	99.43333333	100.7	72.7	115.7666667	106.3	76.1	93.1	113.5	104.7	143.5666667
AKAP9	235.5333333	270.9666667	381.3666667	154.2333333	283.8333333	180.6333333	189.7	327.4333333	345.1333333	282.9333333	237.1333333	233.4666667	185.7333333	151.2666667	178.3	141.5	129.2	170.6666667	200.1	352.4333333
AKIP1	209.4	427.4	208.8	165.5	137.7	295.2	310.1	375.3	418.2	380.9	424.7	539.3	452.1	653.7	449.6	492.1	694.2	539.8	384.7	364.9
AKIP1	296.2	253.7	222.9	611.2	217	113	147.7	121.7	130	142.6	254.5	273.1	200.5	441.2	219.1	137.2	225.2	294.5	208.5	155.5
AKIRIN1	481.7	238	244.7	385.1	330.9	487.3	246.6	266.6	373.8	397.1	199.7	158.4	242.7	329.9	282.4	289.1	267.5	139.8	249.7	165.3
AKR1A1	1996.5	3482.9	2029.3	1496.6	1668.4	2441.7	4095.1	3394.5	3641.8	4039.1	3450.2	4113.9	3432.3	4007.9	2720.9	4544.4	4955.2	3642.6	3580.1	3882.3
AKR1B1	2222.1	3809	2376.3	1500.1	1487.7	7058.6	3829.2	4225.9	3827.2	5329.3	3303.1	4002.3	4131.9	5194.3	3171.8	4495.4	5469.3	3735.7	3243.5	5077.4
AKR1B10	36.1	147.7	345.9	61.5	70.7	1593.5	156.4	167.7	163.2	154.6	158	228.5	239.2	243.4	306.2	67.4	256.7	204.2	86.7	79.4
AKR1C1	1960.5	5054.866667	5143.833333	2684.9	7065.6	10430.43333	3867.866667	4409.166667	3685.233333	4811.466667	2947.566667	1679.6	4276.666667	4940.433333	7430.833333	4316.633333	5510.666667	3190.733333	4259.933333	3887.833333
AKR1C2	2123.8	4471.5	5657.9	2679.1	10180.65	12334.3	3797.25	4385.75	3584.15	3825.75	2558.8	1498.65	4357.35	4240.05	7435.2	4285.75	6142.65	3254.85	4250.45	3135.75
AKR1C3	943.2	1150.3	1874.2	294.1	1721.3	2304.8	1926.9	1576.2	1391.2	1397.7	1298.4	710.5	1812.2	2713	3042.2	1580.8	3418.3	1714.7	2275.7	1202.5
AKR1C4	73.8	37.4	44.5	34.5	61.4	5.2	10	8.3	26.6	32.8	11.2	42.4	33.1	19.9	50	25.3	47.3	75.1	18.4	14.1
AKR1D1	22.1	24.8	34.7	34	22.1	8.5	24.3	29.9	44.1	20.1	24.4	35.9	26.3	0.9	21	21.9	35.8	38.8	33.6	27.3
AKR7A2	997.5	828.15	888.55	300.1	420.35	565.55	891.65	799.75	891.2	761.15	795.8	811.4	996.7	1105.25	1011.05	843.6	1563.95	980.2	984.6	758.5
AKR7A3	290.1	285.7	324.25	180.2	239.75	194.6	195.9	270.75	257.3	274.2	220.45	235.85	243.5	289.7	241	199.9	351.1	254.2	254.65	221.2
AKT1	878.3	571.4	737.9	614.1	864.3	951.6	1165.6	1104.9	919	784.3	1002.1	995.1	1203.3	789	966.5	1499.9	823.6	1527.8	946.5	982.7
AKT2	66.85	63.65	97.9	89.3	70.2	125.7	68.75	134.5	88.7	94.15	15.95	11	5.8	15.15	17.75	15.4	48	11.75	5.45	84.95
AKT3	687.8	584.6333333	699.6	366.1333333	341.4333333	501.2333333	731.1333333	491.1333333	505.9	563.6	640.1666667	552.3333333	460.5333333	284.1666667	671.9666667	459.1666667	363.7666667	532.0333333	713.8	447.7666667
AKTIP	444.8	434	510.4	127.9	216.9	574.3	461	643.1	480.2	360.9	572.1	630.8	358.1	476.1	855.5	611.1	684.7	584.7	759.6	460.9
AL109706	12.4	34.9	52	12.1	75.6	4.8	29.8	27.6	48.2	47.3	43.5	41.1	53.2	20.7	21.8	2.9	23.1	56.9	29.4	46.2
AL590762.11	122.7	149.1	164.2	98.1	130.1	91.7	48.1	29.7	97.8	45.6	85.5	71.3	44	103.1	79.9	111.3	54.2	66.1	88.1	39.9
AL928768.3	69.1	11.8	54.6	42.4	79.7	80	64.8	70.2	79.3	65.4	97.7	52.1	104.9	495.1	56.1	55	50.1	84.1	30.9	50.6
ALAD	232.5	285.1	219.75	66.4	188.6	244.05	283.45	271.95	328.85	331.7	230.15	257.9	204.15	191.45	222.5	212.55	191.3	150.4	204.75	291.7
ALAS1	456.5	406.9	420.8	374	334.4	389.1	347.2	276.1	220	205.4	544.5	491.3	425.4	464.3	468.4	465.5	456.6	547.4	494.3	441.7
ALAS2	26.6	10.4	5.9	7.9	13.6	5.3	4.6	5.1	5.4	11.7	10.5	6.2	7.1	5.1	6.7	3.6	6.5	8.7	5.3	6.9
ALB	42.1	31.96666667	23.73333333	24.3	19.93333333	30.83333333	13.66666667	45.4	25.76666667	12.43333333	46.23333333	15.2	34.43333333	41.46666667	15.96666667	19.7	13.16666667	32.2	6.466666667	18.1
ALCAM	233.6	229.6	256.8	369.75	321.8	601.8	621.7	525.9	721	827.5	754	1095	607.65	485.3	490.95	940.15	355.45	1033.4	314.9	724.7
ALDH18A1	780.5	495.1	566.8	999.1	925.5	643.1	976.1	780	820	842.4	1014.9	918.7	1393.3	936	679.5	1434.7	593.7	718.7	1384.4	876.1
ALDH1A1	467.2	2635.7	1157.9	664.9	1007.5	2053.4	1852.9	1642.8	1419.4	1807.9	1386.9	1866.6	2204.7	1869.1	1620.7	1372.6	2751.9	2226.9	1343.2	2827.5
ALDH1A2	24.4	174.4	108.9	111.5	86.2	112.4	144.8	210.6	190.3	324.9	41.2	33.2	117.7	74.7	75.5	109.2	32.8	106.3	79.9	123.8
ALDH1A2	561.9	1294	525.2	1300.3	1104.3	828.6	471.6	1316.1	1144.4	1759	558.3	490.9	959.4	404	980.6	889.5	531.7	643.2	341.6	881.1
ALDH1A3	1193.5	2568.6	445.2	7440.1	5969.2	1459.9	1158.3	1542.5	2064.2	2386.2	2927.8	4887.6	4571.1	2373.8	1213.9	3705.1	927.9	2419.5	1651.6	1791.9
ALDH1B1	69.45	93.55	115.8	232.75	154.05	95.5	102.5	93.7	62.1	125	80.25	126	140.1	83.6	123.6	139.15	146.9	139.35	171.15	83.2
ALDH1L1	93.55	102.25	661.75	147.85	149.7	170	61.05	93.4	72.65	99.05	156.2	91.15	75.65	93.45	219.35	69.65	72.85	106.5	78.25	115.9
ALDH2	1342.8	4890.6	6322.2	2495.1	6067.6	6409.5	5791.4	4633.1	4842.8	3678	7254.6	6943.5	4457.4	4742.9	8810.8	5881.3	6956.2	7623.5	3411.8	8175.8
ALDH3A1	17.6	75.6	24.6	25.3	16.6	13	36.6	22.4	23.5	35.1	90.1	18.5	19.7	41.7	5.6	12.8	29.1	25.1	16.4	16.1
ALDH3A2	493.3333333	844.1666667	1131.166667	378	525.1666667	1103.5	909.8666667	1149.5	1156.566667	1046.333333	1374.066667	1046.433333	1157.5	1116.266667	1600.133333	863.3	1112.833333	933.4666667	1141.1	869.0666667
ALDH3B1	278.15	563.45	257.4	172.05	252.15	425.15	440.75	558.2	476.65	695.3	413.4	593.45	421.75	346.45	179.4	474.75	415.55	575.25	248.65	554.4
ALDH3B2	36.9	7.7	41.45	49.75	39.65	18.75	23.1	35	20.6	58.05	37.55	27.35	34.05	35.5	43.8	18.4	28.8	53.25	34.55	19.1
ALDH4A1	154.6	145.9	249.35	82.8	189.65	139.25	50.65	176.9	136.8	166.2	100.95	92.25	77.95	98.35	105.35	70.6	89.7	72.1	127.95	154.95
ALDH5A1	62.8	52.85	179.7	10.15	42.25	44.25	66.6	66.15	80.15	23.1	140.45	64.8	125.85	112.9	188.6	34.15	95.2	68.6	89.55	83.85
ALDH6A1	225.36	358.56	1214.26	140.44	295.46	445.38	247.38	289.56	331.12	351.98	562.06	433.82	367.56	279.98	561.84	204.34	249.46	388.76	336.94	290.78
ALDH7A1	287.4666667	329.8666667	427.1	85.06666667	175.2333333	226.5	327.5	259.4666667	281.8333333	262.5	284.8666667	336.0666667	330.6	426.4666667	405.1333333	214.7666667	334.9666667	317.2	449.1666667	282.0333333
ALDH8A1	73.8	32.6	25.9	64.7	44.9	18.2	15.6	53.6	17.3	34.9	42.5	6.2	3.9	46.2	31.4	39	25.8	35.6	1.8	80.5
ALDH9A1	1926.6	2319	3533.5	697.7	1439.4	2310	1989.7	2196.3	2172.3	1656.5	2164	2454.9	2529.6	2891.8	2983.5	1770.5	2311.9	2071.2	2009	2284.6
ALDOA	5697.5	7978	6305.65	7980.8	6349.1	8223	7162.65	8066.7	7883.35	8834	6847.9	9159.75	8308.3	6899.8	5823.2	9748.05	8029.45	7663.85	5799.45	9609.1
ALDOAP2	8.5	6.3	24.3	6.9	6.8	5.8	11.8	11.9	65	10.5	14.7	7	3.7	8.3	7.5	3.7	4.9	10.8	8.4	64.1
ALDOB	60.37142857	55.9	56.31428571	72.58571429	55.05714286	30.97142857	18.34285714	38.52857143	37.92857143	39.85714286	50.95714286	48.2	47.48571429	24.02857143	55.24285714	26.68571429	60.12857143	57.12857143	28.05714286	26.74285714
ALDOC	317.8	419.1	440.5	252.7	178.5	235.4	178.4	260.3	257.1	416.8	558.7	641.4	359.2	363.5	279	491.1	355.9	508.7	237.9	403.8
ALG11	478.1	488.15	645.3	789.8	763.6	620.7	473.35	448.1	489.45	566.95	736.55	743.65	553.4	453.15	673.35	558.9	341.45	693.7	705.4	506.3
ALG12	39.3	68.5	120.6	32.4	99.8	168.8	258.4	202.5	112.9	161	93.8	161.5	194.9	152.4	67.8	182.9	125.4	98.5	225.3	187.7
ALG13	517.3	252.4	375.2	338.8666667	316.6333333	209.5333333	155.7333333	256.8	231.6666667	261.5333333	210.7333333	243.0333333	204.8	241	222	190.3	247.4666667	186.4666667	227	266.6333333
ALG3	481.5	593.8	424.9	871.6	743.4	687.9	561.8	469.1	529.4	514.5	632.3	718.3	538.5	522.3	510.9	757.6	609.8	626.4	608.1	741.5
ALG5	1250.9	1679.9	1607.7	1409.3	1862.4	1719.1	1277.2	1156.1	1279.4	1121.3	1440.5	1654.1	1665.1	1925.8	1882.4	2165.2	2371.8	1815	1530.1	1313.4
ALG6	779.5	581.4	606	441.4	546.4	470.9	430	514.9	606.4	608.6	759.5	822.6	568.7	654	846	562.9	685	728.2	824.8	642.1
ALG8	664	596.3	944.1	750.8	987.3	711.1	595.9	689.4	716.4	857.4	910.6	1124.1	887.4	737.9	891.3	1275.3	791.5	964.5	915.7	843.9
ALG9	247.6	235.3	346.7	237.4	240.6	212.3	304	264.2	305.5	313.2	268.9	362.7	339.5	314.9	301.4	396.7	306.4	324	316.1	286.8
ALK	127.1	129.45	123.9	102.25	106.95	74.4	142.85	95.05	71.8	82.45	70.85	89.75	97	75.6	28.45	11.65	141	45.7	73.45	55.85
ALKBH1	589.2	725.4	560.7	733.3	439.8	1006.7	536.7	569.3	561.8	623.6	595.4	563.7	573.9	805.4	824.2	550	716.9	641.4	701	633.3
ALKBH4	40	268.8	207.6	179.7	116	217	303.8	224.4	170.4	181.2	264.4	232.3	215.6	203.3	123	181.9	243.9	184.7	167.1	247
ALLC	20.9	89.5	174.1	74.4	103.6	119.7	89.6	41	97.5	99.9	43.9	103.5	40.9	63.2	59.4	28.1	148.8	137.8	47.9	80.4
ALMS1	388.1666667	277.3333333	346.7	281.3666667	310.1333333	187.3	197.1333333	288.7666667	292.2333333	275.2666667	249.7666667	204.0333333	118.2333333	152.2333333	151.2333333	117.8	207.4333333	186.9333333	206.7666667	284.8333333
ALOX12	97.8	81.1	25.2	27	89.5	43.3	66.7	10.2	14.8	12.5	64	8.8	15.5	14.3	45.7	9.5	46.4	38.2	40.1	32.7
ALOX12B	15.8	12.9	48.3	12.9	16.1	10	11.6	9.6	13.3	6	13.9	7.7	11.7	9.9	11.7	6.8	15.6	12.5	14.3	10.7
ALOX12P2	33.2	18.2	39.1	36.2	70.2	20.5	23.2	53.8	26.1	15.4	36.1	20.6	40.5	40.8	35.5	38.8	62.7	31.3	24.3	24.3
ALOX15	11.6	20.3	51.3	6.4	7	19.5	14.8	4.7	6.3	13.1	7.3	5.7	5.1	8.4	9	9.5	4.1	10.7	9.5	8.2
ALOX15B	104.3	99.7	134.5	144.5	98.4	213.2	107.8	85.4	130.7	91.1	125.6	80.8	86.4	54.6	98.9	56.1	79.6	145.9	61.5	92.5
ALOX5	312.175	346.3	153.475	671.875	450.575	228.8	277.425	386.675	358.2	410.65	392.225	438.475	194.2	382.975	233.075	403.175	453.15	605.1	288.95	686.675
ALOX5AP	1632.9	6115.2	1646.4	5822.8	2875.2	3324.5	2306.8	4055.1	3462.7	6010.8	3472.6	4510	5115	5192.7	4058.9	5247.3	8667.6	5968.8	2210.3	7261.1
ALOXE3	139.05	126.3	129.05	108.45	119.85	72.45	24.95	107.4	106.1	125.55	140.5	112.4	94.25	38.8	88.7	83.3	113.8	115.6	114.85	77.45
ALPI	4.25	7.3	4.7	4.85	5.15	4.3	4.35	6.05	5.55	6.05	3.85	3.6	6.05	4	3.9	2.85	4.3	3.5	3.1	4.8
ALPK1	241.5	255.9	232.9	136.4	139.6	118.7	162.1	421.9	421.9	333.2	101.3	96.5	79.2	55.7	107.2	57.3	98.5	16.8	34.3	329.9
ALPK3	130.1	63.8	175.2	47.2	35.5	28	32	39.3	30.4	100.1	31.3	20.7	19	39.1	65.6	20.5	19.9	26.5	40.4	86.4
ALPL	448	85.5	150	784.1	102.2	115.8	204.5	123.5	74.2	262.1	106.1	109.7	203.5	151.1	62.2	151.7	80.2	108.6	373.3	202.1
ALPP	3.9	6.2	5.6	6.1	6.6	5.7	8.9	4.7	9.3	5.5	5.9	5.6	5.2	5.4	4.8	3.5	5.3	5	4.5	4.4
ALPP	11.1	15	33.1	7.4	39.4	52.6	4.6	5.3	14.5	36.2	7.8	16.8	21.9	5.2	5.4	5.4	14.8	4.3	3.7	7.4
ALPPL2	93.8	172.25	112.3	179.15	119.25	111	119.75	118.5	146.25	132.5	137.95	107.05	82.4	113.9	65.65	86.05	105.65	88.15	86.7	142.4
ALS2CL	325.9	364.2	348.4	321.5	283.1	358	314.1	367.6	397.6	317.1	406.8	375.4	321.8	383.2	295.1	271.2	438.5	353.6	296.7	392
ALX1	13	11.5	15.8	20.9	17.6	14.4	59.1	15.6	22.8	17.4	21.4	17.5	11.6	11.7	13	16.8	17.3	37.9	11.8	20.1
ALX3	73.5	26.4	101.7	23.8	31.4	40.2	64.8	80.2	85.1	106.2	22.7	84	43.5	45	23.2	33.7	13.4	25.5	17.8	91.1
ALX4	20.1	22.8	22.7	25.1	11.9	62.5	39.1	20	61.9	20.9	22.8	17.2	15.9	6.1	7.2	11.3	21.4	6.9	9.4	23.2
AMACR	7.15	14.7	12.8	33.35	9.3	13.15	31.65	21.45	28.85	7.2	6.05	13.25	21.7	6.8	13.4	4.15	10.5	7.45	6.6	8.7
AMACR	115.8333333	253	121.3333333	84.3	70.46666667	133.9666667	219.5333333	310.9666667	333	164.5666667	385	253.3666667	216.9	236.7666667	235.8333333	206.6	407.4666667	288.1	255.2333333	282.1
AMBN	26.9	53.3	36.4	11.7	37.5	17.9	28.8	22.3	31.1	25.6	74.6	34.8	72.9	52.2	53.3	14.3	21.9	35	23.4	23.1
AMBP	76.35	44.65	55.1	69.25	77.6	54.45	59.45	35.85	59.45	41.9	41.65	46.8	42	26.8	35.2	33.45	70.85	47.3	55.75	31.2
AMBRA1	193.4	254.35	248.35	157.5	100.05	284.8	310.65	268.8	284.25	185.45	201.05	246.5	271.65	228.75	164.4	232.15	252.6	204.25	243.75	294.05
AMD1	732.45	355.9	543.45	2107.3	1495.55	613.1	391.1	387.65	385	399.35	519.8	374.75	483.95	425	459	700	460.05	554.05	525.4	414.65
AMDHD2	143.8	226.2	15.1	14.1	53	268.1	280.3	142.2	142.9	200.2	134.8	139.6	190.3	388.4	180.9	214	267.9	245	193.4	240
AMELX	40.8	35.9	34.7	50	49.5	38.7	34.4	47.5	26	48	66	50.7	42.7	33.2	36.1	33.9	50.8	49.8	49.2	29.3
AMELY	103.7	50.8	94.8	110.6	72.7	44.5	41.3	53.5	123.6	75.4	101.4	81.1	65	101.8	43.4	73.3	66.3	74.7	63.6	74.3
AMFR	320.35	462.45	446.35	380.15	269.4	511.25	295	313.35	374.3	261.9	363.5	412.9	396.45	503.6	370.15	364.1	491.2	539.85	315	498.55
AMH	12.3	16.7	14	12.2	6.3	7	7.2	53.3	14.4	19.3	9.3	9.5	7.2	5.3	5.7	44.4	8.5	8.9	9.1	11.2
AMHR2	14.7	30.8	34.9	17.4	19.9	28.5	21.3	13.7	9	18.9	8.8	14.6	10.4	10.5	21.5	10.1	18.6	29.5	8.1	19.4
AMIGO2	284.9	244.3	263.4	164.9	273.1	206.4	267.6	208.9	162.6	204.2	315	254.7	353.2	312.4	683.2	118.1	274	419.8	277.9	202.8
AMIGO3	262.9	393.7	194.9	422.2	499.2	449.2	273.6	334	305.7	486	454.4	473.3	309.6	553	188.8	697	396.4	428.2	334.8	483.2
AMMECR1	324.1	129.9	163.4	96.9	147	163.8	184.9	142.8	207.6	166.8	195.8	156.1	264.7	103	105.1	189.4	106.3	138.8	137.6	179.9
AMN	289.5	165	189.4	211.9	170.5	197.9	232.1	412.9	349.2	372.8	187.3	157.9	176.2	172.2	96.4	196.4	135	138.9	136.3	270.9
AMOT	64.8	66.5	92.2	11.8	54.8	81.1	16.1	51.7	42.1	68.5	158.5	61.4	96.7	36.3	98.7	80.9	86.8	123.5	49.4	81.6
AMOTL2	476.7	675.8	1393.3	351.6	1011.7	960	858.6	642.5	588.2	541.3	602.1	545	801.8	627.9	944.9	615	650.3	420.5	834.1	883.7
AMPD1	72.3	51.1	46.8	76.1	83.4	45.2	26.3	22.3	80.2	56.3	558.1	48.2	50.7	223.6	74	21.8	81.7	102.5	56.6	48.9
AMPD2	1095.8	545.8	479.1	1512.1	870.6	1039.7	812	889.6	1402.7	1061.2	854.3	1228.2	822.2	682.2	843.7	705.2	835.4	819.2	715.8	832.5
AMPD3	404.6	523.2	209.7	471.3	162.7	187.1	416.4	425.7	311.3	579.8	413.4	369.4	354.9	438.8	316.2	359.3	296.1	526.9	405	527.5
AMPD3	75.9	120.8	66	108.4	56.4	85	55.2	34.3	33.7	96.8	63.5	78.9	34.7	54.1	59.2	20.1	63.1	51.2	69.4	59.6
AMPH	482.8	368.7	420.4	156.9	364.4	843.5	188.4	84.5	113	175.6	211.3	141.1	181	151.6	363.2	53.9	207.9	178.8	460.9	104.6
AMT	590.8	418.6	535.6	282.3	267	171.7	314.3	740.4	797.8	483.5	480.6	342.2	293.1	435.5	331	169.9	320.9	345.6	319.4	729.6
AMZ2	1151	706.4	1230.2	499.6	764.3	941.9	876.2	900.8	997.8	758.1	1094.4	1156.2	1418.6	1613.7	1626.6	907.2	1807.6	1284.5	1313.7	998.7
ANAPC1	397.8	398.6	484.3	505.3	456.8	347.8	346.4	321.5	313.5	396.4	291	447	365.1	306.1	378.9	324.6	311.3	350.7	379.8	384.9
ANAPC10	197.4	221.9	331.8	138.2	417.9	192.7	124.9	100.9	117.6	141.8	141	178.6	163.9	255.8	237.3	151.1	505.8	211.1	169	57
ANAPC13	1135.7	1266.85	1588.6	1125	1195.4	1429.25	1113.4	1004.95	989.15	973.95	1422.05	1263.8	1519.25	1587.65	1336.8	1196.25	2107.7	1670.15	1306.55	1018.35
ANAPC15	476.3	504.1	445.9	275.2	442.2	362.5	392.9	404.3	300.8	380.7	504.1	515.3	409.8	679.5	462.4	429.3	659.8	474.4	394.2	440.4
ANAPC2	310.4	324.5	210.1	271.7	313.7	380.1	534.3	542.4	633.1	509.2	421.4	421.1	455.6	432.3	351.8	429.3	209.9	291.7	374.3	502.1
ANAPC5	1525.25	1119.65	1101	1318.7	1203.5	1284.3	1104.775	1430	1654.9	1168.15	933.325	1130.85	1334.175	1227.45	955.2	1541.1	1326.4	999.9	1105.875	1391.4
ANG	130.7	310.9	882	97.7	247.4	712.5	324.9	368.5	321.8	349.7	410.5	419.1	511	427.7	1067.4	473.4	666.3	406.5	365.2	345.7
ANGEL1	436.25	346.25	352.25	239.2	346	293.5	405.35	395.15	400.8	421.35	351.25	376.6	387.15	312.45	277.4	349.15	204.1	413.45	315.85	453.2
ANGEL2	275.0333333	216.6	334.3333333	176.1666667	249	217.7666667	188.6666667	161.1333333	183.6	157.0666667	273.7333333	286.7	204.1	224.7	364.3333333	189.4666667	224.5	255.6333333	264.2333333	191.1
ANGPT1	394.6	250.85	688	125.6	327.55	700	449.8	352.4	253.85	296.05	498.7	547.85	1203.65	803.95	812.25	231.15	521	512.3	547.6	444.05
ANGPT2	342.3	81	64.35	129.45	130.4	103.4	227.4	91.4	99.4	116.25	122.65	40.15	117.75	121.8	129.55	58.5	55	53.15	169.55	26
ANGPT4	12.1	6.5	6.8	8.1	13.7	22.4	15.4	13.2	5.8	6.4	6.9	10.8	5	18.5	13.9	3.7	12.1	6.5	10.4	5.3
ANGPTL2	2840.633333	6010.133333	1664.5	1539.166667	2486.4	1452.633333	6230.9	3935.866667	3658.433333	3727.3	4670.166667	3838.766667	3975.2	2048.1	3247.2	4589.7	1442.366667	3966.633333	4953.433333	5055.333333
ANGPTL3	3.8	13.4	5	53.8	31.6	46.7	5.1	14	33.4	17.5	47.5	9.2	19.9	9.1	38.8	10.1	5.2	8.1	11.8	11.4
ANGPTL4	1098.4	664.1	934.7	10289.2	7311.2	608.7	937.1	500.3	402	2964.1	515.7	668.6	764.6	813.1	852.7	1646.6	126	682.4	460.5	660.9
ANGPTL7	67.2	320.9	899.2	10.7	41.7	810.1	138.1	217.5	157.9	168.5	47.8	57.7	275.9	460	347.7	10.3	272	510	7.2	146.1
ANK1	48.33333333	60.41666667	57.73333333	49.41666667	45.75	51.4	64.98333333	59.96666667	75.06666667	67.16666667	177.1166667	68.85	100.7666667	54.98333333	97.48333333	55.95	48.93333333	50.21666667	48.71666667	64.8
ANK2	755.7333333	1021.966667	343.8333333	491.7666667	708.1	566.2666667	980.1333333	684.1333333	658.9666667	564.2666667	675.7	569.7333333	625.6666667	419.1666667	1190.133333	521.1333333	386.9	827.5	1043.8	454
ANK3	324.1333333	265.7333333	173.5333333	587.4666667	317.4	331.3333333	546.4666667	774.1	1020.5	714.0666667	887.8333333	1265.733333	939.2333333	437.3	290.3	247.9333333	397.4	704.2	300.8666667	650.6333333
ANKEF1	45.2	5.4	54.1	6.1	6.2	10.6	25.9	55.6	11.4	10.4	5.8	8.1	31.6	2.3	26.3	22.5	25.4	8.2	14	12.2
ANKFY1	268.5	312.6	250.2	395.7	308.2	290.8	328.7	315.1	312.4	429.3	484.1	189.5	253.4	161.7	298.6	311.9	200.9	186.6	383.2	345.4
ANKH	178.9	507.3	293.5	525.6	681.4	124.5	586.8	569.5	514.6	211.3	1744.1	1225.9	577	307	319.9	1202.2	231.3	1380.1	1170.7	1371.3
ANKHD1	587.7	666.3	686.825	655.35	583.1	662.35	496.325	639.525	603.15	690.75	528.55	546.575	450.375	434.025	581.375	439.75	446.525	515.65	483.3	697.8
ANKLE2	206.4333333	131.5666667	154.5	278.0666667	202.5	171.7333333	164.7666667	161.6666667	167.7333333	172.2	142.0333333	115.9	156.1666667	161.3666667	157.1	177.7666667	109.3666667	101.8666667	140.0333333	137.1
ANKMY1	66.2	34.5	8	82.5	28.75	69.85	56.65	54.2	69.15	49.45	32.1	68.7	64.7	76.1	11.35	40.15	77.65	69.35	23.05	62.95
ANKMY2	608.9	915.5	1182.5	301.8	278.9	901.4	1176.5	1439	1498.4	1035.2	1327	1863.1	1708.9	1529.1	1990	1157.7	1627.7	1595.8	1535.9	1447.2
ANKRA2	575	525.1	601.9	144.5	455.9	302.4	179.5	198	173.7	214.1	445.3	174.9	170.4	384.6	453.8	150.6	552.4	276	397.1	383.4
ANKRD1	2.7	6.7	22.9	20	24.5	25.1	34.3	3.7	37.6	8.9	37	8.4	39.8	5.8	22.7	8.1	7.3	13.8	5.4	28.6
ANKRD10	1688.4	1155.5	1050.4	1199.4	801.8	897.8	757	1053.6	1222.9	1088.2	923.9	862.2	743	747	790.3	585.7	625.7	895.4	752.3	1071.1
ANKRD10-IT1	616.8	380	710.2	671.5	858.3	362.5	295.8	373.6	438.2	559.8	262.2	235.7	139.6	169.9	230.5	123.7	220.9	215.2	244.1	358.1
ANKRD11	302.2	139	121.8	259.2	384.1	370.5	392.9	486.4	469.9	587.1	155.1	77.6	118.3	15.3	41.5	157.4	19.9	28.5	74.5	412.6
ANKRD12	243.65	244.55	237.025	210.35	206.225	376.5	343.05	222.525	277.475	207.55	258.5	255.75	233.875	173.2	267.65	206.575	138.525	202.65	313.975	125.425
ANKRD17	643.4	430.9	424.7	685.8	666.9	642.2	503.1	704.4	688.1	651.1	641.7	618.3	699.2	398.5	461.4	606.5	317.9	516.8	786.9	700.1
ANKRD2	14.4	24.1	13.1	11.9	16	79.5	16.2	50.2	25.3	78.6	166.2	14.3	18.4	22.3	14	13.5	14.7	17.2	20.4	14
ANKRD26	35.8	76.55	80.25	105.7	46.45	79.5	65.55	50.2	34.6	66.9	102.9	102.85	93.75	64.4	126.05	42.65	56.4	85.95	62.35	87
ANKRD27	557.5	762.3	694.8	1141.7	531.4	733.1	530.4	541	583.2	498.6	825.8	774	434.2	594.5	746.3	502.5	455.9	656.1	739.1	644.3
ANKRD28	951.3	807.8	848.7	721.5	326.9	818.8	602.8	359.8	376.7	679	811	518.6	469.2	395.7	632	433.4	264.8	626.1	487.8	514.1
ANKRD34C	33	45.5	50.1	46.3	74	16.8	63.8	22.9	47.6	34.5	59.4	46.3	34	47.5	13.8	8.3	41.6	39.3	29.6	35.8
ANKRD36	93.6	81.7	67.2	26.9	75.2	84.4	50.2	122.3	112.4	126.8	54.9	45.6	43.6	68.3	62.6	15.4	59.2	71.3	47.5	76.8
ANKRD36B	611.1	327.4	241.6	72.6	202.7	88	106.5	577.3	740.9	470.7	80.1	59.8	32.8	76.9	68.1	50.8	87.3	40.3	38.9	436
ANKRD36BP2	1.1	1.8	2.9	1.5	2.1	3.6	2.4	1.4	2	0.6	1.4	2.2	14.6	2.3	3.1	29.3	4.2	11.1	2	10.7
ANKRD40	256.1	397.1	464.6	601.6	542.7	430	248.6	251.2	296.1	398.9	435.8	440.6	215.6	399.8	580.5	279.2	392.6	317.4	324.4	265.6
ANKRD46	360.1	417.6	641.9	369.3	392.1	580.7	416.9	317	366.2	356.8	439.9	533.2	367.1	594.1	914.1	290	556	381.1	505.6	305.4
ANKRD49	529.1	516.5	739.3	566	420	1084.8	509.5	307.1	331.8	623.7	543.7	762.3	499.1	954.8	915.8	618.2	891.2	686.5	670.4	640.9
ANKRD53	12.8	10.9	58.3	9.1	10.5	30.5	13.3	10.9	16.9	22.3	8.5	7.5	4.7	11.4	8.4	30.6	8.4	30	7.1	12.6
ANKRD55	70.7	44.9	105.5	129.9	92.8	58.3	49.6	45.3	42.9	96.3	70.6	82.5	66.8	77	83.2	50.3	132.9	58.7	50.3	58.3
ANKRD6	311.1	177.15	176.45	83.85	108.95	188.55	165.05	126.15	119.2	170.45	119.95	127.1	134.15	117.5	182.65	110.1	171.15	152.75	128.75	105.05
ANKRD7	3.4	17.7	3.1	2.4	8.4	4.8	1.5	13.4	29	3.5	11.3	1.1	26.9	9	46.1	10.5	3.2	32.7	16.7	2.8
ANKS1A	715.7	651.8	588.7	183.3	391.1	326.8	392.6	369.1	367.8	398.6	364.9	319.7	328	362.4	619.7	274.4	361.4	525.6	515.6	308.8
ANKS1B	25.9	7	48.3	12.6	73.7	22.8	22.6	40.2	37.1	9.7	30.8	11.2	7.9	3.9	37.2	39.1	9.2	10.5	24.6	31.6
ANKZF1	153.4	193.2	78	17.7	16.5	137.4	174.6	231.3	264.8	45	61.1	126.1	18.4	160.8	50.1	33.3	15.4	11.5	20.9	124.3
ANO1	194	151	106	87.3	149.7	39.3	320.4	131.3	197.6	86.1	250.1	166.2	90	130.3	200.5	103.3	57.8	202.7	281.6	139
ANO10	433.1	343.1	499	104.6	260.1	356.9	404.4	347	406	428.9	384.5	411.2	435.2	316.7	252.3	380.4	447.5	407.4	425.8	308.5
ANO2	186	34.7	198.8	30.9	80.5	106.4	74.7	69.2	83.8	33.1	68.1	91	60.3	27.9	126.8	52.8	83.6	92.4	79.1	26.5
ANO3	10.1	42.7	80.2	50.7	100.3	54.4	29.1	5.9	15.1	44.5	26.7	41.6	66.3	64.9	63.7	23.2	51.7	45.7	37.7	29.5
ANP32A	641.5666667	683.3333333	943.1666667	524.1333333	475.8	511.5	564.4	686.7	582.6666667	484.3666667	737.9333333	781.5333333	775.9333333	710.0666667	903.6666667	580.2333333	848	723.7666667	774.8333333	622.4666667
ANP32A-IT1	58.8	28.5	47.8	75.4	10.2	9.6	5.3	31.7	51	28.2	46.5	5.1	8.4	6.3	7.1	24.1	40.7	14.9	5.1	65.6
ANP32B	3413.5	4289.2	5323.95	3953.55	3104	5152.95	3989.45	3638.1	3822.4	3827.5	3091.45	3404.6	3875.25	3953.25	3973.7	3195.25	3168.9	3807.4	2980.55	3490.25
ANP32C	9.1	6.1	6.4	10.4	10.6	10.6	15.7	3.9	9.1	6.5	10.7	13.9	8.7	3.5	6.8	8.5	4.1	5.9	9.7	54.6
ANP32D	8.5	3.9	14.3	20.8	10.5	14.5	22.5	25.2	24.7	6.2	12.3	21.9	3.2	3.3	9.1	12.8	37	8.1	20.4	10.1
ANP32E	649.9	814.75	833.15	513.05	696.25	604.6	383.3	370.25	462.05	402.1	639.1	778.95	488.35	423.45	500.1	435.6	357.75	573.65	484.55	406.55
ANPEP	871.4	1398.3	608.7	3516.8	1130	947.5	581.2	1093.9	1355.6	1322	878.8	768.9	820.2	505.9	311.6	1119.2	467.1	953	372.5	1103
ANTXR1	103.85	31.85	12.6	35.3	33.35	13.8	147.85	86.75	45.05	20.3	75.4	24.1	137.9	116.55	62.4	25.95	60.65	83	159.95	53.45
ANXA1	6718.3	9931	8344	11496.6	8479.9	9180.4	9857.2	9418.5	8508.4	8686.1	7200	6690.6	7558.5	7104.1	7821.3	8101.5	9506	8304.3	6821.6	7854.9
ANXA10	13.9	22.9	13.7	24.4	21	57.9	10.3	59.8	17.8	21.6	64.2	18.2	24.5	14.3	17.7	12.5	14.1	102.4	79.7	13.5
ANXA11	1534.45	2371.55	1857.1	800.95	733.5	1774.9	2565.65	1924	1970.75	1465.55	1706.5	2038.35	2658.5	1630.45	2120.7	1945.35	1949.05	1642.9	2217.75	1278.25
ANXA13	12.3	24.3	33.2	29.7	57.1	22.6	21	52.8	21.1	128.2	17.6	18.3	14.8	19.4	14.6	16	20.1	22.3	27.2	22.7
ANXA2	13012.46667	18387.93333	13006.8	15681.16667	13068.76667	18144.76667	20319.06667	16676.36667	18256.76667	19640.9	11081.46667	13038.1	15799.3	12907.76667	11233.3	14639.3	14565.93333	12116.4	11123.86667	18343.56667
ANXA2	2166.3	2055.7	1875.5	4278.4	3405.8	2659.6	2540.4	2161.8	2022.3	2139.7	2528.7	2363.2	2990.6	3304.3	2730.9	2945.2	3715.3	2404.3	2319	2331.1
ANXA2P1	59.4	126	52.5	66.4	141.9	108.1	127	110.6	150.1	174.1	190	146.1	136.6	64.5	157	144	170.4	159.1	135.8	212.6
ANXA2P2	1814.4	2968.4	2122.8	2739.9	2369.1	2273.8	2607.3	2288.4	2534.6	2764.3	1464.1	2502.8	2023.3	1914.1	1769.5	2613.8	3221.9	2115.4	1803.5	2739.1
ANXA2P3	387.7	355.5	398.4	189.7	249.2	184.1	128	128.8	463	125.4	289.7	334.5	452.7	283.8	214.6	383.3	432.2	373.4	227.9	232.8
ANXA3	69	75.1	488.4	560.5	84.4	96.6	55.8	44.6	23.1	53.1	104.3	65.6	86.2	115.1	184	35.6	90.6	86.9	111.4	66.5
ANXA4	1772.8	4047.55	2316.6	1685.6	1908.3	2643.55	3304.6	3379.35	3170.7	3239.15	3268.2	3642.25	3887.9	3310.75	5017.2	3892.45	4484.35	4249.45	3513.35	3019.8
ANXA5	6115.9	7206	6874.2	7764.4	7129.9	6101.9	8781.3	5745.9	5576.8	6982.9	5700.3	6113	6065.1	5889.4	6385.3	6259.9	6668.3	5920.4	6907.8	7130.7
ANXA6	2138.3	1630.8	3102.8	516.7	1259.1	1769.4	2257.4	2553.4	1701.1	1568.4	1503.9	1470.2	1724.8	2105.6	2186.6	1126	1343.5	1186.9	2107.9	2009.1
ANXA7	1441.75	2030.9	1668.35	1790.7	1945.7	2220.85	1804.75	2196.7	1914.05	1927.9	2158.2	1852.8	2028.7	1760.7	1852.35	2037.45	2085.05	1834.85	1573.8	1737.45
ANXA8	296.9	289.7	290.6	326.9	292.4	193.6	226.9	237.3	274.3	202.8	369.7	342.9	112.3	126.4	239.8	159.8	266	263.3	193.5	303.7
ANXA9	54	50.85	37.8	62.15	58.65	28.5	38.5	12.15	26.75	17.55	76	33.5	35.05	29.7	21.9	27.05	42.7	39	30.1	28.15
AOAH	380.2	339.6	51.4	184	57.5	178.5	302.4	465.8	383.1	194.2	169.3	206.1	449.6	369.4	154.5	238.2	271	388.3	325.1	345.1
AOC1	43.9	57.7	54.8	144.8	129.9	283.4	66.5	44	49.9	53.4	93.4	110.6	146.5	183.6	35.6	428.2	86.2	125.3	173.9	208.9
AOC2	153.8	140.9	253.5	226.8	247.8	231.7	63.9	86	71.6	121.9	120.3	92.2	87.6	70.1	143.7	75.9	133.2	118.6	127.1	120.2
AOC3	790.6	303.4	3431.4	355.7	3120.1	1059.1	860.4	355.3	374.8	460.9	413.4	280.2	507.1	381.5	2354.2	231.8	550.1	514.5	823.8	357.4
AOC4P	27.5	36.2	40.1	95.7	69.2	32.3	42.7	57.7	48.4	43.2	22.6	83.8	30	17.2	20.5	27.5	24.6	41.3	27.5	38.3
AOX1	235.1	272.65	766.35	134.95	699.9	1737.3	214.3	470.4	232.9	533.85	663.6	146.2	511.3	670.7	897.85	683.8	479.55	608.25	431.1	176
AP001062.7	46.45	17.7	35.8	16.55	13.15	13.45	17.3	20.75	39.2	67.35	14.65	26.45	25.55	25.25	13.9	23.6	24.9	33.8	12.5	52.8
AP1AR	197.2	152.7	151	165.7	230.6	188	102.3	121.7	77.9	171.7	130.7	91.5	95.1	63.8	166.5	92.1	109.7	127.4	85.9	76.9
AP1B1	567.5	917.8	199.4	221.1	248	666.5	1390.3	1111.2	990.5	944	946	1190.5	1036.3	811.3	437.4	1605.8	716.7	1181.4	467.8	1450.2
AP1G1	403.1	251.8	278	457.1	323	172.1	201.7	228.6	255.7	318.5	389.7	279	112.6	283.5	210.7	228.2	144.6	283	317.7	188.6
AP1G2	134.2	104.05	91.9	69.45	55.5	55.6	62.95	137.85	145.3	125.3	59.4	86.15	57.7	163.1	77.2	88.7	51.45	96.7	70	121.2
AP1M2	76.55	49.05	62.1	80.95	107.2	51.1	28.2	41.2	25.6	62.45	97.1	66.1	41.4	57.2	26.3	16	59.5	145.3	56.95	42.45
AP1S1	246.6333333	285.4333333	201.8	130.0333333	118.2	68.6	205.4666667	177.7666667	160.5666667	187.9666667	86.93333333	93.43333333	87.56666667	139.8333333	103.3	125.8333333	108.3666667	130.7666667	101.4666667	197.4
AP1S2	1119.3	1666.5	858.7	1076.85	1085.95	1286.4	1852.55	1433.95	1350.3	1548.45	1846.35	1695.7	1584.8	1853.05	1482.8	1854.85	1899.15	1563.45	1094.4	2112.65
AP2A2	1281.525	1616.15	912.85	707.725	1037.625	1317.375	1702.35	1578.5	1410.825	1742.8	1252.125	1343.75	1570.225	1386.175	1390.525	1793.675	1266.225	1313.975	1336.575	2037.025
AP2B1	906.05	857.95	1021.45	712.1	789.05	537.8	668.5	653.05	747.3	624	739.65	876.6	672.15	524.7	597.9	663.9	633.8	663.2	784.35	656.65
AP2M1	2597.3	2380.1	2140.8	1548.6	1647.6	2342	2917.3	3254.6	3644.5	3387.3	2596.5	2519.9	3474.3	3617.3	2788.6	4322	3019.6	2731.7	3440.7	3294.9
AP2S1	2656.966667	2347.166667	1535.166667	1461.433333	1736.033333	2043.033333	2411.266667	2243.466667	1966.533333	2758.933333	2209.266667	2634.2	2505.333333	3514.866667	1983.666667	3288.8	3721.633333	2638	2153.266667	2793.133333
AP3B1	478.3	471.7	429.1	405.1	487.3	648.45	759.5	610.4	659.65	594.6	542.25	753.5	825.5	455.4	465.95	835.55	397.1	605	673.5	691.75
AP3B2	64.3	84.1	64.8	77.7	59	105.8	29.3	83.1	73.6	106.3	20.6	36.8	50.8	26.6	48.3	34.1	66.8	76.6	29.7	52.1
AP3D1	478.5	395.7	408.4	438.4666667	601.4333333	518.4333333	475.7666667	499.1333333	546.4333333	504.0666667	358.4333333	480.1333333	452.3	329.1666667	392.7	458.6	395.6666667	533.8	449.2333333	500.6
AP3M2	675.8	501.5	569.8	386.2	300	581.4	512.8	402.3	401.9	414.2	571.9	505.5	451.4	426.7	638.2	392.3	383	455.9	500.6	549.2
AP3S1	3556.2	4578.5	5332.1	2932.7	3963.7	5223.7	3953.6	3529.3	3558.9	3580.8	3784.6	4325.9	3901.7	3836.6	4584.1	4601.6	5506.3	4457.8	4342.2	4293.4
AP3S2	425.1	528.7666667	797.4666667	339.2666667	396.2333333	633.1666667	656.8	619.3333333	641.9333333	438	744.7	586.7333333	781.2333333	687.1	661.5333333	697.3666667	702.5333333	664.9	630.7333333	615.3
AP4E1	9.85	37.5	27.5	36.9	10.8	11.05	4.3	24.35	45.75	17.55	22.95	32.4	5.75	38.45	16.6	26.7	45.35	40.5	34.8	21.7
AP4M1	96.1	154	124.8	35.3	42.9	126	142.5	138.2	158.6	85.2	81.2	98.2	127.4	192.5	177.6	159.3	134	138.1	134	168.5
AP4S1	61.8	42.4	41.9	66.16666667	83.4	37.73333333	44.03333333	68	73.56666667	46.66666667	53.76666667	64.46666667	51.2	100.0333333	69.63333333	42.9	136.4666667	48.13333333	55.96666667	44.56666667
AP5M1	725.1	651.3	677.2	478.1	624.7	578.7	604.6	451.7	546.7	485.7	834.6	939.9	603.4	696.1	802.3	709.1	725.3	891.9	880.3	625.3
AP5S1	511.4	371	346.9	458.7	445.3	422.7	322.7	309.7	358.5	397.5	478.1	384.3	343.5	363.6	375	307	393.2	474.4	419.2	276.5
AP5Z1	130.95	157.8	119.45	204.9	140.3	133.7	161.2	159.65	186.25	178.95	148.45	132.45	133.9	106.45	102.95	147.45	119.5	123.5	95.35	231.55
APAF1	128.1333333	81.76666667	83.96666667	134.5666667	116.5	94.66666667	80.26666667	102.3333333	155	98.36666667	72.26666667	101.5333333	64.8	54.66666667	72.33333333	46.43333333	86.66666667	79.93333333	82.63333333	107.4666667
APBA1	32.1	25.1	27.7	17.5	58.7	86.4	43.1	85.9	24.8	35.8	20.3	63.2	23	16.8	41.2	36.3	78.9	83.5	84	21.1
APBA2	65.3	13.35	15.35	11.1	12.45	17.8	17.95	14.7	36.7	13.25	54.5	17.7	96.2	107	17.55	6.7	16.85	17.85	17.25	17.6
APBA3	308.05	225.7	203.45	77.7	122.05	324.95	220.8	366.15	399.8	314.25	159.05	236.65	208.9	275.3	200.9	225.55	165.25	190.6	210.95	363.1
APBB1	410.7	399.1	234	237.7	316	317.7	325.7	442.8	346.8	478.6	258.2	268.7	243.6	189.1	247.8	165.9	148.8	159.3	278.1	248.7
APBB1IP	250.7	342.1	308.2	442	310.7	681.8	312.8	320.1	352.4	589.8	346.7	302.8	358.9	271.9	156.8	363.8	211.9	242.7	227.7	574.6
APBB2	350.0285714	163.1428571	364.0142857	138.6	184.3571429	250.4142857	207.6	192.8714286	192.2428571	181.1	203.5285714	168.5857143	223.7428571	190.0285714	250	85.14285714	156.1571429	204.5285714	333.4571429	145.1285714
APBB3	420.7	588.1	563	355.6	405.5	423.4	352.1	590.4	686.5	480.7	383	484.1	293	370.6	272.5	190.6	377.3	423.7	407.4	560.1
APC	116.2	119.6	152.96	113.26	134.92	115.96	77.46	149.82	158.18	121.98	86.76	113.88	82.64	52.58	85.48	84.04	82.52	92.1	143.12	138.34
APC2	8.65	34.4	37.05	31.8	39.25	59.4	73.1	39.3	48.55	55	58.65	41.25	44.05	36.75	6	31.6	39.5	55.75	4.85	71.3
APCS	107.4	73.6	65.9	148.1	122	60.5	49.3	89.4	102.6	64.2	104	58.5	62.4	46.5	65.5	72.1	78.5	87.2	44.9	86.1
APEH	448.5	429.7	272.5	282	207.7	419.3	418	252	250.2	317.5	542.5	526.5	410.5	634.1	472.5	420.6	687	542.9	413	477.8
APEX1	2623	2689	2136.8	2826.7	2996	3074.4	2008	2182.1	2000.6	2063.2	1586.4	2047.5	2392.6	3174.1	2064.6	2594	2686.4	1559.1	2161.8	2231.4
APEX2	276	155.5	203.7	295.3	145.3	195.2	433.2	322.1	289.3	250.4	346.1	215.7	273.8	341.3	186.9	364	243.1	332.5	210.3	219.7
APH1A	1507.2	1810.6	1557	1569.9	1460.4	2458.6	2282.2	1827.4	1679.6	1517.8	1568	1576.9	2472.4	1986.5	1701.2	2097.6	2201.3	1357.6	1587.3	2081.2
APH1B	374.7	689.9	351.9	325.8	335.9	671.9	609	553.4	492.7	768.4	436.8	647.8	520.8	589.2	365.9	710.5	834.4	612	367.9	793.4
API5	362.175	308.875	343.1	478.7	446.525	299.3	276.5	246.55	271	300.7	287.3	258.175	247.3	247.675	286.55	335.425	289.225	299.75	343.35	261.85
APIP	753	526.5	1043.4	448.2	707.1	658	368.8	636	539.5	628.9	750.3	753.8	757.4	1259.4	1277.8	877.2	1687.7	657.3	733.8	752.3
APITD1	191.8	205.9	167.9	76.5	122.3	50.3	158.3	190.9	148.9	225.4	143.1	179.6	135	260.5	155.1	166	231.2	162.6	149.3	179.8
APLNR	1688.9	230.1	165	82.6	113.2	38.6	2008.4	733.4	843.2	419.6	629.3	481.8	903.9	321.2	455	299.3	217.2	486.5	767.8	337.7
APLP1	11.7	9.3	15.5	11.9	11.2	9.4	13.8	12.6	15.7	15.2	12.2	17	14.9	10.4	13.8	9.9	12.5	14.4	24.6	11
APLP2	2355.157143	4835.571429	3052.5	5347.257143	2758.442857	7224	6487.542857	7240.3	7465.485714	6230.557143	4805.728571	5798.485714	7295.857143	3698.742857	3554	5614.214286	3069.414286	5212.657143	3940.514286	6371.9
APMAP	2002.1	1927.9	4309.6	1941.3	2511	2339.1	2103.3	1799.9	1984.3	2292.4	2165.3	2240.6	2478.7	2435.5	2759	2313.7	1926	2133.5	1813.2	1894.8
APOA1	56.2	26.6	25.8	75.2	36.55	12.8	9.55	64.1	57.65	75.65	40.4	56.15	50.5	15.8	7.6	49.25	62.8	39.55	29.3	54.6
APOA2	90.65	63.45	30.9	43.05	42.55	28.8	10.2	15.95	25.45	35.55	24.75	25.55	31.3	28.9	3.8	8.9	23.15	34.1	10.45	44.05
APOA4	63.2	68.1	30.5	38.8	10.2	50.2	9.2	38.1	109	42.9	46.6	93.1	52	24	25.6	23.6	14.6	19.1	22.3	100.4
APOB	92.4	432.9	428.1	150	136.9	447.4	49	120.8	195.5	134	178.9	150.7	60.3	89.4	113	55.5	175.7	85.6	58.8	113.9
APOBEC1	80.2	65	77.4	41.3	100.2	49.7	6.8	20.8	73.4	30.9	132.4	64.8	35.8	57.5	84.5	55.8	76.4	113.7	61.6	34.2
APOBEC2	97.6	148.9	130.7	152.6	147.8	127.1	161.4	94.2	132.1	164	510.1	96.8	92.5	88.8	168.2	66.6	127.9	188.5	56.4	167.2
APOBEC3A	258.5	88.8	150.9	1313	258.4	10.1	5.3	70.2	49.1	19.3	53.4	43.6	33.7	25.4	41.3	141.8	113.4	35.6	61	39.8
APOBEC3B	99	153.7	50.7	83.9	95.3	22.8	106.7	48.1	25.1	100.3	62.7	101.9	76.3	55.1	44.4	79.2	79.7	113.9	84.1	132.8
APOBEC3C	486	349.9	260.7	160.8	245.3	235.7	666.8	431.2	386.5	462.6	525.1	637.1	408.3	420	514.8	373.1	391.1	656.5	558.3	366.4
APOBEC3F	75.9	41.1	54.6	66	11.3	27.5	19.4	58.9	43.5	68.9	28.3	55	79.2	115.3	25.8	58.3	80.9	20.9	47.4	54.6
APOBEC3F	99.1	210	133.3	105.3	142.5	25.8	114.9	92.7	160.7	60.7	163.3	143.7	196.1	275.7	140.7	113	281.7	126.5	97.7	156.7
APOBEC3G	122.1	223.6	164.8	68.65	144.1	83.95	100.25	167.5	156.2	197.3	124.1	258.2	130.75	228.8	152.7	106.05	359.35	150.3	146.1	140.75
APOBR	113.1	68.1	14.8	294.3	107.9	113.9	186.8	97.1	147.6	212.8	171.9	170.4	80.9	142.2	79.9	119.1	91.8	162.7	71.9	123.7
APOC1	966.6	1309.75	1593.65	355.8	240.4	1196	2407.8	2094.3	2040.2	1703.4	1848.1	3281.7	982.8	4811.3	457.55	2132.05	3731.6	2998.95	899.3	1494.45
APOC2	99.95	96.95	102.75	75.75	83.7	64.05	418.2	80.5	106.75	89.6	808.1	289.5	56.6	266.55	42.8	182.55	92.1	122.75	94.9	291.9
APOC3	8.7	8.9	11.7	19.4	7.9	14	10.9	24.1	5.5	14.7	14.9	8.7	8.4	5.4	5.6	10.7	17.3	8.5	5.4	17.5
APOD	585.3	2588.2	22502.9	1255.7	2328.3	13416.8	998.8	1620.3	1764.2	4670	794.4	177.7	3315.8	1591.1	4523.1	1444.3	3981.6	745.5	366.4	1201
APOE	2935.833333	5294.866667	3728.933333	1088.466667	755.9	3308.866667	9531.9	7826.9	7126.766667	7026.266667	6148.333333	8542.766667	4902.766667	10738.2	1575.033333	8396.066667	6174.666667	7773.666667	2970.733333	6211
APOF	30.5	4.6	3	21.7	32.4	14.4	2	14.6	23.6	22	7.8	4.8	21.3	26.1	20.1	1.8	3.3	1.9	0.9	16.1
APOH	25.1	15.7	20.3	17	20	13.7	8.5	10	12.8	16.6	41.8	15.2	14.7	42.9	13.6	7.6	65.6	96.1	11.9	17.7
APOL1	437.1	401.5	167	452.2	2114.7	75.9	484	484.8	463.2	650.4	259.2	513.2	591.6	223.5	113.5	413.4	202.9	398.8	618.6	430.4
APOL2	278.35	289.1	223.4	188.35	427.4	132.1	211.95	256.15	236.3	171.5	176.75	148.65	191.9	251.6	160.5	171.6	187.3	220.9	195.35	227.35
APOL3	743.1	762.6	856	490.6	1752.7	932.1	1066	1278.2	1017	1106.2	901.3	838	1277.5	723.4	784.4	742.7	1004.8	729.8	669	626.6
APOL5	12	17	15.7	23.7	15.7	7.2	14.5	13	19.4	12.5	26.7	18.6	13.7	15.2	23.6	10.9	23	18.1	15.1	12.6
APOL6	167.7	141.2	381.2	179.3	562.5	229.3	346.9	223.7	311.3	274.7	369.4	377.8	386.9	288.6	330.5	284.8	321.1	293	227.1	274.4
APOLD1	2075	490.3	2224.9	814.7	1011.7	2582.5	332.3	1197.7	1208.6	3806.2	447.8	286.9	224.7	146.2	191.2	292.7	145.4	310.9	310.4	132.8
APOLD1	1618.3	1639.7	1221.3	2375.5	2113	1739.8	1577	1636.5	1555.3	1555.7	1600.5	1741.6	1649.5	2131.5	1910.7	1823	1973.8	1717.4	1554.1	1540.7
APOM	159.6	188.75	220.95	185.4	191.2	172.2	146.05	142.4	201.1	182.75	176.45	174.2	170.7	210.9	198.25	185.05	245.05	223.4	170.85	169.15
APOO	304.6	264.7	305.7	355.3	338.4	222.9	268.9	230.6	292.9	280.8	415.9	307.5	366	394.2	401.5	294.1	497.8	381	375.4	229
APOOL	178.3	202.6	214.2	212.9333333	244.6	155.0333333	140.7333333	128.9	177.6333333	197.2	228.4333333	220.3	164.5	122.0666667	193.2333333	196.5	190.7	223.9333333	215.1666667	126.2666667
APP	2897.266667	3317.933333	2382.966667	2815.233333	2436.2	2400.3	3033.333333	3055.233333	3096.466667	2396.633333	3085.2	2973.7	3026.3	1626.266667	1821.833333	2350.966667	1942.866667	3022.7	2645.766667	2035.766667
APPBP2	409.45	335.3	460.15	230.575	274.95	449.2	337.55	328.35	332.55	304.875	330.75	365.525	313.675	301.475	412.025	289.875	221	299.55	402.375	304.05
APPL1	373.6	527.4	421.1	350	375.7	247.3	161.5	191.2	208.1	287.6	352.4	428.4	325.8	346.6	405.9	313.4	183.4	565.6	528.8	176.9
APPL2	441.5	359.9	342.5	281.8	236	221.1	323.5	338.4	257.3	410.2	356.6	332.5	416.1	432.6	371.5	389.8	375.5	523.3	682.9	436
APRT	658.5	653	669.05	571.3	599.35	1116.6	770.3	647.15	596.85	790.6	618.8	823.35	951.2	1494.7	825.4	1227.05	1615.1	759.95	603.25	642.6
APTX	488.7	467.6	565.3	698	585.3	474.8	389.4	400	407.6	418.2	692.9	615.9	446.8	518.9	554.8	416.7	699.3	559.3	508.3	484.7
AQP1	4838.55	4298.2	3067.9	2345.45	4755.5	1711.45	6449.55	3179.2	2480.45	3582.8	2356.15	3232.65	4635.1	3992.2	5143.55	4556.95	2951.1	3802.3	4349.2	3697.2
AQP2	304.4	254.5	351.7	292.6	438.5	174.9	156.9	232.8	164.7	157.9	266.1	255.9	118.7	165.3	210.7	140.3	327.6	296.3	197.5	211.1
AQP3	202.1333333	231.7	69.43333333	121.3666667	532.7	159.8333333	204.6666667	222.9666667	162.9333333	457.1333333	264.3	193.4333333	187.5	328.8	128.2333333	321.8	203.9	284.4333333	165.2666667	657.3
AQP4	9.475	10.95	16.425	18.35	12.55	6.625	9.575	12.175	4.025	9.5	19.825	4.975	15.55	6.825	10.95	14.225	17.575	14.675	15.525	10.25
AQP5	7.5	12.9	13.1	18.4	18.7	14.6	6.1	27.1	25.3	19.3	9.2	5.8	15.9	7.8	23.2	8.5	35	34.8	7.6	19.3
AQP6	86.2	76.3	53.9	97.95	56.95	38.75	47.55	59.2	47.75	110.45	124.4	100.8	66.45	49.15	64.75	57.7	69.45	60.5	25.35	22.55
AQP7	31.9	19.3	2046.9	119.2	575.7	176.9	48.6	67.1	45.2	72.6	150.2	28.8	177.2	193.8	799.4	56.3	159	31	22.2	166.9
AQP8	137.3	92.2	28.3	139	83.2	53	28.5	122.1	160.1	52.2	68	53.3	102.3	24.7	70	19.3	61.2	102.5	60.3	103
AQP9	360.1	18.1	123.2	4242.3	94.7	6.8	26.2	53.8	182.9	466.9	737.7	249	87.8	129.3	18.9	887.6	184	532.5	113.3	241.1
AQR	414.65	376.2	439.15	489.8	478.95	414.3	389.9	409.55	462.1	400.2	449.4	481.05	430.4	298.4	373.1	432.2	227.8	442	415.65	459.75
AR	84.8	108.9	181.45	88	136.15	200.35	163.65	157.8	181.6	113.6	177	108.25	133	112.5	159.1	67.15	129.3	205.8	93.9	132.1
ARAF	1112.1	987.3	720.1	1205.6	999.7	916	581.9	1109.5	1063.9	1122.4	1066.9	993.6	1126.4	1023.1	1014.1	944.6	722.7	665	738.8	905
ARAP1	478.05	522.6	332.65	440.45	394.55	434.3	684.3	706.3	818.75	601.1	512.8	541.05	691.55	501.85	486.7	528.95	456.8	565.65	414.9	776.35
ARAP2	216.7	140.5	200.9	327	223.7	145.3	108.6	166.5	180.5	232.2	299.7	217.9	179	137.8	102.9	197.2	103.3	227.5	171.4	209.6
ARAP3	511.1	325.9	384.8	456.3	283.7	163.4	440.7	454.4	370.7	373.6	304.5	252.5	256.5	206	350.6	207.7	273	209.5	352.9	258.6
ARC	17.2	16.5	16.3	1059.9	143.8	59.6	14.7	105.5	33.1	22.3	20.2	11.1	11.6	35.6	11	76	10.5	17.9	17.4	46.6
ARCN1	1412.2	1353.1	1503.3	1659.7	2178.8	1837.3	1728.5	1512.8	1515.5	1374.8	1471.4	1783.5	1481.6	1122.4	1181.2	2353	814.5	1726.3	1598.7	1324.9
AREG	159.05	17.7	44.1	124.75	211.15	32.4	9.35	19.25	14	51.65	28.45	25	11.15	23.35	21.7	16.25	9.95	25.85	21.15	8.05
AREL1	633.2	498.4	359.2	755.8	443.5	361.4	524.7	421.7	483.1	468.2	575.1	661.5	438.2	317	369.4	485.8	241	552.3	495.9	580.3
ARF1	3589.15	3689.9	3005.7	4747.85	4140.05	3892	3961.05	3681.55	3588	3590.25	3656.15	3724.25	3627.95	4064.75	3557.35	4202.35	3762.7	3438.1	3459.7	3583.45
ARF1P1	17.3	30.6	21.8	43.3	27.9	8.5	7.8	23.9	13.3	23.9	17.7	18	15.2	21.5	30.6	7.8	77.5	41.9	16.1	8.2
ARF3	1427.1	1673.1	1015.066667	1258.133333	1144.7	1507.766667	1938.333333	1714.766667	1528.366667	1759.866667	1574.133333	1738.966667	1760.833333	1301	1332.566667	1908.3	1238.366667	1597.966667	1447.1	1883.666667
ARF4	3725.4	2852.1	2813.3	4919.5	4989.3	2268.8	2556.1	2332.4	2299.85	2570.25	3150.2	3279	2895.2	3194.25	2587.95	3707.65	3198.6	3395.6	3984	2438.85
ARF5	1144.8	1158.2	909.9	568.3	583.3	1064.7	1414	1398.6	1425.2	1198.4	967.6	1230.7	1153.9	1271.9	1410.2	1143.4	1821.2	1125.7	1455.4	1340.7
ARF6	1174	1577.1	1030.4	2665.8	1988.4	969.05	691.5	881.4	909.7	990.75	943.8	788.6	895.25	947.2	709.6	1239.85	1026.9	1205.95	836.8	839.3
ARFGAP1	889.8	615.2	349.6	583.7	512.3	508.8	720.5	885.6	962	907	660.9	612.9	484.7	378.3	416.1	604.1	420.9	562.2	510.4	850.9
ARFGAP2	917.4	1180.1	1091.4	933.3	965.4	1177.1	1031.5	976.8	1353.1	970.7	1338.7	1230.5	1103.4	1220	1495.3	1008.4	1181.6	1415.7	968.8	974.5
ARFGAP3	1194.3	966.2	878.8	1086.1	1803.4	970.4	625.4	633.4	600.9	749.7	731.8	807.4	598.7	773.2	449.7	1168.3	533.8	873.2	917.4	591.7
ARFGEF1	646.6666667	542.0333333	514.7666667	552.4333333	468.7333333	510.6333333	487.3666667	488.9333333	573.0333333	542.4	591.8	472.7333333	506.1	371.5333333	448.2333333	516.6333333	249.2666667	541.1333333	602.7	579.6333333
ARFGEF2	358.9	217.5	336.2333333	311.0666667	326.8	292.1	311.5	207.1333333	262	270.9	305.4	336.6666667	273.3333333	193.0666667	259.4666667	289.2	168.6666667	336.7666667	312.7333333	251.4333333
ARFIP1	263.5	311.6	391.35	292.15	363.05	531.65	427.65	349.4	370.1	343.3	443.95	450.65	391.45	406.55	408.6	436.7	407.9	449.4	505.25	408.35
ARFIP2	764.6	569.1	539.7	727.1	738.4	946.3	851.1	831.4	874.9	923.2	748.9	748	471.2	692	568.9	634.2	705.6	838.4	797.4	877.9
ARFRP1	295.3	259.15	275.45	475.25	234.45	407.1	421.2	468.95	352.45	421.75	401.65	329.8	360.75	376.95	221.05	375.3	337.3	182.7	236.95	386.65
ARG1	97.3	38.5	42.2	327.8	65.4	36.3	25	89.5	56.7	59.2	81.4	58	23.7	37.8	25.2	62.4	74.8	37.7	53.2	77
ARG2	136.2	87.6	111.3	123.85	127.5	124.6	123.65	108.8	91.7	199.5	149.35	112.3	110.35	122.65	133.9	90.8	214.05	145.35	113	114.9
ARGLU1	1852.6	742.7	1817	1500.2	1367.6	1012.1	828.8	1261.1	1389.3	944.8	590.7	804.7	685.5	767.5	837.9	597.4	797.9	773.3	657.1	1189
ARHGAP1	2670.6	2467.4	1442.1	854.6333333	1032	1394.466667	2035.733333	2199.333333	2212.4	1758.5	1489.933333	1618.033333	1741.566667	1256.8	1329.1	1246.1	1169.933333	1399.266667	1677.866667	1747.533333
ARHGAP10	293.7	374.5	438.4	212.5	448.4	412.2	369.6	425.6	422.1	527.4	340.5	229	217.6	282.8	328.9	231.4	296.5	392.4	332.1	382.7
ARHGAP11A	25.3	29.5	1.6	7.2	9.7	20.3	42.5	70.5	6.1	29	32	46.5	20.3	18.4	16	34.6	18.5	88.7	8.8	13.9
ARHGAP12	309.2	529.1	520	94.2	238.9	472.4	331.4	360.9	441	238.6	270.9	337.3	488.9	328.8	431.5	262.4	365.9	403.5	351.5	268
ARHGAP15	633.9	291.9	312.5	405.3	213.6	258.1	890.6	530.2	496	362.3	443.4	585.8	391.8	1087.4	451.6	365.8	776.3	500.7	712	427.1
ARHGAP17	1077.5	1072.3	794.1	1139.6	1056	1388	1700.8	1366	1633.2	1783.9	1009.5	1248.8	1616.2	1081	1231.6	1252.6	890.1	924.1	1253.4	1484.8
ARHGAP19	84	126.55	172.3	67.25	28.95	100.1	73.75	132.5	91.7	147	57.3	41.2	31.2	77.75	95.6	48.15	33.8	65.65	86.45	112.85
ARHGAP22	265.2	331.1	173.9	394.5	97	93.2	526.4	560.1	598.2	281	204.2	281	355.4	239	171.7	388.9	241.8	396.1	302.2	578.2
ARHGAP24	217.5	169.3	227.6	114.7	112.1	233.3	189.9	182.8	259.9	148.7	284.4	262.5	212.3	176.3	223.5	114.5	141.2	339.3	501.2	182.4
ARHGAP25	321.4	455.2	226.55	571.6	102.1	192.4	525.15	521.25	381.9	565.9	346.35	573.15	420.85	486.2	344.4	476.3	538.7	454	337.1	634.8
ARHGAP26	62	80.96666667	84.3	177.3333333	119.3666667	113.9	120.4666667	92	101.2	103.6	74.9	65.93333333	68.3	51.86666667	67.56666667	71.83333333	57.7	81.63333333	55.13333333	71.16666667
ARHGAP28	30.8	64.25	43.6	74.45	72.65	9.85	53.85	94.05	114.7	103.6	55.8	85.75	58.65	65.75	78.75	21.45	72.1	67.15	68.9	72.05
ARHGAP29	1436.8	1965.3	2768.7	555.4	532.6	1679.9	1465.7	1094.6	1019.1	1277.2	867.8	681.7	1097.1	750	2053.7	778.3	1037.7	766.9	1546.7	747.8
ARHGAP32	265.45	136	206.7	311.3	125.65	122.4	117.4	112.65	140	108.55	257.7	109.95	122.5	84.55	104.2	122.45	46.7	107.5	240.3	123.25
ARHGAP33	156.05	154.65	92.3	36.5	92.75	64.1	86	372	274.75	233.25	36.15	66.35	46.25	119.6	66.75	42.3	29.15	33.55	40.1	233.15
ARHGAP35	106.3333333	136.3666667	128.1666667	79.63333333	117.1	159.8333333	178.5666667	163.6666667	130.5333333	136.6333333	125.7333333	102.7333333	107.2	54.96666667	81.1	99.26666667	75.63333333	139.1	131.1333333	128.9
ARHGAP4	220.8	281	31.3	105.9	93.4	143.9	214.8	249.3	193.7	218.1	197.9	129.3	230	263.1	79.1	195.2	162.4	127.7	121.8	239.7
ARHGAP44	114.25	198.5	198.5	931.2	284.7	112.8	104.35	188.4	220.65	239	167	145.05	75.4	75.7	128.95	170.7	123.8	169.5	104.7	269.9
ARHGAP5	508.9	410.9	611.8	514.8	847.4	414.9	332.2	257	401.1	367.6	444.3	748.3	451.8	220.4	415.8	393.2	376	404.5	480.6	414.6
ARHGAP6	276.85	300.25	441	133.8	238.2	821.85	319.8	226.1	221.7	175.3	219.85	253.5	252.45	134.15	265.5	133.7	180.5	143.85	227	214.4
ARHGAP8	64.9	65.4	51.1	59.1	28.6	92.75	24.9	24.3	34.4	51.5	34.4	28	38.35	56.3	53.1	35.75	40.85	29.75	40	34.15
ARHGDIA	1102.825	1046.425	716.45	2086.925	1477.55	1776.925	2030.45	1782.85	1481.85	1930.125	1378.95	1603.7	1620.475	1097.2	972.525	2009.55	794	1541.2	1342.3	1749.025
ARHGDIB	4759.5	4583.5	2697.1	4562	2214.3	2375.4	4802.4	3858	3266.3	3940.5	2996.5	3544.3	4375	5105.2	2849.5	4210.1	5714.3	3817	3147	4142.1
ARHGDIG	54.1	59.3	51.3	83.3	74.8	95.7	64.4	67.9	49.5	97.9	123.6	94.5	21.7	66.5	65.2	60.3	88.9	102.7	89.4	55.1
ARHGEF1	696.5	402.3	374.7	552.3	444.7	434.3	571.7	608	689	521.9	409.3	369.7	258.8	297.6	254.9	253.3	282.1	402.7	324.3	589.4
ARHGEF10	424.15	345.05	395.7	204.8	288.95	436.05	473.5	560	470.15	475.9	445.3	473.9	515.95	354.65	595.65	342.85	213.8	413	603.15	453.3
ARHGEF10L	509.2	1372.9	671.8	651.6	645.8	1177.2	1000.8	1180.8	1179.5	1117.8	851.9	998.4	674.5	476.1	640.6	1013.7	630	726.5	880.1	1332.7
ARHGEF11	366.8	341.15	256.95	299.3	240.1	500.95	542.2	647.1	608.1	651.75	332.4	393.55	390.7	198.55	249.85	457.25	198	356.05	331.55	553.65
ARHGEF12	521.25	349.4	420.25	329.325	481.1	274.4	399.9	462.725	407.425	301	402.075	502.55	461.5	149.95	263.125	432.8	232.425	397.35	615.675	350
ARHGEF15	413.1	239.5	355.65	312.9	243.25	236.45	412.6	384.1	345	409.75	264	190.55	239.55	238.55	329.5	208.3	188.95	248.35	321.9	255.8
ARHGEF16	211.7	211.7	131.9	154.3	187.1	151.8	188	271	173.4	189	243.4	113.2	165.8	121.8	133.5	124.8	140.7	178.2	97.2	238
ARHGEF17	789.2	362.1	355.1	97.3	265.2	432.2	747	606.3	615.1	629.2	339	308.8	417.6	198	333.5	90.7	152.8	194.7	537	537.7
ARHGEF18	688.5	954.8	600.1	758.8	529.1	519.8	886.8	709.6	810.6	653	1043.2	1194.3	874.4	1113.3	829.9	897.7	797.8	852.3	795.7	692.5
ARHGEF2	916.35	1088	877.25	956.25	780.95	1398.95	1208.3	1428.8	1570.3	1413.4	1107.45	1007.95	893.85	1013.4	1071.5	804.25	681.35	726.75	1004.35	1238.15
ARHGEF26	21.6	19.9	43.4	19.9	77.6	33.2	48.3	47.7	75.4	8	22.1	44.4	28.4	58	20	6.1	19.9	9.2	32.4	29.7
ARHGEF28	151	113.9	169.7	41.1	48.8	33	21.8	25.4	53	18.5	77.7	50.7	102.8	22.2	101.6	18	24.9	70.3	123.7	33.7
ARHGEF3	1126.6	1010	845.9	357.3	480.3	646.9	990.9	558.5	713.1	727.7	959.2	769.4	654.4	573.8	682.2	862	928.2	1056.2	682.9	631.4
ARHGEF38	124.2	189	260.6	123.1	99.7	127.7	162.6	130	222.6	143	143	122.8	80.6	112.8	127.2	69.6	123.9	144.8	67.7	98.2
ARHGEF4	19.1	20.2	11	65.7	27.7	17.5	50.2	7.8	11	14.7	11.3	17.4	18.9	14.3	16.1	5	9.6	20.2	16.1	16.7
ARHGEF4	57.95	84	106.9	85.35	91.6	70.6	75.05	44.95	61.5	37.85	127.45	64.5	109.75	52	120.15	48.15	106.45	103.1	83.95	77.85
ARHGEF40	776.15	941.7	549.05	606.7	417.05	699.6	771.25	982.7	1042.15	635.55	880.5	845	842.8	681	761.95	688.65	541.9	816.6	956.15	856.95
ARHGEF5	133.4	35.6	22.3	66.4	31.1	197.3	137.9	164.6	211	257	126.9	161	189.7	157.4	187.6	159.2	124	174.2	148.3	122
ARHGEF6	878.7	926.3	1068	312.8	877.2	947.7	805.5	1326.2	1270.1	1091.8	744.9	954.3	1264	776.5	1011.2	876.7	543.9	711	706.9	1168.1
ARHGEF7	921.15	519.75	700.3	463.25	452	522.1	583.35	493.9	559.25	504.05	538.95	506.85	447.45	367	803.75	294.95	326	458.6	605.8	461.15
ARHGEF9	226.65	161.8	147.9	45.85	74.9	137.75	256.65	214.2	232.4	207.75	200.85	223.65	221.7	204	193.25	161.35	116.35	181.8	253.9	221.2
ARID1A	605.625	609.425	568.025	618.975	671.725	591	794.725	862.525	966.075	724.85	905.75	965.925	641.45	580	555.35	612.45	420.7	709.825	857.025	797.55
ARID3A	123.8	131.7	139.1	75.8	170	86.9	8.8	123.1	93	86.8	44.7	120.6	75.9	83.4	96.5	98.5	74.2	170.7	128	141
ARID3B	39.4	23.4	92.6	35.5	22.3	22.3	40.6	20	41.5	52.6	25.8	41.1	42.7	63.7	20.7	78.2	37	21.6	24.3	46.8
ARID4A	289	253.4	318.5	99.9	195.3	243.5	205.3	195.5	297.6	229.9	236	204.6	222.5	146.8	252.1	209.2	111.7	214.1	357.2	209.6
ARID4B	584.65	434.65	590.85	509.05	550.25	469.9	401.35	458.8	391.65	320.9	514.45	518.4	345.95	382.55	491.6	279.7	225.1	431.35	714.65	368.45
ARID4B	425.15	410.05	405.1	599.5	503.9	399.35	382.45	274	299.9	277.5	286.75	305.7	381.55	506.4	537.8	347.9	549.1	293.05	352.85	288.65
ARID5A	476.3	375.9	177.7	452.3	326.7	131.1	342.3	448.4	357.7	600.8	206.3	178.5	264.8	226.1	38.1	136.5	191.4	159.3	90	305.5
ARID5B	4253.9	3102.3	4367.1	1857.9	3682.1	5419.6	3602.9	2983.7	2586.7	5695.3	2568.8	2561.2	3532.3	2747.7	2479.6	2671.5	1318.3	2870.1	3003.6	2481.7
ARIH1	511.775	428.65	566.725	439.1	541.6	536.15	403.8	459.1	490.175	543.125	547.45	547.95	495.525	316.8	469.375	478.875	250.725	506.45	530.65	416.225
ARIH2	280.925	254.425	257.275	421.325	343.625	307.8	239.125	274.325	277.025	191.75	216.35	202.575	225.95	211.4	216	242.15	219.125	218.875	238.825	301.125
ARL1	422.4	620.8	522.3	415.3333333	570.6666667	590.2	647.8333333	560.7333333	592.5666667	372.3	859.2333333	947.1333333	829.9	854.2666667	809.4333333	826.9	811.9666667	902.5	813.4666667	597.3666667
ARL14	3.2	1.7	2.9	15.5	21.3	8.6	9.4	3.9	7.1	4.6	6.8	8.2	29.4	2.2	2.5	4.5	13.2	5.4	3.3	15.9
ARL15	130.5	60	67.6	31.6	46.9	91.5	90.6	50.8	2.9	34.9	84	52	45.7	72.5	69	70.2	53.7	74.6	92	40.3
ARL17A	124.55	95.45	72.4	128.7	89.65	74.4	45.8	104.75	70.6	92.85	51.95	59.15	81.3	55.1	48.25	34.15	67.35	59	48.7	78.2
ARL2	887.2	1724.5	1380.4	907.3	873.9	1986.8	1583.9	1341	1318.5	1457	1859.1	2018.1	1822.1	1514.2	1875.9	1371.3	3067	1782.9	1365.7	1135.8
ARL2BP	967.3	950.1	855.8	661.7	749.1	1059	1288.8	1193.7	1157.3	1190.7	1131.3	1081.5	1677	1506.5	1454.7	1770	1229.8	1168.5	1830.8	1194.9
ARL3	391.65	523.2	396.25	226.8	238.15	507.85	347.4	490.3	548.2	455.85	431.8	387.05	589.6	734.45	716.75	580.2	908.05	551.25	374.55	508.5
ARL4A	626.2	466.7	602.5	393.9	504.3	880.1	639.2	667.7	710.7	556.9	492.1	527.2	567.7	735	812.3	551.6	925.4	645.1	572.8	589.2
ARL4C	2039.275	685.5	431.225	497.525	908.4	318.9	614.25	795.1	766.225	776.4	359.275	257.2	342.6	576	175.1	607.125	199.075	326.65	854.475	274.975
ARL4D	118.95	317.65	237.85	195.05	305.35	894.45	363	466.45	473.05	156.2	465.3	523.4	392.45	380.35	489.7	389.6	514.75	481.75	312.4	384.45
ARL5A	1770.2	1879.9	1679.9	1689.9	1958.1	1401.7	1303.1	975.9	1352.5	1142.9	1868.1	1828.1	1598.6	1648.4	1474	1796.4	2715.2	2236.2	1545.2	1698.1
ARL6IP1	1559	1570.4	2352.1	1440.4	2046.5	1400.4	1293.3	1281.8	1156.8	1220.9	1317.6	1762.7	1356	1634.5	1755.1	1262.3	1723.8	1498.4	1425.1	1542.1
ARL6IP4	1103.4	862.65	948.05	676.8	726.5	1184.1	1087.75	950.35	1009.4	658.45	999.45	1077.1	1348.4	1294.1	1188.7	1132.75	1612.85	786.5	796.85	912.75
ARL6IP5	3196.9	5717.55	5217.2	2341.45	2827.8	5535.6	5923.1	4849.45	5210.95	5011.3	5421.45	5855.55	6297.45	6486.3	6911.9	5016.45	7499.5	5457.8	5480.3	5817.25
ARL8B	2911.2	2888.8	2507.4	3117.5	3109.9	3054.6	2359.8	2078	2062.7	2309.9	2016.6	2532.5	2206.1	2319.2	2471.4	2449	1955.2	2477.4	2451.2	2511.8
ARMC1	421.1	343.6	431	388.5	532.6	600.3	641.9	374.9	423.7	451	528.8	633.3	880.7	533.8	546.9	652.5	528.8	489.4	568.2	409.9
ARMC2-AS1	3005.1	3098	3007	2395.1	2807.1	2673.1	2345.5	2912	3076.6	2810.5	2649.8	3361.8	2701.2	4389.3	3307.1	3267.5	6186.9	3470.9	2800.4	3315.8
ARMC4	142.7	111	153.3	133.3	146.3	76.5	36.7	34.9	87.6	107.9	181.8	29.9	129.4	60.6	142	67.7	94	132.9	104.9	41.1
ARMC6	143.8	233	121.8	372.8	247.9	229.2	249	216.7	276.8	322.4	214.8	186	265.3	218.4	183.8	249.9	151	166.9	211.8	257.1
ARMC7	216.6	259	166.5	253.5	143.2	442.7	390.4	362.7	489.2	263.6	278.4	140.4	275.2	304.4	120.3	294.6	212	227.5	218.6	482.8
ARMC8	361.2	249.8666667	306.3333333	387.5666667	395.8333333	398.7	207.6333333	271.3666667	248.5666667	237.4	310.2666667	316.0333333	231.6	240.1666667	296	253.4333333	220.8333333	297.7333333	276.4	267.5333333
ARMC9	109.8333333	65	44.46666667	31.46666667	35.03333333	25.9	71.33333333	64.76666667	69.6	78.43333333	73.2	69.8	38.06666667	44.23333333	40.33333333	50.9	33.9	51.23333333	92.16666667	79.03333333
ARMCX1	754.6	1029.6	1785.7	297.9	537.1	920.1	595.6	530.9	533.2	495.5	736.5	734.5	654.6	783.8	1390	520.8	1156.4	830.9	933.9	442.8
ARMCX2	739.9	683.6	986.5	288.5	560.1	881.9	994	1367.2	1378.4	912.2	1549.5	1516.4	1213.1	1414.2	885.8	1154.4	1124.4	1235.2	1539.1	1357.9
ARMCX3	1049.3	762.7	976.2	488	881	906.6	820.6	561.2	755.2	675.8	821.8	740.8	616.3	569.8	709.7	802.1	777.1	750.3	837.9	611.6
ARMCX4	19.1	17.9	49.6	16	9.7	10.7	17.6	19.5	18.8	47.2	10.3	6.6	13.3	12	19	13	8.1	7	17.4	36.5
ARMCX5	325.4	330.7	232.6	257.1	214.8	449.1	349.6	337	319.8	220.9	447.6	526.4	433.1	453.8	534.6	429.1	319.1	477.6	417.2	317.9
ARMCX6	1143.25	1209.3	941.55	444.15	588.15	1147.3	1691.95	1463.1	1492.45	1370.9	1710.4	1867.7	1541.2	2264.4	1975.8	1652.1	1806.05	1800.1	1602.85	1489.3
ARNT	122.9333333	201.7	212.9	45.9	83.76666667	342.2	169.4666667	241.6	196.8666667	251.9333333	152.0333333	142.0666667	169	105.1666667	160.7	162.5333333	128.5	139.3666667	139.6	243.1
ARNT2	85.8	127.5	17	13.2	20.7	13.6	77.8	96.6	64.2	24.9	30.4	20.3	81.4	111.6	52.5	51.4	96.9	24.9	169.3	78.9
ARNTL	145.9	168.05	493.5	436.1	432.05	433.9	43.45	155.75	121.9	193.6	183.35	78.55	69.3	97.4	116.5	109.9	149.95	143.05	81	202.55
ARNTL2	190.1	245.1	148.6	206.5	155.2	247.2	280.2	277.3	312.6	268.4	276.9	473.5	463.9	263.3	151.5	543	334.7	274.8	237.8	265.7
ARPC1A	1277.9	1134.5	1453.9	1071.6	923.7	1160.5	1747.8	1498.3	1325	1520.9	1626.9	1621.1	2098.2	2401.2	2416.9	2126	2083.2	1679.7	1880.8	1757.9
ARPC1B	3067.7	4871.6	1960.1	2527.6	2366	3300.7	4731.3	4476.4	4749.5	4523	3831.3	3967.7	4097.2	4433.7	2843	4742.6	5970.5	4625.1	3347.4	6065.6
ARPC2	3614.133333	3610.266667	2765.2	4437.4	3256.5	4084.466667	3602.733333	3739.2	4004.766667	3746.966667	3291.533333	3701.333333	3729.7	3870.1	3382.1	4319.2	5438.366667	3865.1	3374.666667	4383.733333
ARPC3	1926.2	3137.2	1783	2156.3	1906.4	1994.9	2481.2	1634.5	1778.3	1701.8	1999.6	2690.5	1990.5	2653.5	2060.1	2598.7	4373.6	2586.1	1953.5	2207.3
ARPC4	715.05	816.55	573.7	808.55	694.5	1182.15	901.55	1140.8	881.65	1386.1	632.2	822.4	820.15	1021.15	513.05	1178.15	662.75	776.2	674.3	1167.15
ARPC4	425.1666667	408.3	312.3	429.3	351.9333333	259.7	322.3666667	551.5333333	509.9	490.2	233.1666667	233.5666667	299.8	264.5333333	296.5	283.1333333	314.4666667	226.2666667	266.1333333	505.8
ARPC5	4497.5	4445.5	2798.2	3434.4	2587	3420.6	3951	3994.2	4025.4	4259.6	3912	3128.4	4918.4	5216.7	4130.7	5403.2	5339.5	4552.8	4128.8	4850.1
ARPC5L	1203.5	1173.7	786.5	2783.1	1358.2	1518.4	1387.1	1113.4	1057.1	1263.7	1285.7	953.6	1210.8	2345	841.2	1635.6	1393.3	1036.7	994.2	1151.9
ARPIN	165.3	212.1	131	148	188.9	473.3	345.9	392.3	522.9	383.5	281.2	248.8	295.5	195	170.5	207.3	107.6	212	181.3	292.5
ARPP19	1116.733333	1041.666667	1382	1127.9	1047	1466.866667	1218.766667	1127.066667	1028.933333	1116.866667	1151.7	1225.3	1095.9	740.8333333	1334.066667	1107.433333	726.7666667	1112.366667	1259.9	1189.9
ARPP21	7.8	10.9	8.9	21.1	19	5.9	2.7	5.6	9.5	12	25.1	29.7	3.9	7.4	39.4	12.2	14.1	19.7	37.1	9.5
ARR3	203.6	170.4	100.4	249.9	233.1	51.5	103.1	77.8	115.3	66.1	85.7	63.8	62.9	65.2	118.2	40.5	37	27.4	49.5	126.8
ARRB1	570.7	663	455.375	318.325	167.2	198.975	628.45	836.3	842.05	776.7	609	681.575	899.05	517.625	512.25	726.95	489.35	706.925	667.75	824.75
ARRB2	727.8	683	526.9	1416.8	748.6	694.9	1346.9	1691.5	1400.2	1333.2	680	1177.5	761.3	817.2	615.1	1186.4	1030.9	818.7	511.3	2100.8
ARSA	159.9	394.5	222.4	180.1	115.2	148.2	466.6	390.4	277	405	321.2	307.2	431.5	316.7	199.9	324.4	249.6	382	372.6	279.4
ARSB	175.7	185.1	131.4	129.3	177.6	238.2	265	226.6	247.4	295.5	233.1	251	155.8	245.5	167.5	344.1	227.6	306.9	171.3	290.2
ARSD	34.85	16.1	35.55	16.65	23.45	64.2	97.1	23.45	27.25	56.7	17.9	11.2	26	8.8	14.35	13.05	10.05	13.5	32.05	86.5
ARSE	123.2	94.9	138.2	155.3	162.7	107.4	95.9	71.6	115.9	96.7	142.9	110.7	94.2	105.5	112.5	62.1	40.9	99	71.9	102.7
ARSF	27.6	36	86.3	58.4	32.2	70.8	75.5	116.1	96.2	73.3	77.2	108.2	87.8	14.7	81.2	56.5	19	69.9	47.4	66.2
ARSJ	99.7	90.4	77.3	59.3	155.6	52.2	31.6	55.1	35.2	7.4	73.4	105.9	63.1	60.5	53.1	46.4	89.4	125	114.7	38.4
ART1	183.5	127.7	153	232.7	187.2	111.8	115	120.8	151.2	147.9	158.5	161.4	67.1	71.3	111.2	120.2	173.1	201.9	133.5	159.7
ART3	56.1	70.2	71.6	78.2	76.7	36.7	55.7	23.3	15.4	59.6	161.1	31.7	79.8	52.8	77.4	57.3	61.9	103.6	69.2	52.1
ART4	102.6	76	67.9	81.6	107.5	43.3	42.9	23.2	63.2	77	68	62.2	69	59	38.4	41.9	21.2	63.4	48.8	38.6
ARTN	55.23333333	59.66666667	45.33333333	55.43333333	79.06666667	34.56666667	27.36666667	30.56666667	28.13333333	56.9	40.8	30.86666667	16.66666667	27.86666667	33.9	11.2	45.2	25.7	16.83333333	22.7
ARVCF	237	278.7	163.75	143.7	157.55	301.85	505	421.9	413.1	365.15	249.55	383.2	408.35	265.9	133	323.5	120.45	253.25	286.1	312.7
ASAH1	1762.275	2533.875	2357.35	1728.35	1909.45	1750.55	2145.7	1862.8	1882.9	2021.625	2089.925	2202.95	2408.95	2149.025	1991.525	2416.3	2811.45	2480.75	2116.975	2187.2
ASAP1	884.2	347.6	482.7	940.1	534.9	430.5	711.3	601	685.9	721.5	499.8	493.1	607.5	253	397.2	631.8	163.5	530.8	873.6	529.7
ASAP1-IT1	184.1	313.9	147.7	491.5	285.5	87.4	88.6	273.4	373.8	325.6	112.5	70.4	58.7	54.9	14.9	36.5	72.3	77.2	25.2	212.4
ASAP2	911.1	1628.2	1375.5	1178.6	575.8	782.1	1405	1350.8	1556.4	735	1432.5	1517.7	1202.6	589.9	1394.7	873.1	714.8	1240.5	1448.8	1169.2
ASAP3	513.5	474.25	494.5	57.1	354.05	885.35	701.05	745.05	657.9	409.9	722.1	596.7	760.65	609.35	552.4	730	464.2	518.25	1375.95	581.15
ASB1	254.6	219.05	250.05	290.85	185.15	167.55	231.65	259.7	246.8	244.4	298.35	262.2	225.55	188.3	241.25	205.3	162.55	284.3	236.35	304.85
ASB12	78.65	61.2	70.5	94.8	114.65	65.4	88.2	90.1	88.85	103.75	118.75	85.5	57.2	61.15	62.8	36	65.2	87.2	52.1	96.95
ASB13	501.6	572.1	487.4	429.1	418.3	1080.7	462	646.3	622.3	356.8	526.7	782.7	475.2	542.6	492.2	556.1	759.8	572.7	669.4	697.5
ASB4	13.4	6.366666667	26.2	7.266666667	13.93333333	4.466666667	12.63333333	24.43333333	7.833333333	8.033333333	35.53333333	15.83333333	6.4	14.9	20	9.233333333	11.66666667	23.73333333	17.86666667	8.3
ASB6	267.2	171.8	99.9	259.1	217.6	191.9	155.7	150.5	173.8	274.9	214.6	199	184.2	313.6	206.4	283.1	174.7	128.3	253.1	241
ASB7	56.7	65.6	62.1	86.3	97.1	38.1	65.8	71.3	97.1	86	89.3	58.1	21.3	49.9	94.7	56.5	87	57.1	34.8	92.2
ASB8	186.2	282.2	282.4	267	126.6	229.2	171.4	227	251.8	218.9	407.7	240.5	144.3	330.1	392.3	224.9	326.8	299.4	262.3	185
ASB9	147.4	152.1	129.4	85.5	85.5	114.2	132.8	86.3	105.7	58.4	86.2	72.1	58.2	136.1	227.3	96.9	75.6	48.9	95.3	183.1
ASCC1	229.6	428.3	588.1	146.7	104.5	471.1	189.2	270.2	474.4	357.3	426.5	416.2	268.9	403.5	570	247.6	407	608.8	471.6	268.3
ASCC2	383.1	331.8	336.4	294.8	312.4	399	552.7	458.7	417.7	472.4	329.5	331.3	357.3	321.9	345.2	414.3	234.9	293.8	330.6	331.3
ASCC3	524.6	224.1	314	819.2	944	517.8	580.5	460.3	483.5	554.3	600.8	953	502.2	389.6	288.3	819.8	261.1	600.1	855.8	586
ASCL1	23.925	12.95	21.15	56.975	22.725	36.05	32.15	64.775	40.15	59.275	28.05	15.2	36.6	14.275	15.8	29.75	29.025	82.625	25.725	62.225
ASCL2	0.5	2.2	1.4	1.1	1.1	1.1	1	1.3	0.4	1.6	1.2	0.6	1.1	1.1	1.9	1.3	0.7	2.2	1.6	0.6
ASCL3	47.9	102.8	57.3	114	88.4	9.1	49	47.1	78.9	28.5	24.5	74.7	64.6	71.1	100.1	79.6	68.1	64.2	16.6	13.4
ASF1A	273.45	315.55	349	152.05	231.35	257	345.15	309.85	315.05	218.85	403.95	427.95	547.1	616.4	510.15	379.75	756.05	366.4	527.8	243.4
ASF1B	165	183.9	129.3	159.3	194.4	82.4	151.8	130.8	121.8	201.8	234.9	192.6	110.5	132.6	168.6	171.8	159.5	187.3	165.3	158.3
ASGR1	28.6	30.9	7.4	12.1	52.6	30.7	9	16.7	77.3	15.7	14	8.9	39.4	32.7	14.8	54.2	82.4	27.1	32.8	13.8
ASGR2	43.2	46.3	18.6	57.8	20	31.9	27	38.7	41.3	137.2	13.3	13.8	20.7	26.7	11.7	27.5	14.5	29.4	14.5	36.1
ASH1L	300.5	287.6	296.2	319.7	341.8	307.1	192.3	263.2	307.1	285.8	317.4	163.5	211.1	114.2	221.4	136.7	208.6	252.7	199.5	246.4
ASH2L	667.4	866.1	876	1142.2	1154.6	902.9	779.4	914.4	946.9	985.9	1594.7	1093.4	1024.2	1067.5	1373.6	1269.5	1026.4	1534.9	1189.6	976.2
ASIC1	69.5	47.6	59.05	106	59.25	95.45	181.75	111.5	59.5	111	116.5	47.25	142.6	26.65	118.95	52.85	22.8	69.65	56.75	67.45
ASIC2	20.9	40.3	16.9	25.5	21	12	19.2	41	16.9	16.8	30.7	12.2	14.1	54	47.5	12.7	15	17.8	15.9	15.4
ASIC4	33.3	36.6	34.5	52.1	33.1	44.2	36.7	53.8	58.4	48.1	43.1	16.2	35	30.2	31.3	30.5	62.6	44.6	33.6	37
ASIP	76	42.2	41.5	74	33.9	10.7	11.2	30	56	63.4	80.6	105.3	45.2	23	77.4	35.9	34.5	61	52.3	64.6
ASL	443.2	390.6	456.4	369	318	279.1	329.9	390.1	341.8	505.4	521.8	406.5	313.3	482.9	539.8	526.5	480.6	513	379.2	424.9
ASMT	11.3	20.35	14.7	13.7	12.95	56.9	8.55	16.45	4.4	39.2	22.3	7	30.05	13.65	25.45	4.9	32.7	26.2	9.15	9.1
ASMTL	621.5	704.9666667	760.1333333	437.1666667	439.6	740.5333333	861.3666667	854.8666667	721.6	691.8666667	770.5666667	985.2666667	951.1	1049.633333	1108.066667	971.6	1402.266667	707.6	761.0666667	713.4666667
ASMTL-AS1	4.2	5.1	4.5	5.9	5.3	3.2	6.2	18.7	4.5	5.6	4.4	3.3	3.6	3.3	4.1	2.2	4.3	4.8	3.3	4.4
ASNA1	625.7	860.6	598.8	611.5	646.2	989.3	774.9	835.7	730.6	878.4	723.2	746.7	1009.9	1107.4	917.7	1024.9	1191.1	859.6	842.3	750.5
ASNS	297.8	225.7	237.9	838.2	467	379.3	212	322.4	314.1	217.5	254.2	168.8	170.2	292.6	197.7	211.7	84.2	133.9	177.7	321.2
ASNSD1	753.2	911.8	926.3	1137.5	1214	1181.5	620.3	532.8	560.2	668.2	732.3	891.5	772.9	870	1144.9	731.9	1200.8	968.9	864.5	511
ASPA	198.2	51.6	284.7	23.2	174.9	192.3	131.7	155.4	70.7	195	146	84.2	296.3	229.9	455.2	55.2	232	42.2	222.5	112.2
ASPH	499.25	504.85	927.7	697.675	725.575	682.325	229.325	346.65	424.925	384.375	438.95	404.3	502.65	346.9	647.975	483.525	410	473	315.025	314.775
ASPHD1	6.5	7.7	15	13	7.8	10.1	10.1	10.3	8.8	9.3	9.5	7.6	10.9	11.4	12.6	7	8.9	7.7	11.3	8.9
ASPM	118.1	134.3	6.1	3.7	16.5	6.2	100.6	67.6	99.5	93	14.3	177.6	47.3	51.2	8.3	72	30.7	118.6	87.9	98.6
ASPN	4296.8	5046.1	829.1	943.2	3846.6	2177.2	7369.1	3272	1995.6	819.3	3389.2	932.2	1995.1	4199.2	6055.1	5988.2	4032.6	4454.8	6911.7	4957.9
ASPSCR1	205.4	220.1	130.6	116.1	100.1	284.6	213.4	172.5	207.6	204.6	144.1	187.4	120.1	182.3	111	246.4	166.6	175	137.6	206.6
ASRGL1	303.3	243.3	437.2	290.9	405	396.6	533.7	484.8	284.6	314.9	478.1	456.7	440.9	572.5	200.3	366.2	462.8	498.3	222.1	310.8
ASS1	611.2	2038.5	5189.3	1595.4	1658.8	5313.6	2005.2	1759.5	1653.6	2843.1	2589.6	3357.6	3594.7	3320	3638.2	4330.7	3108.8	2509.9	2409.8	2541.5
ASTE1	205.3	161.7	173.3	94.5	91	152.2	269.5	227.1	204.5	170.3	241.6	242	164.4	211.4	314.8	203.5	244.3	243.4	232	241.3
ASTN1	8.8	48.3	29.4	11.8	33	23.9	51.5	34.1	30.9	8.8	51.1	13	41	8.5	36.2	37.4	32.2	17.8	24.4	34.6
ASTN2	54.7	50.95	48.5	34.85	106.2	32.5	42.35	41.65	69.65	30.5	82.65	43.15	92.3	139.65	72.3	78.85	99.4	89.3	68.95	35.75
ASUN	513.5	303.3	365.6	641.6	695.6	406.7	303.8	270	229.4	232.3	234.8	375.1	221.6	348.9	313.5	430.4	309.7	368.2	405.7	215.3
ASXL1	641.0666667	575.0666667	503.2333333	736.9666667	599.8	532.1	550.0333333	578.7333333	612.5666667	595.6	497.6333333	504.2	633	406.9666667	487.9333333	442.6333333	282.1333333	459.6666667	623.0333333	599.5
ASXL2	1007.7	1082.1	867.6	935.3	883.2	676.1	959.8	880.5	790.2	985	929.4	1123.3	1101	550.1	850.1	1054	583.7	1245.8	1083.4	961
ASXL3	9	8	13.2	10.2	32	6.7	8.5	42.5	54.1	38.4	17.1	14.2	11.7	14.3	26.8	5.7	41.6	12	13.2	42.8
ATAD2	109.5	63.9	74.3	18.5	80.2	86.8	84	51.6	86.7	138.5	102.2	129.6	90.5	101.9	43.6	106.6	46.5	69.3	115.4	106.6
ATAD2B	278.1	221	222	241.6	291.6	283	196.6	184.7	238.9	172.8	289.2	322.5	227	165.6	131.8	178.6	159	261	186.8	324.5
ATAD3A	367.8	251.5	179.5	299.3	551.1	353.5	290.5	261	241.3	206.5	175.9	245.3	74.3	217	214.3	192.8	199.8	244	194.1	298.2
ATAD5	88.8	20.9	45.1	64.6	124.1	47.7	92.6	30.2	181.3	92.4	126.6	90.6	47	89.7	127.6	25	62	96.5	79.1	101.4
ATAT1	510.6	285.9	307.9	340	348.5	203.3	216.6	297.3	215.7	264.6	282.4	307.9	300	227.6	225.9	202.7	214.3	332.8	265.2	264
ATF1	706.9	395.5	541.3	916.2	833.5	468.9	229.1	416.7	377.9	283.8	393.1	432.2	486.3	561.5	586.7	417.9	597.3	515.6	519.6	424.6
ATF2	301.1	214.9	336	225.9	332.75	285.65	211.3	208.85	204.15	165.85	265.9	219.5	172.45	199.35	260.1	172.65	265.65	191.9	324.3	141.4
ATF3	1506	655	490.9	1184	2393.1	641.4	230.1	3373.8	3781.4	5998.9	502	359.7	373.6	491.1	383.3	257.2	429.8	487.2	433.6	201.4
ATF4	5098	5525.3	4289	10291	5375	8816.1	5883.1	6256.7	5940.7	5579.6	5543.8	4413.1	3603.4	6222.2	5770.8	3589	4224.6	4908.1	4384.7	4030.1
ATF5	148.6666667	195.5333333	162.6666667	236.1666667	207.8666667	289.0666667	204.3666667	211.0666667	202.1	237.2333333	191.5	212.3333333	177.1333333	164.8	118.4	165.6	115.8333333	155.3666667	119.9	184.3333333
ATF6	270.15	382.1	228.9	550.85	410.55	357.1	485.2	293.75	260.9	379	289.4	376.5	230.3	250.15	216	428.45	176.65	137.2	218.25	310.9
ATF6B	198.95	194.8	190.8	194.1	215.15	120.5	120.75	228.8	239.25	254.4	148.6	117.8	106.75	151.8	169.05	170.5	159.7	103.35	116.3	207.7
ATF6B	50.7	25.8	93.7	33.9	50.8	44.2	52	55	43.7	45.3	20.8	9.7	11.1	16.5	4.8	26	35	25.6	58.6	83.6
ATF7	104.7	104.5	95.7	127.6	90.3	98.9	86.2	58.4	129.3	162.1	111.7	95.3	98.2	116.6	39.7	73.1	87.4	90.1	93.8	120.2
ATF7IP	275	225.6	167.8	162.6	182.6	203.7	218.5	355.45	388.45	362.2	261.25	251.85	190.55	238	221.95	211.9	191.75	178.1	254.8	305.7
ATF7IP2	226.1	79.1	128.9	74.6	272.9	150.3	118.9	181.4	265.8	165.9	174	125.2	142.1	179.5	116.7	78.6	129.8	111.4	131.3	240.2
ATG10	134.8	80.4	64.6	137.7	97.1	57.6	110.1	57.8	58.2	103.4	105.6	48.9	117	136.2	79.1	102	89.5	146.2	66.2	114.6
ATG101	564.8	461.7	454.2	875.2	520.6	718.7	513.1	558.9	490.7	745.3	475.7	468.6	401.6	647.3	533.9	572.2	632.2	449	513.9	467
ATG12	374.1	319.4333333	402.6333333	370.0666667	404.8666667	628.8666667	459.6333333	314.6666667	413.0333333	415.3666667	306.6666667	342.2666667	409.6	345.3	319.4	508.9666667	433.6666667	274.7	272.5666667	487.0333333
ATG13	453.2	587.8333333	582.2333333	453.6333333	497.1666667	542.5333333	570.1666667	567.3333333	543.1333333	561.3	469.2333333	516.4666667	552.4	472.2333333	578.0666667	418.9666667	566.4	447.8	477.5	520.6333333
ATG14	430.6	614.6	599.4	297.1	294.2	556.7	641	499.3	566.3	544.2	398.2	582.9	378	374.6	530.8	292.6	398.6	353.5	441.7	502.2
ATG16L1	83.6	95.7	64.8	74.1	27.9	19.9	49.1	75.4	84.4	79.3	12.5	27.3	25.3	65.1	36	20.4	53.1	17.7	9	97.1
ATG2A	355.4	472.6	351.2	693.2	411.9	579	402	378.7	438.1	423.7	532.6	393.1	404.2	538.9	575.4	292.2	341.9	513.6	414	395.5
ATG2B	199.2	94.5	164.4	99.4	137.7	56.2	77.5	77.2	57.1	133.1	153	107.5	101.2	53.3	150.9	118.2	106.8	119.2	117.2	87.2
ATG3	629.45	598.4	506	855.2	906.4	656.75	377.2	564.55	510.5	494	496.5	521.35	591.6	691.55	602.45	880	898.35	672.3	556.35	586.15
ATG4A	725.4	462	380.4	298.1	300.9	454.1	467.6	451.2	490.4	519.4	394.2	471.2	480.4	607.7	450	610.8	637.7	331	572.7	540.4
ATG4B	469.1666667	429.7	293.8	471.7333333	337.9666667	271.1666667	316.4333333	328.2	462.1	388.8	375.1666667	330.5	311.3	326.2666667	256.5	286.2	337.0666667	269.5	281.2666667	451.8
ATG5	381.6333333	380.8666667	365.7	451.3	479.4	627.7333333	405.8666667	415.5666667	490.1666667	455.5	425.1666667	468.9333333	492.7	626.9666667	552.4666667	574.6666667	597.3333333	506	507.4	387.0333333
ATG7	372.5	476	241.6	343.8	283.3	343.3	441.2	385	476.4	465.5	404.3	376.9	314.5	252.5	230.8	427.5	547.7	334.2	301.6	714.7
ATG9A	437.4	467.8	405.1	270.6	370.9	428.8	530	384.4	485	424	502.9	339.3	422.7	294.4	375.2	436.7	220.9	456.1	506.2	455.9
ATHL1	419.1	122.7	156.1	231	65.8	110.7	112.7	155.5	95.5	240.2	128.8	110.1	109	80.4	113.9	110	124.4	100.7	88.5	178
ATIC	719.5	949.5	874	1349.1	1251.2	1255.8	1177.5	942.7	1110.2	984.9	1367.4	1653	1267.9	1463.7	1208	1534.7	1416.4	1486.4	1274.8	1435.2
ATM	495.4	449.5	383.6666667	203	252.0666667	342.5333333	373.9	514.2666667	648.8	449.7666667	523.4333333	572.2333333	544.8666667	314.8	330.7333333	387.2666667	259.5	351.6333333	465.8666667	588.7333333
ATMIN	648.7	600.55	632.65	492.85	507.35	592.8	593.25	500.15	531.3	478.25	614.6	614.5	655.05	542.85	625.65	591.4	480.8	564.65	601.75	483.8
ATN1	376.2333333	221.1666667	246.7	303.4	313.7666667	493.3333333	533.6333333	467.0666667	451.7333333	595.8	287.6666667	300.1	358.5333333	186.3333333	174.1333333	306.7666667	131.6333333	326.6	338.4666667	449.4666667
ATOH1	9.2	11.5	5.3	23.9	12.6	7.8	10.6	6.8	6.2	23.3	6.9	11.7	3.7	12.4	19.1	16.3	8.5	21.5	12.5	19.5
ATOX1	1628.3	1102.1	1132.9	595.3	711.1	935.3	1618.1	1101.5	920.9	1440.7	1181.2	1651	844.4	1149.8	1213.9	1120.3	2130.2	1117.3	1172	1182.4
ATP10A	139.2	109.65	108.45	74.05	126.55	135.2	163.95	89.15	64.8	125.1	42.55	91.35	76	109.75	89.8	110.75	89.75	125.7	141.15	120.25
ATP10B	112.75	114.6	137.35	121.45	160.4	100.05	90.3	91.2	68.6	99.65	160.7	114	64.55	79.3	109.9	54.8	118.9	159.9	63.5	97.35
ATP10D	713.4	599	698.3	325.1	506.3	613.4	453.5	571.2	592.6	487.4	617.5	672.6	562.9	403.7	497.6	405.6	445.6	563.7	730.9	579.3
ATP11A	88.3	70.83333333	65.3	97.56666667	55.83333333	67.23333333	67.8	87.8	98.63333333	111.4	74.93333333	104.9666667	49.1	32.76666667	54.73333333	54.46666667	26.16666667	82.9	69.13333333	82.66666667
ATP11B	487.5	332.9	517.4	545.1	345.8	279.7	436.9	192.6	198.3	281.9	310.5	439.1	339.4	255.5	332.8	289.4	180.1	317.2	401.2	187.3
ATP12A	63.1	68.8	41	101	73.4	31.4	56.5	60.3	54.2	96	79	111.2	65.8	27.4	91.7	58.7	96	104	67.4	96.8
ATP13A1	503.6	413.4	363.4	593.8	571.3	431.7	542.3	492.4	394	469.7	510.3	468.6	460.4	355.2	322.2	366.9	383.2	516.7	435	390.5
ATP13A2	150.4	137	76.5	12.4	74.7	197.1	267.5	285	247.3	290.3	147.7	189.4	219.8	166.4	111	160.8	124.4	90.9	157.7	319.3
ATP13A3	437	235.4	339.55	1380.55	533.35	219.3	173.05	95.05	103.2	253.35	244.35	172.3	115.6	105.75	97.4	220	57.65	243.75	234.8	111.6
ATP1A1	2204.6	2214.5	1560	3474.7	3012.7	3748.4	2383.5	1860.3	1832.2	2273.3	2744.1	2379.4	2191.7	1966.3	1731.6	2592.6	1353.1	2967.1	2232.8	2274
ATP1A2	62.65	64.8	1456.95	53.95	202.35	379.55	152.45	108.2	94.3	55.6	450.1	70.7	161.8	129.55	535.8	38	131.85	75.4	96.25	130.75
ATP1A3	15.8	32.1	49.3	37.7	57.9	38.3	15.8	20.5	19.9	34	54.2	5.9	11.9	25.1	12.2	18.9	43.7	46.8	55.4	59.3
ATP1B1	815.65	1066.25	776.05	321.95	301.4	759.95	1041.1	672.65	848.35	616.3	1071.35	1248.9	608.1	888.95	853.1	524.45	697.7	840.75	1089.85	1329.65
ATP1B2	197.9	182.5	130.6	130.4	96.2	113.6	341.6	276.1	263.4	326.5	167.1	155.2	199.3	66.2	155.9	107.1	95.6	161.5	243.6	164.4
ATP1B3	7656.4	5689.9	3916.8	8703.9	7950.8	4165.5	5850.4	3866.8	3920.6	6607.4	4702.9	4168.6	4214.9	4335.1	2983.3	4676.4	4441.9	4863.5	5240.6	5249.9
ATP1B4	29.9	13.8	19.2	45.7	8.5	5.6	20.9	5.7	19.9	60.9	27.5	30.2	31.9	8.3	23.2	1.9	11.4	21.2	26.4	19.4
ATP2A1	94.9	91.2	66.8	86.8	100.3	56.7	55.4	40.9	35.2	67.5	1995.7	74.9	43.5	31.3	34.8	49.7	42.8	70.7	27.3	61.1
ATP2A2	1470.8	945	949.0333333	1650.6	1960.533333	983.1333333	1423	995.4666667	937	1063.866667	1575.4	1254.8	1043	664.9666667	721.5666667	1260.2	527.7333333	1243.633333	1461.266667	1031.3
ATP2A3	150.7	111.65	69.65	120.975	72.5	51	151.025	195.1	131.2	65.375	60.025	100.75	92.875	220.825	74.275	73.7	40.425	106.5	84.325	97
ATP2B1	502.8333333	372.0666667	312.9666667	853.4	483.9666667	484.3333333	317.9	486.3333333	602.8666667	319.6	470.7	426	291.6	221.1333333	195.7666667	324.8666667	296.5333333	385.4666667	351.3333333	479.2666667
ATP2B2	25.06666667	65.13333333	46.7	56.96666667	19.6	26.13333333	60.96666667	58.43333333	55.4	86	132.8333333	56.7	49.36666667	40.2	44.43333333	50.73333333	43.1	64.23333333	43.23333333	68.46666667
ATP2B3	6.766666667	16.1	18.9	11.53333333	14.76666667	18.06666667	8.766666667	18.7	14.16666667	11.6	28.06666667	14.8	9.966666667	12.6	24.3	6.966666667	18.9	17.13333333	9.933333333	13.16666667
ATP2B4	950.5666667	1052.9	1055.066667	711.4333333	856	836.7	1379.366667	1268.6	1317.933333	1128.966667	1163.933333	1256.966667	1237.7	594.3666667	1116.9	852.9333333	561.7333333	1087.2	1399.6	1192
ATP2C1	240.675	252	292.05	200.55	280.975	203.375	215.5	216.6	260.45	169.075	193	241.975	181.35	186.35	225.1	163.925	185.225	235.4	215.425	223.075
ATP2C2	30.7	75.05	32	44.5	40.25	22.25	29.85	66.45	87.75	25.55	42.75	22.9	34.1	18.4	42.45	38.2	32.15	25.6	21.25	56.3
ATP4A	17.7	71.3	57.8	106.6	58.4	38.1	19.1	83.5	56.2	53.4	21.8	54.5	34.4	34.1	44.3	67.9	38.4	41.6	48.3	30.1
ATP4B	56.8	38.2	46.5	17.4	48.1	31	24.2	43.8	23.7	39.6	82.9	65.5	32.8	88.1	58.1	25.1	11.4	43.5	12.6	42.2
ATP5A1	5583.3	5165	6302.1	4193.6	4916	5306.7	5731	5231.8	5554	5716.2	4558.7	5555.9	5503	6586.6	5237.1	5879.2	6933.4	5282.5	5035.7	6287.7
ATP5B	4245	4627.1	5486.2	4740.2	4841.3	5255.1	4318.4	4204.8	4054.4	4843.5	4502.6	4882.2	5213.9	5579	5279.3	5527.2	6000.3	4977.4	4644.5	4860.9
ATP5C1	3220.225	2957.95	2959.3	2835.925	2981.35	3317.675	3253.175	2479.7	2482.675	2876.4	2667.9	3155.925	3209.325	4415.725	3722.875	3624.55	4565.15	3148.125	2914.3	2734.85
ATP5D	655.75	649.9	582.75	416.1	568.5	689.3	704.85	637.45	526.4	656.8	653.15	497.15	764.15	823.8	627.65	723.35	710.9	616.95	616.45	647
ATP5E	6530.1	6570.6	6079.5	5200.1	5018.2	3223	4035.4	3372.8	3761.1	3755.3	4182.5	4235.9	3139.5	5856.8	4098	4343.6	7764.3	4975.4	4026.4	3999.5
ATP5F1	4663.1	3777	4418.5	5125.1	5463.2	4231.1	3593.9	3099.7	3068.2	4215.3	4002.7	4826.2	4234.4	6478.3	5390.2	4972.2	6905.1	5315.9	4189.1	3894.6
ATP5G1	546.6	936.1	913.8	486.3	818.1	888.3	764	783.4	1026.9	879.8	1089.7	1042.6	745.6	1299.8	1089.9	1371.4	1407.6	927.3	930.5	822.3
ATP5G2	1736.6	1646.8	1948.35	876.15	1191.3	1356.25	1650.8	1508.4	1356.4	1374.35	1195.45	1287.4	1725.9	2569.65	1914.6	1575.8	2819.65	1283.4	1364.2	1654.5
ATP5G2P1	98.7	65.5	98.6	48.2	74.2	85.4	48.2	74.8	51.8	96.4	85.8	136.2	118.3	133.4	97.5	116.9	136.1	105.8	139.1	60.3
ATP5G3	2698.3	2807.95	2937.25	1971.45	2835.45	2721.8	2447.4	2189.2	2002.25	2405.15	2180.05	2537.35	2386.05	3256.85	2805.6	2965.4	4431.5	2599.1	2177.25	2758.9
ATP5H	3503.2	5479.6	5585	2654	3604.3	4389.8	5230.2	3946.5	3631.9	4988.4	5184.6	5931.7	5047.4	6745.2	6133.2	5746.7	9541.5	5233.2	4713.3	4364.3
ATP5I	1724.4	2158.5	3097.1	1179.3	1601.45	1273.45	1308.9	1197.2	1293.05	1029.7	1403.35	1140.3	1200.4	2000.05	1792.7	1357.5	3264.7	1728.6	1103.25	1055.8
ATP5J	2434.9	2840.8	4080.4	1927.6	2534.9	2163.9	2217.8	1582.8	1592.4	2017.7	2243	2160.3	1908.7	2511.7	2325.6	2318.2	3738.9	2164	2155.3	1698.4
ATP5J2-PTCD1	188.9	225.1	266.6	309.6	343.2	427.1	473.6	338.5	303.4	310.6	287.7	305.3	314.9	309.7	228.7	242.9	308.3	303.1	337.2	253.4
ATP5L	4246.525	4528.425	5693.025	2960.45	3805.8	4458.775	4667.425	3364.1	3208.2	3711.675	3129.875	4006.975	4765.8	6073.95	4656.925	4724.225	6716.425	3849.475	3650.95	3748.85
ATP5O	1894.35	2436.1	2729.95	1335.15	1835.2	2492.5	2143.5	1639.05	1510.4	1679.8	1958.85	2096.5	2405.45	3689.3	3152.95	2436.1	3960.05	2186.75	1997.05	2135.75
ATP5S	206.7333333	234.5333333	220	222.2666667	161	255.3	202.5	196.8333333	182.2666667	231.4666667	283.0333333	237.9	234.7	323.5333333	295.8666667	252.2333333	358.0666667	274.7	309.6666667	193.8
ATP5SL	436.85	465.15	643.2	433.05	519.1	691.7	599.45	430.4	417.9	445.75	545.45	578.55	342.9	592.35	526	418.7	691.65	365.15	477.7	433.45
ATP6AP1	1904	2377.2	1245.6	1272.1	1448.1	2392	4421.6	3203.3	2982.2	3514.2	3410.6	4064.1	3226.9	2723.4	1635.7	4216.4	1857.7	3688	3216.6	4104.4
ATP6AP2	1869.633333	2511.366667	2037.766667	1719.133333	2154.766667	1896.4	1662.3	1745.433333	1844.8	1677.1	2078.5	1953.433333	2312.066667	1849.3	1821.4	2535.066667	2068.666667	2470.766667	2353.633333	2326.933333
ATP6V0A1	453.25	651.4	449.8	514.25	414	646.8	766.5	990.15	905.45	1020.45	720.6	814.9	792	405.75	538.95	742.2	414.7	796.35	590.7	942.7
ATP6V0A2	159.75	162.1	123.65	332.8	317.45	95.55	93.1	112.65	104.15	121.15	124.05	70.75	101.3	164.45	146.4	148.75	122	109.45	147.4	135.15
ATP6V0A4	78.3	58.3	32.6	47.2	41	11.6	6.4	14.7	52.9	30.7	88.8	49.3	11.6	39.7	6.5	15	43.9	67.2	42.7	7.8
ATP6V0B	1718.3	2220.4	1343.3	2769.5	1999.8	1880	1746.5	1815.5	1590.6	2199.6	2355.2	2471.6	2174	3396.3	1874.9	3381.8	4155.1	2726.9	2034.1	2667.6
ATP6V0C	2377.2	2335.1	1416.35	2843.6	2383.55	2591.45	3198.45	2584.45	2406.25	2983	2676.35	2804.65	2976.95	2481.55	2111.85	3387.9	2442.4	3208.5	2728.65	3120.85
ATP6V0D1	2735.8	3157.3	1629.2	3064.6	2490.6	3192.9	2824.9	3635.4	3627.9	3830.4	3665.9	4238.5	4640.4	4693.7	3363	5037.3	4598.9	4687.9	4088.3	4404
ATP6V0E1	2361.983333	2520.266667	2244.616667	2142.966667	2135.633333	2182.866667	2133.65	1902.133333	1945.383333	2117.116667	2149.433333	2217.916667	1966.766667	3014.933333	2020.033333	2156.983333	3569.466667	2216.2	2024.833333	2338.583333
ATP6V0E2	344.6	501	291.9	199.8	339.2	314.2	890.2	499.9	604.5	510.8	665.7	842.3	554.5	690.2	644.2	685.5	729.5	840.6	369.3	643.9
ATP6V1A	1510	1398.5	1234	1702.15	1070.65	1092.8	1602.3	823.2	883.5	1427.55	1168.65	1406.95	1086.55	891.9	917.55	1573.1	1233.95	1255.4	1197.25	1355.2
ATP6V1B1	43.4	15.7	23.8	16	59.4	10.7	17.6	6.3	40.8	12.7	16.2	9	6.2	14.1	8.6	2.3	7.8	6.8	10.5	19.6
ATP6V1B2	4193.8	3780.2	2351.3	5017.1	1956	3766	3666.4	3212.8	3009.2	4991	3710.4	3624.6	3748.4	3326.3	1958.5	4879.6	2487.6	3219	2933	4450.3
ATP6V1C1	427.2666667	333.6666667	329.8666667	350.0666667	419.5666667	361.7	288.5	243.1333333	259.8666667	400.0333333	482.6666667	399.4	275.8333333	558.4333333	476.2	534.9333333	533.4333333	592.9666667	517.8333333	348.4666667
ATP6V1D	753.2	807.7666667	558.4666667	818.3	644.1333333	832.8333333	857.8	650.4	680.4666667	851.3666667	951.4	972.9666667	793.2	1139.8	891.7333333	1030.066667	1086.733333	869.2666667	813.4666667	802.7666667
ATP6V1E1	1026.3	2029.8	1398.5	1473.7	1119	2532.6	2353.4	1872.9	1570	2061.1	2141.7	2987.4	2878.8	3083.9	3053.6	3290.7	2252.6	1831	1757.6	2284.4
ATP6V1F	3408	3728.3	2581.7	2844.6	2323.9	5007.4	4265.8	3662.3	3178.9	3578.5	3870.4	3826.5	3185.6	3625.1	2445.8	4646.7	5045.3	4050.1	2729.3	3902.6
ATP6V1G1	2485.9	1742.9	1600.6	3204.8	2868.9	3075.4	2401.7	2342.8	2102	2457.8	3200.4	2617	2615.9	3739	3397.3	3621.2	3810.8	3441.9	3096.8	2363.4
ATP6V1G2	86.2	135.3	72	112.6	151.7	46.2	54.5	85.9	109.9	138.4	143.4	120.3	128.7	91.8	145.2	40.1	90.9	167.8	89.7	109.1
ATP6V1G2-DDX39B	2563.4	1955.4	2074.4	2571.45	2191.45	1956.7	2193.85	2724.75	2639.85	2129	1252.8	1408.65	1483.05	1628.2	1687.55	1392.2	1611.8	1359.2	1363.2	2325.4
ATP6V1H	1014.7	1411	798.1	746.7	659.5	991.4	1032	812.8	755.8	998.5	1121.1	1104.9	902.3	1208.6	1203.5	1412.9	1160.1	1158.7	1036.4	933.5
ATP7A	198.85	206.15	212.45	124.2	140.5	236.5	242.45	184	292.7	279.7	272.05	204.5	216.6	144.65	175.85	140.8	102.8	192	146.65	223.05
ATP7B	142.9	137.3	246.5	134.5	135.5	98.9	153.8	79	63.3	140.1	167.8	140.5	168.4	85.7	167.4	75.7	112.5	208.9	149.7	66.5
ATP8A1	89.85	115.9	154.4	111.7	124.3	31.25	69.3	67.6	67.45	70.7	130.3	57.7	117.9	143.9	77.5	51.75	77.15	123.55	92.6	33.35
ATP8A2	36.35	70.1	47.4	49.35	41.95	51.3	34.8	42	59.45	56.5	37.45	40.1	61.4	45.5	50.5	54	31.55	69.05	47.5	35.1
ATP8B1	1479.9	862.2	684.4	887.9	1714.1	113.1	153.3	486	471.1	394	238.9	107.6	95.1	123.3	152.8	79.1	103.2	122.2	147.4	344.2
ATP8B2	301.2	313.7	168.7	239.1	208.2	326.7	402.9	470	518.4	237.7	306.2	206	313.7	273.4	158.9	238	131.7	84.8	280.7	291.8
ATP8B3	29.6	97.1	7.6	40.9	53.6	5.9	14.7	43.9	46.8	14.3	8.8	5.1	12.6	13.3	45.5	6.7	23.8	9.2	8.8	11
ATP8B4	172.9	251.2	309.7	68.9	258.7	104.4	139.8	155.2	123.1	207.2	190.8	149.1	269.2	279.6	570.5	190.1	381.7	196.2	308.3	305
ATP9A	170.2	302.75	592.5	87.8	440.8	241.9	293.5	436.55	387.95	239.85	456.65	261.45	412.55	240.75	1165.55	246.6	141.1	282.9	367.1	352.6
ATP9B	130.55	106.55	128.6	175.95	171.05	79.5	67.35	72.3	76.35	73.25	94.3	121.15	112.6	91.7	130.15	121.8	106	206.1	112.6	128.1
ATPAF2	98	133.85	99.45	87.8	92.5	50.2	113.55	131.4	137.35	95.25	137.85	76.3	93.1	101.55	59.2	38.7	110.2	107.2	72.1	112.4
ATPIF1	820	1097.2	833.7	493.1	456.7	538.1	843.4	858.4	694.2	821.7	1145.2	760.9	644.7	1518.7	1031.2	718.6	1764	801.4	699.5	795.8
ATR	310.5	215.25	270.3	434	450.3	170.6	159.5	204.7	211	206.5	213.85	287.7	126.05	163.2	159.55	232.25	144.95	186.1	192.25	235
ATRAID	2383.6	4108.7	3813.9	1555.1	2121	4198.3	3830.7	3942.3	3808.9	3601	3720	4995.1	4648.1	5892.5	5085.1	4300	6510	4176.4	3713.2	3956.2
ATRIP	291.1	610.95	429.8	267.4	219.75	519.85	795.35	740.25	704	576	697.35	655.45	785.5	714.45	797.25	796.85	1246.75	848.25	774.15	692.45
ATRN	340.75	568.8	342.7	432.85	304.15	449.3	432.1	415.45	428.6	428.2	466.05	515.2	565.1	340.3	429.5	644.1	234.6	608.6	582.3	523.75
ATRNL1	28.3	47.1	15.25	77.05	35.1	24.1	9.8	30.5	46.4	15.3	52.7	29.95	18.3	42.35	16.65	27.5	24.4	29.05	27	36.55
ATRX	573	520.975	574.5	334.125	473.025	555.175	461.575	421.425	489.375	393.725	539.625	633.025	459.075	304.55	484.675	337.475	300.9	464.475	594.55	443.35
ATXN1	655.45	811.45	373.7	530.9	225.6	287.9	601.45	493.25	544.15	730.85	1023.15	901	438.7	309.35	509.65	699.8	256.1	585.3	1229.75	580.5
ATXN10	1645.55	1455.65	2163.9	2302.45	2087.15	1748.75	1494.7	1339.95	1384.65	1444.95	2134.6	2359	1730.35	2047.75	1687.5	1660.95	2530.75	2232.55	1783.1	1459.6
ATXN2	480.7	436.4	392.1	392.4	371.1	555.9	555.6	608.5	822.6	814.7	475.9	457.4	641.3	435.7	480.4	578	398	410.7	553.3	587.9
ATXN2L	103.3	116.5	75	151.3	89.6	111.6	180.1	222.3	207.25	154.4	94.7	25.65	105.7	48.55	53.45	100.65	33.7	21.05	38	153.25
ATXN3	90.95	91.975	58.85	94.95	83.225	63.6	52.35	78.7	72.525	66.65	91.325	56.025	44.4	71.15	75.925	60.7	64.3	59.25	78.225	81.35
ATXN3L	47.5	50.3	69.8	34.3	70.5	73.8	71	43.3	62.4	11.8	93.7	38.3	39.5	55	26.7	47	93	118.5	27	55.8
ATXN7	464.55	200.1	293.65	333.55	346.05	116.9	104.7	242.95	202.2	213	237.3	148.9	134.1	118.3	115.65	97.3	70.3	152.75	135.7	164.1
ATXN7L1	5.9	40.25	28.35	18.15	14.5	11.1	26.75	13.6	17.95	16.7	21.7	33.85	9.2	10.75	16.2	7.65	39.55	13.45	21.4	12.75
ATXN7L3B	811.25	863.7	1019.05	740.9	645.95	1015.7	1049.8	1112.95	1093.45	840.4	1010.85	1130.9	983.35	746.45	1021.1	776.15	774.65	1078.25	953.8	909.45
ATXN8OS	143.6	22.5	87.3	98	88.4	18	14	18.3	95.2	18.8	112.6	79.6	92.1	39.8	103.8	63.5	19.9	128.7	137.6	68.5
AUH	444.7	439.6	850.8	214.5	458.2	626.6	482.3	350.2	350.6	640	533.1	539.4	452.6	586.8	728	426.8	529.2	309.9	380	375.9
AUNIP	125.8	111.8	128	119	102.6	68.9	16	35.2	55.1	97.3	89.4	75.3	72.3	90.5	121	38.1	115.2	125.2	80.4	110.4
AUP1	652.5	775	618.4	982	852.2	559.9	622.7	558.7	906.1	649.3	499.8	601.4	456.2	818.7	531.6	663	749.7	506.2	559	761.1
AURKA	90.93333333	56.83333333	23.16666667	26.86666667	67.26666667	28.2	128.3	53.13333333	59.73333333	82.46666667	65.03333333	100.9	38.53333333	70.96666667	39.66666667	111.3333333	51.83333333	81.23333333	40.8	87.83333333
AURKAIP1	1182.9	1121.4	1290.2	1200.6	1113.8	2007.4	2061.6	1044.7	1196.3	1235.2	1422.4	1819.6	1434	1818.2	1644.8	1370.4	2126.4	1304.5	1385.2	1158.9
AURKAPS1	654.7333333	633.8	675.5666667	480.7666667	597.2333333	646.5666667	603.2	582.0333333	556.9	547.5666667	589.0333333	724.5333333	594.5333333	415.2666667	710.0666667	663.7666667	303.5333333	588.8	657.8	589.1666667
AURKB	72.4	85.5	15.5	64.4	80.3	33.2	56.8	23.4	71	116.1	119.6	113.2	77.3	96.7	43.7	104.3	35.5	110.6	83.6	97
AURKC	147	180	154.9	158	175.5	124.7	106.1	130.9	147.9	173	167.3	184.5	127.7	133.4	145.7	97	195.2	177.4	134.5	166.5
AUTS2	1106.4	2455	1111.4	860.6	1465.5	860.5	1864.2	2772	3219.2	1992.4	2457.8	3608.2	2409.1	1514.7	1091.5	2281.9	927.2	2517	2463.2	3833.2
AV8S2	10.8	37.4	10.2	41.7	5.2	27.5	8.2	52.3	33.6	20.5	45	37.6	8.3	36.5	30.8	10.4	34.5	67.9	33.1	47.3
AV8S2A1N1T	34.3	6.1	19.5	25.9	37.9	36.8	12.6	27.6	31	7.4	37.7	21.3	11.1	37.9	25.7	31.6	28.2	81.4	18.5	5.1
AVEN	372.9	384.3	521.8	526.6	507.6	436.2	236.2	233.8	238.3	288.8	518	359.4	294.3	421.8	440.5	438.3	471	322.8	433.9	373.9
AVIL	109.2	41.95	44.25	66.75	95.7	28.05	52.4	107.85	85.25	84.05	72.6	30.45	41.35	36.75	57.15	40.05	35.5	37.55	55.45	78.1
AVL9	211.1333333	193.6	218.8666667	200	186.7666667	167.8333333	170.8666667	167.1	173.0666667	200.6333333	203.2333333	208.9	109.3333333	140.7333333	193.2666667	158.3666667	138.9	213.7666667	188.7	195
AVP	31.4	62.5	16.2	21.1	12.4	72.3	42.4	28.3	120.3	72.8	78.1	14.6	17.2	85.7	56.6	46	50	17.6	8.6	46.7
AVPI1	600.1	966.7	1038.6	442.8	665.8	1044.1	800.2	643.1	581.3	1062.1	809.5	1128.7	670.7	702.1	1168.9	649.4	887.1	1015.8	790.6	721.3
AVPR1A	46.66666667	22.23333333	36.83333333	25.36666667	43.66666667	40.76666667	44.7	31.56666667	32.76666667	53.76666667	21.46666667	32.96666667	15.2	33.76666667	34.76666667	21.96666667	21.03333333	27.36666667	25.03333333	13.9
AVPR1B	44.6	47.8	111.8	53.2	59.4	35.9	133.2	43.8	48.6	35.7	180.9	205.7	127.4	24.2	53.7	121.9	207	155.5	54	48.6
AVPR2	19.5	23.25	19.3	7.35	30.55	30.75	66.7	20.35	42.75	25.4	19.65	10.5	17.7	21.35	19.5	9.85	26.2	12.1	21.3	25.5
AXIN1	422.9	385.8	224.2	431.5	440	559.8	476.3	436.6	446.6	386.6	265.2	516.7	447.8	345	366.2	335.1	221	308	427.7	367.4
AXL	636.4	1963.4	1334.3	1689.65	931.95	2546.8	1484.35	2212.75	2309.4	1804.05	1392.1	1880.55	1855.95	1038	1887.4	1192.4	1214.45	1604.55	1232.9	1886.9
AZGP1	17.1	11.9	865.2	39.3	102.6	56.4	4.3	21.9	5.2	28.1	56.5	21.8	3.9	44.8	116.4	14.7	30	43	9	52.2
AZGP1	213.6	225.6	370.3	134.2	119.9	188.7	209.8	134.8	89.8	289.6	133.7	201.2	178	153.2	258.5	110.6	114.1	194.6	95.7	126.8
AZGP1P1	13.7	62.1	55.2	17.8	77.2	65.1	30.3	18.4	18.4	31.3	95.4	13.4	16.3	15.7	51.5	47.7	19.8	57.9	13.2	21.8
AZI2	230.7	196.2	319.1	87.3	296	202.1	40.6	120.9	93.5	131.1	203.2	173.9	95.6	124.2	149.1	94.4	188.3	145.8	191.1	122.5
AZIN1	898.15	996.6	1078.2	1714.65	1371.25	988.5	1267.7	823.35	841.45	991.35	1142.4	1410.4	1393.2	970.4	1236.75	1306.45	833.95	1219.8	1474.55	932.55
AZU1	68	26.4	7.9	27.6	33.2	68.2	12.6	50.4	38.8	6.2	14.9	22.9	9.3	10.9	12.4	12.9	40.8	15.5	31.5	14.6
B2M	18253.05	20199.65	17166.95	18838.05	16631.2	14605.9	15805.7	16777.15	17535.35	18283.5	11375.75	10261.75	11247.8	14392.3	10309.8	10929.85	14167.6	11143.2	10406.3	15889.3
B3GALNT1	148.15	68.95	63.6	53.25	66.75	101	115.15	102.15	113.95	110.55	144.4	144.05	222.15	221.55	166.7	116.1	197.75	214.3	306.5	113
B3GALT1	7.9	4.3	5.5	13.3	18.9	10.7	5.3	8.3	33.4	4.9	4.7	7.4	9.5	9.7	12	19.4	3.5	13.8	26.7	6.5
B3GALT2	6.65	2.45	3.4	1.45	5.3	2.45	2.4	10.7	17.4	1.95	8.2	2.55	1.2	10.5	7.95	1.65	11.35	42.2	10.9	3.1
B3GALT4	131.15	286	67.25	41.45	75.3	163.4	325.15	240.2	223.4	209.95	227.4	169.95	246.7	316.55	363.5	253.65	304.85	230.15	246	253
B3GALT5	57.9	59.1	52.4	109.7	110.4	21	23.1	12.1	10.8	11.8	38	52.8	71.5	60.3	66.3	26.2	43.2	83.6	51.8	11.5
B3GAT1	8.4	7.6	7.9	11	10.9	23.6	6.4	11.9	8.9	11.9	11.1	8.4	33.6	7.3	7.9	9	8.6	10.5	16.5	7.8
B3GAT3	150.8	122.65	68.15	38.85	102.45	185.05	209.35	215.3	175.85	154	124.1	203.7	205.15	201.65	80.2	227.95	148.95	222.9	215.4	89.35
B3GNT1	327.6	514	531.6	178.5	391.1	451.6	646	530.9	466.5	495	727.9	636.5	829.7	730.7	1038.3	443.9	762.3	804.1	570.6	410.6
B3GNT2	579.6	385.7	241.7	575.7	258.6	306.9	663.1	504.2	561.2	656.4	765.9	445.4	613.2	616.9	457.3	914.5	373.9	774.5	787.3	488.4
B3GNT3	114.9	134.7	41.3	32.9	54.2	61.9	47.6	96.5	120.5	28.4	27.9	17.1	68.5	91.7	65.7	69.1	88.4	83.8	39.3	62.4
B3GNT4	145.1	191.7	116	131.7	163.4	56.5	128.6	140.2	104.6	144.4	114	100.9	100	33.9	160.8	77.5	134.9	184.1	56.1	134.6
B3GNTL1	82.55	89.15	67.8	117.35	83.8	78.6	83.9	86.4	124.95	100.95	62.9	95.05	69	21.35	91.8	30.2	55.4	28.55	59.45	109.2
B4GALNT1	51.7	57.1	124.4	70.4	84.8	28.3	44.4	18.6	40.5	74.4	78	57	8.2	20.2	91.8	26.2	83.4	61	42.7	43
B4GALT1	363.725	505.15	337.775	412.95	399.95	316.325	323.175	340.15	376.025	454.025	285.6	337.675	235.4	219.975	234.525	265.5	321.45	298.35	381.1	328.525
B4GALT2	477.8	575.6	405.7	524.9	477.8	622.4	461.7	517.3	552.2	700.3	407.1	400.9	486.7	418.2	394.6	538.7	406.7	530.1	472.4	524.5
B4GALT3	695.4	429	401.4	866.4	664.3	576.1	427.3	468.5	607.9	903	561.6	385.6	430.7	515.8	447.5	448.2	331.4	402.4	466.7	581.5
B4GALT4	172.2	188.75	138.35	143.35	174.2	143.75	159.45	159.3	166.45	103.35	105.45	178.4	165.3	130.55	149.75	159.9	158.75	198.4	223.95	129
B4GALT5	1081.5	688.35	623.2	1498.95	1126.4	535.9	725.25	872.65	886.6	676.95	814.8	657.95	600.1	419.4	531.15	711.3	419.5	742.25	1153.45	677.25
B4GALT6	46.2	9.35	47.65	28.4	20.35	21.05	25.9	3.3	39.65	19.95	81.2	17.6	68.9	43.1	23.7	30.65	25.1	69.8	62.9	4.4
B4GALT7	322.2	325.6	302.35	253.35	298.25	382.9	358.5	261.75	355.45	343.9	348.55	341.95	388.55	439.45	262.05	347.05	408.45	357.5	386.6	366.5
B9D1	49.4	49.03333333	57.76666667	82.9	62.86666667	77.9	60.36666667	64.86666667	71.33333333	63.53333333	107.5666667	99.13333333	133.9	106.0666667	88.83333333	75.06666667	174.1333333	93.7	67.63333333	78.76666667
B9D2	15.8	50.3	16.1	16.3	20.2	51	52.9	58.5	76.6	53.4	20.2	11.6	20.3	40	29.1	16.8	66.5	19.1	19.5	28
BAALC	185.5	50.9	183.4	51.3	77.4	26.5	68.7	29.8	25.9	44.1	75.2	69.9	66	59.6	67	61.2	67.3	93.8	94.2	59.7
BAAT	11.7	8.7	12.2	14.2	12.5	19.3	20.5	18.6	15.9	13.1	8.7	11.6	11.8	14.4	12.6	7.3	12.5	17.6	7.8	15.5
BABAM1	515	502.2	651.1	402.3	412.6	843	897.4	858.6	792.3	768.4	531	617.5	688.8	863.6	825.4	784.5	1199.9	720	607.9	890.8
BACE1	677.6	577.2	527.2	160	457.7	1188.6	1125.5	777.9	510.9	847.6	855.2	1055.1	1244.1	748.7	889	670	324.8	949.1	1342.3	570.6
BACE2	1196.6	495.6	504.8	379.6	643.1	449.1	1169.4	880.1	782.9	680.6	434.9	368.4	707.3	773.6	615.4	686.2	369.6	382.8	930.8	421.1
BACH1	459.5	833.6	359.1	1321.2	583.9	408.7	307.6	318.6	309.3	719.9	605.9	1053.5	652	203.3	624.4	553.1	196.1	631	336.5	341.4
BACH1	100.1	104.8	116	136.9	92.1	100.7	87.2	59.3	106	131.9	87.6	33.7	23.1	45.5	86.6	59.8	64.4	49.3	55.7	69.2
BACH2	315.7	157.7	176.8	51.5	106.1	62.3	119.1	119.7	157.3	79.7	135.6	157.1	140.7	110.4	151.5	65.3	74.8	113.6	361.7	151.6
BAD	349.3	375.75	333	73.85	264.5	479.55	423.15	500.95	522.55	437.95	386.8	338.65	374.35	544.05	508	364.2	562.7	382.3	376.1	425.95
BAG1	846.65	1201.2	1044.6	2025.9	1420.15	1788.8	950.6	1020.25	943.55	921.7	975.8	999.8	1139.4	1359.55	1596.05	1451.65	1664.45	1060.25	1010.75	1030.65
BAG2	377.2	741.4	384.6	584.8	478	521	247.5	376.6	377.2	441.4	533.2	541.8	444.5	535.7	714	518.2	834.6	454.4	692.6	242.4
BAG3	1355.6	1046.8	1130.1	2063.6	2893.5	1073.7	872.4	983.8	1087.3	1266.6	1261.1	1219.7	810.4	720.4	905.4	1060.4	808.6	946.5	1118.3	710.4
BAG4	74.3	61	120.6	82.6	114.8	80.6	64.4	73	82.3	61.7	75.8	110.3	93.4	71	94.7	84.3	100.9	82.1	52.4	52.3
BAG5	539.05	825.45	835.45	793.65	674.45	822.3	710.1	699.15	602.75	598.85	888.2	826.7	845	629.6	1069.95	909.1	528.85	799.7	959.7	654.15
BAG6	1741.066667	2345.666667	1394.6	1918.433333	1490.366667	1835.7	2070.966667	2322.433333	2252.833333	1921.3	2091.033333	2200.2	2404.866667	1911.166667	1993.966667	2477.733333	1143.366667	2049.233333	1876.733333	2132.233333
BAGE	23.1	8.1	1.4	6.4	14	2.8	20	1.8	23.3	27.8	13.5	4.7	24.8	35.1	30.6	10.9	23.5	26.7	22.1	30.9
BAHCC1	253.1	160.5	187.2	123.3	175.1	84.2	237.2	320.3	291.3	279.6	154.7	226.8	278.2	89	168.6	228.6	137.2	117.4	225.5	287.3
BAHD1	331.5	317.7	245.2	266.5	257.2	326	293.6	414.9	377.6	316.8	296.5	317.9	363.3	263.7	281.6	286.6	206.7	294	244.9	335.5
BAI1	26	34.4	23.5	84.5	28.5	94.8	51.5	50.3	194.8	33.4	121.7	162.2	152.9	83.2	63.5	166.2	100.6	111.6	92.9	96.9
BAI2	46.7	24.6	64.8	52.6	92.6	64	149.6	130.8	125.2	149.7	96.6	51.6	155.8	107.9	76.8	76.2	71.4	128.8	159.3	140.2
BAI3	47.9	58.6	78.1	29.6	43	112.6	57.1	95.6	105.35	133.25	201.5	241.4	203.95	118.8	54.7	131.65	94.75	256.15	193.95	105.6
BAIAP2	171.25	237.375	108.825	214.75	150.7	254.375	215.35	258.15	268.8	212	228.3	194.075	170.6	131.925	129.15	197.975	134.9	205.85	190.575	235.25
BAIAP2L2	11.2	38.5	14.7	16.1	58.4	6.7	5.7	25.4	9	8.6	12.7	11.9	18.6	6.6	17.9	5.7	23.1	31.1	9.6	41
BAIAP3	94.4	23.55	89.7	22.4	24.9	16.65	14.05	21.95	23.45	14.35	23.2	10.05	10.45	13.85	24.9	20.5	16.15	8.1	17.6	17.3
BAK1	463.2	536.5	163.3	393.8	327.7	307.9	243.5	291.1	292.7	303.8	351	137	188.8	399.9	233.3	232.8	331.9	325.5	274.4	363.7
BAMBI	244.1	351.5	120.7	1095.9	345.6	145.6	247.5	206.3	209.8	163.9	293.4	187.6	101.8	237.6	434.2	177.6	280.3	200.5	404.6	240.8
BANF1	1570.1	1478.2	1385.6	1449.7	1620.7	2307	3411.5	3144.1	2758	2695.2	2243.4	2192.2	3361.3	3653.1	2624.7	3916.5	3375.4	2065.4	2492.6	2863.3
BANK1	200.5	161.1	245.8	81	180.1	122.6	101.3	169.2	81.3	107.8	158.4	174.8	180.8	404.2	275.6	217.2	216.4	212.4	121.6	245.9
BANP	836.8	559	614	618.8	428.9	677.9	570.5	620.4	710.6	612.6	410	544.2	334.5	498.8	433.3	420.5	543.5	394.3	496	573.1
BAP1	776.2	589.2	623.7	917.1	731.8	812.9	1022.4	779.3	790.6	976.2	790	645	737.2	505.3	565.4	875.1	739.8	942	627.9	576.5
BARD1	11	56.8	5.7	6.4	7.8	35	167.9	119.9	115	124.1	85.8	126.4	58.8	80.9	70.3	142.5	34.9	70.1	95.1	114.3
BARX1	42.7	37.1	96.9	40.3	50.4	82.6	44.9	107	87.1	131.7	53.4	48.9	57.7	103	51.6	50	106.4	49.4	109.4	28.5
BARX2	25.6	27.2	8.6	64.4	16.5	39.3	14	21.6	160.7	113.7	21.6	93	21	13.6	16.4	32	77.4	18	49.5	20.6
BASP1	8004.8	5703.6	1970.6	7701.9	2172.1	2012.8	5303.4	5048.7	4450.8	6694.8	5570.3	4971.5	4779.5	4421.6	3424.4	7800.7	3375.9	4446.1	7129.1	6051.6
BATF	576.9	253.9	166.3	469.1	519.1	414.9	479	377.3	442.4	621.2	297.6	280.5	165.8	629.6	192.2	500.6	306.2	265.1	287.9	406.3
BATF3	553.2	228.4	190.4	862.9	586.8	263.3	205.8	306.1	242.2	503.2	230.9	174.2	234.5	130.1	337	276.7	154.2	429.1	254.5	231.3
BAX	416	420.7	167.05	179	195.4	215.3	341.25	364.2	343.65	388.6	188.5	199.25	188.6	382.1	154.7	222.05	269.65	96.15	180	345.8
BAZ1A	752.9	356.5	363.85	1048.6	795.3	479.75	213.05	220.35	177.75	220.25	223.1	287.8	158.65	154.7	190.35	258.65	189.55	288.55	227.35	153.05
BAZ1B	238.5	244.5333333	194.4	197.6333333	161.4333333	316.8	309.8	357	317.1666667	270.9666667	194.0666667	205.9666667	239.3	168.0333333	200.7666667	227.4	97.63333333	249.3333333	256.3	327.7666667
BAZ2A	301.225	291.55	303.975	212.125	259.325	268.675	234.125	423.95	460.475	367.4	184.625	156.125	220.35	229.8	183.525	183.1	152.125	164.375	205.275	326.925
BAZ2B	682.6	539.3	744.6	457.5	272.6	426.6	647.7	624.6	630.9	585.5	563.4	767	573.8	371	592.5	371.1	285.1	540.6	608.7	776.7
BBC3	291.9	171.9	314.7	317.8	229.3	503.2	545.6	425.8	294.5	458	181.9	262.9	283.8	201	318.4	98.7	162.8	285.6	276.7	35.6
BBIP1	428.85	486.35	682.55	345.3	338.25	440.45	287.4	352.75	316.35	341.45	497.4	467.55	538.65	528.25	557.15	485.65	821.9	440.15	372.5	374.6
BBOX1	40.5	5.8	26.9	43.2	52	6.6	5.3	8.5	4	6.3	6.1	5.7	42.6	22.7	5.6	13.4	8.8	10.7	7.5	9.8
BBS1	579.2	626.1	837.9	485.1	564.7	671.5	556.5	742	785.4	623.3	781.6	824.5	864.5	443.5	1007.4	615.8	742	996	717.2	727.8
BBS10	131.8	167.3	260.6	81.2	137.3	172.7	94.7	57	108.3	21.2	181.7	164.1	99.8	129.1	181.7	89.5	150	219.7	227.9	112.8
BBS4	147.75	156.3	192	59.2	123.8	119.05	154.6	188.9	191.7	122.85	180.15	181.25	246.2	174.75	188	189.95	211.25	143.45	176.9	178.6
BBS7	72.6	64.6	52.5	28.5	71	56.4	21.3	54.7	31.1	36	22.4	61.9	5.9	47.2	47.4	63.5	58	76.7	63.6	26.1
BBS9	122.75	92.55	85.85	52.875	53.95	129.95	121.975	109.75	127.9	97.925	131.525	169.55	131.925	140.225	172.725	132.5	134.925	132.15	169.625	115.175
BBX	509.4	455.95	577.55	291.45	479	770.3	725.6	633.6	729.9	611.85	902.4	636.05	513.3	249.8	368.45	632.95	442.35	523.05	523.7	678.85
BC069004	93.6	185.6	115	194	192	90.4	43.4	131.7	98.8	116.3	196.1	144.9	168.4	146.9	122.6	119.2	182	130.3	92.4	90.4
BC069739	52.4	25.3	27.3	41.4	21.9	9	8.3	45.3	21.2	26.5	86.1	21.8	14	27.6	19.6	21.7	39.1	36.7	40.7	40.3
BC069756	55.7	57.3	24.8	44.4	51.8	59.7	24.1	26	77.9	55.2	59.4	54.2	30.7	62.7	71.3	67.1	109.5	52.1	103.4	35.4
BC069776	87.5	83.2	132.2	158.4	125.3	77	41.5	69.8	88.2	71.5	154.8	128.7	98.3	58.7	130.1	86.5	93.1	149.1	135.1	72
BC069782	7.8	32.7	21.8	26.3	7	50.6	13.4	23.5	23.8	49.6	43.4	39.4	43.8	13.9	20.9	33.6	3	34.6	24.4	16.6
BC069804	230.4	108.2	156.6	92.3	167.7	34.6	36.6	54.7	57.6	58.7	48.2	28.8	30.6	22.9	71.4	30.6	23.5	23.9	33.7	55.9
BC113958	52.2	70	68.2	1.8	107.6	6.5	18.4	68	94.1	82.8	25.6	38.4	4.3	5.3	40.4	3	10.4	25.7	38.9	62.6
BC127192	5.3	17.5	12.4	13.2	11.3	32.9	40	20.3	5.5	23.4	10.6	6.4	26.5	8.4	14.4	23.1	52.1	9.7	10.4	55.7
BCAM	366.1	295.8	368.35	177.65	239.8	411.95	781.9	643.4	436.95	433.1	434.15	242.95	408.85	265	465.75	234.9	185.4	243.75	321.4	323.6
BCAN	146.6333333	137.3333333	116.5666667	164.3333333	126.0666667	153.8666667	120.2333333	168.1666667	157.2333333	142.2666667	121.2333333	108.9333333	106	84.7	60.36666667	101.5666667	110.7666667	138.5	143.0666667	123.7666667
BCAP29	258.3	289	256.5	199.1	309.2	195.9	220.4	128.8	171.8	163.4	334	210.5	184.7	273.3	279.2	285.8	302.6	258	387.7	189.8
BCAP31	1311.4	1951.1	2245.9	1080.8	1242.1	2546.3	2864.1	2008.4	1996.6	2142.9	2084.8	2164.5	3051.9	2313.9	2072.6	2754.7	2583.4	2654.7	1823	2255.8
BCAR3	127.2	156.5	240.1	119.1	106.8	182.3	211.6	111.6	156.6	107.2	134.2	119.9	137.5	149.1	163.3	110.4	123.8	77.2	191.1	124.2
BCAS1	22	29	56.9	116.2	93.5	41.1	128	115.7	73.2	101.8	50.8	56.3	111.6	17.8	45.9	72.8	67.1	100.3	33.5	54.3
BCAS2	877.4	1092.2	750.5	949.5	903.1	1001.7	742.1	780.9	853.7	758.7	940	771.4	1442.7	1904.1	1011.5	1562.8	1355.4	743.5	833.7	756
BCAS3	291.7	328.3	349.7	193.4	202.1	263.6	260.1	304.8	286.5	289.3	432	357	370.5	300.7	306.2	272.9	259.1	323.6	371.9	300.2
BCAS4	8	71.6	21.6	138.7	108.3	52.3	23.6	15.5	146.9	43.7	20.1	54.7	113.6	112.3	24.6	5.1	25	8.7	40.3	14.7
BCAT1	71.15	471.9	243.5	382.8	342.1	936.85	381.85	316.7	387.75	796.45	503	473.4	489.6	200.7	242.95	477.5	428.55	377.8	232	539.6
BCAT2	196	202.85	268.25	53	150.6	232.55	184.8	212.8	188.65	182.8	241.45	160.95	209.05	225.9	195.55	188.2	184.1	251.65	203.8	173.05
BCCIP	186.1	305.8	283.5	744	430.1	345.2	304.9	374.9	253.3	256.6	206.5	327.8	277.7	335.4	243.7	504.1	439.1	156.2	166.2	210.7
BCHE	47.8	25.1	41.5	41.7	23.9	12	29.3	29.6	4.6	54.1	56.8	50.5	17.4	54.8	45.4	21.1	65	39.2	38.1	20.6
BCKDHA	359.1	407.6	646.5	448.6	355.1	923.6	579	678.1	637	631.7	559.7	550.7	669.4	712.7	671	516.4	625.3	458.4	441.4	512.8
BCKDHB	107.8	105.35	213.9	9.6	85.05	111.65	83.6	84.85	123.6	68.8	132.6	64.15	163.6	126.15	183.1	111.85	104.2	135.05	159.15	76.5
BCKDK	419	399.1	275.6	441.7	345	477.6	387.7	481.7	494.8	598.6	416.1	388.5	385	388.9	351.4	500.3	334.2	530.1	435.1	567.4
BCL10	1081.5	977.1	793.6	1229	978	447.5	384.9	382.2	350.1	509.2	594.2	627.3	306.1	616.6	620.1	449.2	768.5	670.5	786.1	483.3
BCL11A	207.1	79.5	60.26666667	60.13333333	104.7333333	58.73333333	47.76666667	62.93333333	53.06666667	52.23333333	168.5	106.2333333	64.3	164.6	58.93333333	49.46666667	41.6	103.3	68.86666667	71.2
BCL11B	295.3	80.3	47.6	89.2	145.1	26.5	56.1	85.2	86.2	102.3	155.9	116.4	87.6	145	67.1	7.9	39.1	128.2	68.5	75.8
BCL2	127.35	133.825	212.625	78.15	170.55	79.85	86.575	52.625	65.775	105.025	139.65	127.025	91.9	134.575	148.4	92.2	57.775	118.725	99.1	96.8
BCL2A1	265.4	30	59.8	2906.6	589.9	57.7	62.4	237.9	107.9	371.4	71	164.2	89.2	207.9	44.6	279.4	104.9	256.3	78.6	57.1
BCL2L1	319.8333333	218.3	206.5	289.6333333	340.3	471.5666667	359.1666667	232.7	246.0666667	288.2333333	216.3	245.9	174.2666667	206.1333333	137.0333333	293.8333333	212	345.6666667	239.4666667	273
BCL2L10	18.1	7	13.2	21.5	21	18.6	24.9	47.3	24.4	39.2	14	47	21.1	15.9	14.3	3.2	15.2	8.7	3.2	38.8
BCL2L11	27.2	11.25	24.25	52.75	38.4	20	52.3	22.45	55.6	52.5	22.6	32.65	30.85	11.6	27.85	19.5	21.35	22.05	28.55	17.05
BCL2L13	437.4	827.9	660.5	562.5	717.4	806.7	634.6	745.1	742.9	645.4	715.9	637.3	698.2	626.3	843.4	596.5	795.3	736.9	593.8	662.7
BCL2L14	189.1	148.8	192.7	199.5	228.4	139.4	77.4	76	123.3	147.8	227.4	29.4	95.8	150.8	139.5	82.2	134.5	181.9	103.4	59.6
BCL2L2	623.5	955.2	835.4	836.8	814.6	820.8	742.6	884	910.5	873.2	930	1029.2	672.1	587.5	783.4	915.3	642.5	1270.7	762.1	779.4
BCL2L2	3523.6	3614.1	3421.5	3947.2	3627.3	4288.8	3977.6	5143.4	4191.2	3668.2	2856.3	2666	2987.1	3167.9	2889.3	3130.5	2472.1	2345.6	2735.9	4108.1
BCL2L2-PABPN1	869.2	614.8	720.2	1007.8	976.7	687.4	725.7	727	768.9	516.6	376.7	432.3	622.1	389.9	402.5	514.7	345.7	400.6	580.6	721
BCL3	878.75	1038.2	237.2	1114.6	833.65	408.15	479.95	535.9	578	1477.75	479.05	308.15	756.65	529	206.75	620.1	156.35	499.55	689.6	407
BCL6	1581.55	1992.3	2558	2440.3	2952.2	2069.6	643.05	1035.5	1104.15	1782.9	1365.1	899	910.15	777.45	1069.3	1140.25	644.65	1296.95	826.2	1174.15
BCL7A	117.75	82.35	98.35	57.85	83.1	128.15	89.65	97.6	149.35	135.8	67.1	62.4	65.65	63.45	69.55	52.85	57.55	53.25	74.8	103
BCL7B	338.9	324.8	287.8	853.1	398	478.7	421.7	501.7	470.2	472.6	572.6	577.4	397.2	504	529.3	598.4	546.6	593.4	432.2	578.6
BCL7C	911.7	545.9	439.8	227.3	246.1	472.1	721.7	467.2	460.6	511.1	567.8	541.9	469.5	576.4	838.1	466	1051.4	616.1	395.9	469.4
BCL9	133.6	261.2	211.8	97.6	81.8	165.1	263.7	213.3	189.6	132.9	159.7	196	137	101.4	105.2	152.3	112.9	60.2	252	142.4
BCLAF1	852.25	810.75	937.725	1094.7	1147.525	876.05	623.175	774.4	871.75	609.25	766.525	952.4	764.65	566.475	777.8	656.1	498.225	717.35	885.85	610.2
BCMO1	43.8	21.3	46.7	81.6	39.2	4.5	32.5	47.5	57.1	36.3	63.5	11.9	66.7	44.1	49.8	26.9	68.3	81.2	38.5	70.4
BCOR	51.5	58.6	88	89.4	111.1	28.7	27.5	35.9	54.3	69.4	90.9	100.1	63.9	45.5	93.4	75	26.1	111	127	40.7
BCORL1	557.1	585.2	385.6	315.7	278.8	367.8	350	389.6	482.8	493.6	450.3	484.7	247.8	189.8	303.8	210.4	250.1	298.8	311.9	390.2
BCR	501.75	560.15	489.95	1253.1	912	333.65	342.1	432.8	386.3	445.5	486.5	626.15	629.05	450	520.9	372.6	362.15	390.7	425.8	288.25
BCS1L	578.1	604.4	673	612	605.9	461.1	367.7	557.4	553.3	434.8	655	492.9	361.7	487.3	709.9	306.5	654	467.9	559.2	453.3
BDH1	65.3	59.6	157.1	31	35.8	84	48.1	16.7	56.5	66.7	123.6	23.2	11.5	52.5	64.6	12	21.2	22.4	34.3	15.9
BDH2	1855.5	2121.1	1692.5	746.6	1016.1	2693.8	1186.9	1759.5	1668.7	1355.3	1372.9	1512.4	1645.8	1994.4	2129.4	1313.1	2441	1969.1	1311	1671
BDKRB1	165.2	205.3	76.6	150.4	188	144	148.6	213.6	345.6	328.4	82.5	171.8	219.9	147.1	90.5	198.9	91.4	165.7	90.3	143.1
BDKRB2	595.6	684.2	633.4	361.8	256.2	863	674.2	942.5	913	1283.2	778.8	1024.5	1444.3	322.2	397.9	707.9	466.1	523.2	752.5	629.2
BDNF	14.7	21.1	55.8	78.6	45.7	89.5	20.1	15.8	72.2	197.1	55.9	6.4	119.5	7.6	41.9	31.2	61.9	39.3	74.9	53.2
BEAN1	99.5	166.4	84.5	122.5	193.6	85	147.2	72.5	88.3	58.8	121.7	55.4	67.3	68	114.9	78.3	70.5	151.1	137.9	76.2
BECN1	960.55	1323.25	931.1	1019.3	1004.5	994.25	580.15	872.4	780.9	954.95	946	898.4	903.5	964.75	924.05	952.35	1067.85	1015.65	942.4	842.75
BEGAIN	281.5	317.5	179.8	302.7	382.5	160.2	238.4	189.8	242.3	567.2	321.3	161.4	185.2	40.4	143.5	150.4	203.5	300.4	86.6	212.3
BEND5	87.5	119.8	161.5	20.9	85.4	131.7	102.8	159.4	161	123.3	162.2	106.6	222	244.5	305.5	70.2	302.3	213.4	160	138
BEST1	96.7	73.6	103.5	206.5	102.4	112.5	142.3	103.1	56.6	241.9	59.3	92.4	114.8	43.3	64.8	174.3	38.4	61.5	45.1	153.2
BEST2	106.1	79.7	68.2	31.4	124.3	78.4	127.6	50.9	117.9	62.2	98.7	16.2	80	89.2	125.1	57.9	43.7	131.6	136.4	71.5
BET1	696.9	483	834.5	513.5	685	493.3	403.1	422.5	390	331.5	566.6	688.5	540.4	796.1	612.3	671.6	929	639.1	706.3	490.8
BET1L	81.6	114.8	123.2	160.1	131.3	186.1	152.1	151.7	71.9	100.4	70	80	90.5	119.3	62.8	68.4	116.1	88.7	43.6	135
BEX1	136.3	167.2	245.1	104.2	266	86.6	67	83.5	141	137.1	95.1	72.7	54.5	125.4	171	85.1	149.6	102.4	86.5	76.7
BEX4	522.6	526.3	666.3	179.9	281.3	391.8	380.5	593.6	465.8	485.8	660.5	601.7	690.6	939.4	877	555.4	1124.5	700.8	706.6	572.4
BFAR	680.5	615.5	639.3	688.5	742.1	589.6	817.7	575.6	700.9	529	459	527.7	578.1	527	502.8	444.6	546.6	485.8	584.6	640.3
BFSP1	85.9	8.7	38.4	12	9.6	28.9	38.5	50.8	75.5	102.7	16.6	23.9	47.7	70.8	34.3	18.9	40.1	77.4	70.3	10.1
BFSP2	14.9	9.6	8.7	82.4	50.9	10.5	10	100.6	9.8	55.2	18.1	38.4	9.7	47	52.5	32.1	40.7	71.1	22.1	19.3
BGLAP	110.6	85	131.3	135	93.6	148	161.8	215.8	251.3	236.8	258.7	217.5	157.1	232.4	129.2	146.2	248.2	153.8	202.6	136.3
BGN	4728.466667	2083.2	668.6333333	506.8333333	1152.433333	2038.533333	9101.733333	5059.533333	4325.033333	2755.1	4879.633333	4484.9	4200.1	2974.433333	2779.566667	4017.766667	1050.7	4114.766667	7211	6004.966667
BHLHB9	152.3	160.8	159.2	89	109.2	197.7	170.8	136.4	192.2	116.2	162.5	202.5	128.1	86	120.4	94.8	124.8	114.9	164.7	160.8
BHLHE40	1642	3256.5	547.4	3559.25	3391.6	968.6	1478.7	3297.2	3440.75	4842.95	1877.35	1394.3	1298.65	898.45	630.2	1380.65	460.55	1306.1	1276.5	1214.65
BHLHE41	869.6	1101.8	678.2	195.4	318	221.7	682.5	477.6	425.9	422.6	971.1	1243.3	951.5	1029.6	877.5	743.8	527.6	1490.2	2031.3	658.6
BHMT	21.8	36.2	37.3	20.9	28.8	90.1	84	46.7	82	115.2	18	17.7	82.8	40.8	52.8	52.7	44.9	34.1	74.1	87.3
BHMT2	189.6	532.6	636.1	86.9	134.4	462.1	372.9	472.1	635.2	493	374.9	308.6	416.2	385.5	747.4	327.4	503.1	286.1	346.1	258.5
BICC1	522.4	283.6	353.35	203.5	290.15	196.65	267.45	267.95	284.25	209.45	396.8	296.8	373.15	294.6	297.8	266.35	271.85	479.6	596.1	261.3
BICD1	307.45	185	150.75	130.75	146.95	54	182.2	271.7	186.85	155.25	178.65	127.55	69.2	64.4	35.6	145.5	47.05	51.95	67.25	185.2
BICD2	527.6333333	402.8333333	365.3	589.8333333	482.5666667	396.6333333	443.1	376.6	437.2	316.9666667	495.1	378.8	414.4666667	215.0666667	355.5666667	425.4333333	321.3	465.2	482.8	371.8333333
BID	273.4	326.15	234.2	776.8	363.35	404.3	334.8	414.1	394.9	429	389.95	400.15	470.55	448.45	363.25	478.9	562.3	500.55	335.25	302.7
BIK	12	28.2	17.3	24.1	17	11	10.9	19.7	24.4	24.6	21.7	18	25	94.4	15.1	17.7	27.7	12	14.2	18.3
BIN1	791.78	726.38	812.84	1390.2	791.92	1535.48	713.68	905.86	900.02	921.02	763.38	1014.64	1110.78	811.38	625.06	619.84	723.82	664.18	556.4	721.78
BIN2	300.5	345.6	40.8	559	180.6	130.6	269.4	447	413.5	377.2	327.1	518.1	165.8	437.6	40.7	425.3	298.7	352.2	240.9	665.2
BIN3	753.6	944.1	720.3	1042.9	785	577.1	474.6	731.1	695.2	865	581.3	649.6	672.4	622.9	573.5	523.5	726.3	726.3	472.5	767.2
BIN3-IT1	201.9	177.5	230.4	309.6	278.5	113.9	11.4	251	167.8	265.9	28.6	40	102.8	88.7	27.1	65.1	64	49.4	47.9	169.2
BIRC2	2074.4	1632.5	1591.6	2118.9	1561.8	2190.4	1540.4	1600.2	1782.1	1769	1692.1	2273.5	1795.2	2041.8	1739.1	1706.6	1798.9	1650.6	2092.3	1570.6
BIRC3	278.9	98.4	69.4	166.8	81.4	56.4	55.7	69	96.9	147.3	148.7	120.2	83.7	288	127.5	56.7	70.1	86.5	59.1	78.5
BIRC5	103.2333333	138.8333333	61	109.6666667	80.66666667	39.86666667	150.2666667	90.16666667	73.06666667	103.8333333	58.33333333	148.9333333	82.5	65.83333333	54.3	87.13333333	64.43333333	119.2333333	77.8	108.5333333
BIRC7	178.3	263.1	199.6	213.3	157.6	138.2	178.8	350	416.1	336	288.3	249.2	181.3	280.3	162.1	329.7	177.3	230.5	214.5	248.2
BLCAP	1193.9	1593.4	2248.7	1060.3	1361.6	1426.1	1590.8	1391.3	1222.7	1136.6	2533.8	1729.9	1344.1	1880	2298.8	1636.9	1531.2	1918.5	1733.6	1522.6
BLK	61.05	48.45	33.2	73.25	61.6	39.15	37.25	23.2	14.05	55.4	89.95	47.25	36.45	86.85	87.3	11.85	83.5	72.8	40.55	40.8
BLM	265.2	176.2	201.4	280.2	233.3	280.3	190.3	194.5	200	234.5	198.2	284.1	125.9	212.5	136.2	278	330.1	358.6	233.7	200.9
BLMH	563.9	355.2	350.5	397.7	319	343	579.5	499.9	517.4	453.1	323.8	394.9	413.7	347.3	337.3	518.7	351.4	465.1	556.3	361.9
BLNK	288.5	508	219.1	80.5	200.6	272.2	354.3	473.2	464	358	513.2	628.8	418.8	561.4	381	315.3	791.4	433.2	368.7	652.2
BLOC1S1	881.4	1800.3	1385.8	1148.2	887.7	1864	2021.3	1863.7	1648.1	1918.9	1674.2	1658.2	1622	1842.1	2559.6	1380.4	2419.7	1657.7	1366.5	1614.6
BLOC1S1-RDH5	35.9	124.8	671.9	34.3	438.2	309	114.8	201.9	268.1	167.4	58.4	174.6	147.5	209	764.1	12.5	424	45.8	105.1	316.5
BLOC1S5-TXNDC5	4206.5	3923.3	3599	5173.2	3931.6	2863.3	4565.7	4056.1	4141.2	5694.5	4607.3	4368	5230.5	6331.2	3613	5349.4	4289.5	3998.9	4678.2	3451.5
BLVRA	729.025	1352.775	926.45	451.525	678.7	645.525	806.8	725.125	632.1	999.05	920.5	851.2	801.2	1329.325	1715.95	1141.225	2231.35	1207.725	1070.175	800.875
BLVRB	768.9	1210.3	1184.3	291.9	665.3	1323	950.8	1026.6	717.2	999.6	753.5	902.4	1226.9	1725.5	2999.1	1098.1	2394.2	1040.6	1285.6	960.8
BLZF1	45.4	33.76666667	40.33333333	64.33333333	57.6	15.63333333	14.46666667	19.66666667	9.566666667	14.8	32.6	29.86666667	32.83333333	30.86666667	41.6	15.26666667	41.43333333	24.43333333	21.23333333	27.63333333
BMI1	1412.1	1167.3	1851.4	1609.9	1267.3	1498.3	952.2	799.6	642.5	593	787.9	1009	800.7	1114.7	907.6	690.9	934.8	638.6	1031.1	747.6
BMP1	435.425	254.95	213.575	242.175	322.375	268.7	600.625	378.9	437.7	443.725	302.9	291.85	251.25	199	119.15	353.3	184.275	283.3	463.275	324.075
BMP10	84.3	52.8	146.3	90.8	101.9	108.8	67.7	68.8	60.8	71.8	72	94.3	72.1	41.4	104.7	61.5	102.3	114.7	60.4	57.7
BMP15	134.7	78	100.8	192	199.1	93.8	79.7	153	165.4	129.8	150.4	109	118.3	75.8	142	104.3	99.2	180.6	109.7	128.1
BMP2	241.25	211.3	164.5	3601.3	987.5	166.2	328.85	219.1	162.3	179.75	255.65	188.2	189.1	138.05	244.9	111.25	102.25	157.25	160.8	239.6
BMP2K	175.125	280.025	62.9	232.05	224.325	86.15	153.225	131.85	160.65	197.725	134.7	148.85	142.725	141.95	91.8	222.325	153.65	182.475	112.625	222.275
BMP3	73.1	83.8	79.2	60.6	40.4	123.5	63.2	55.7	69.7	59	129	58.6	69.5	15.3	28	91.6	74.5	57.4	77.3	64.1
BMP4	38.3	235	146.8	18.4	80.1	380.4	533	550.9	521.2	461.6	401.4	262.4	331	273.2	394.4	243.6	48.9	136.3	186.6	222.7
BMP5	90.7	144.9	96.6	74.2	337.65	360.85	109.05	103.65	81.8	153.15	149.85	59.6	89	115.95	280.75	108.65	127.35	89.95	70.6	97.15
BMP6	103.2	182.7	161.2	1134.75	290.2	110.7	158.8	163.6	169.6	157.85	214.8	184.05	134.65	90	99	133.4	129.55	198.5	153.15	119.95
BMP7	127.925	136.55	117.075	145.875	82.85	119.225	112	114.725	98.125	130.5	137.8	122.1	56.5	95.25	86.35	76.5	97.4	104.15	100.3	150.05
BMP8A	42.2	36.6	22.86666667	75.76666667	37.4	10.96666667	47.9	26.33333333	39.9	24.06666667	34.96666667	51.4	43.56666667	13.03333333	17.46666667	8.766666667	30.83333333	58.66666667	24.6	57.8
BMP8B	65.85	72.2	68.4	67.15	61.95	62.5	52.7	56.6	68.6	60.2	92.65	58.7	16.3	41.85	72.25	42.9	90.8	80.3	71.25	63.7
BMPR1A	406.9	375.85	698.4	118.85	320.3	286.45	265.8	209.75	151.75	171.95	385.4	307.25	224.4	400.8	493.6	203.55	543.05	627.6	456.6	207.6
BMPR1B	47.1	17	14.1	18.8	17.6	89.6	12.9	12.4	13.3	60.7	16.2	52.7	9.9	55.6	15.6	9.9	14.6	98.7	16.9	12.4
BMPR2	101.95	125.35	149.1	138.3	179.8	178.55	183.65	166.5	141.65	202.7	168.8	96.2	110.2	84.7	134.7	123.1	105.95	103.9	148.75	152.85
BMS1	971.7	802.2	427.6	1389.6	852.9	735.1	479.2	538.5	820.2	458.7	473.3	486.5	303.2	338.9	460.9	632.7	261.6	386.4	464.8	659.3
BMX	227.6	224	161.5	235	49	156.1	176.6	93.3	16.1	48.8	36.6	112.8	115.9	193.6	294.2	78.1	181.3	26.4	266.3	38.5
BNC1	114	25.8	58.8	73.4	75.7	33.2	7	48.1	27.4	7.3	8.6	55.5	32.8	62.9	67.7	31.1	70.5	41.2	45.6	51.5
BNC2	1088.2	533.8	544.1	261.7	436.4	396.8	1043.6	554.9	741.3	578.3	644.3	577.4	591.4	494.2	410.7	503.1	232.5	346.6	835	642.1
BNIP1	107.3	146.2333333	101.9333333	113.7666667	152	74.93333333	96.06666667	93.96666667	51.2	125	147.2333333	111.5	108.5333333	188.9	168.3666667	134.7	200.3666667	142.2	138.7	126.3333333
BNIP2	734.9	856.4	543.4	826.5	796.7	469.6	360.9	432.4	417	432.8	609.1	587	564.3	637.6	639	399.7	715	628.2	577.9	488.3
BNIP3	375.65	355.6	1375.4	241.4	586.55	896.4	341.05	263.6	278.15	447.55	573.25	652.15	365.15	657.6	950.8	449.55	647.5	424.7	511.95	429.35
BNIP3L	2284.35	2291.9	4070.4	985.6	2385.4	2761.9	2069.65	1806.4	1814.05	2066.95	2156.7	1954.25	1990.65	2276.85	3006.6	2657.35	2185.25	2835.9	2161.2	1922.35
BOLA1	164.3	217.7	194.4	75.3	115.8	208.9	223.8	169.5	184.5	135.4	107.8	154.6	223.8	222	209.6	136.2	262.1	143.2	146.3	163.4
BOLA2	578.7666667	509.3333333	378.1666667	759.3666667	949.1666667	472.5333333	440.5333333	325.0666667	367.2	439.3	296.2666667	419.4333333	283.4	502.3333333	351.4333333	609.5333333	588.9	392.5333333	396.9666667	326.4
BOP1	282.45	220.1	201.1	555.4	452.9	299	249	200.45	182.45	198.75	156.25	133.05	127.35	148.5	146.5	230	173.1	141.35	175.75	218.6
BORA	116.2	150.9	100.3	212	175.7	141.8	140.4	71.3	166.3	130.9	164	127.4	143	193.8	174.8	185.8	160.8	225.7	167.4	148.2
BPESC1	3.3	1.2	3.3	5.3	1	1.7	3.2	1.4	5.5	1.3	3.2	1	4	6	3.3	4.6	22.8	4.7	3.4	5
BPGM	201.8	180.8	170.8	152.7	211.3	163.2	152.4	152.1	114.9	111	199.6	133	133.3	157	193.8	159	285.8	243.3	288	118
BPHL	233.9	73	160.7	82.7	121	121.6	127.6	209.5	238.5	158.4	102.9	111.1	152.7	116.8	274.6	82.7	217	134.8	112.7	192.1
BPI	88.7	30.4	37.2	26.8	15	29.2	62.1	65.8	29.6	20.4	50.4	61.4	28.4	23.8	24.9	17.6	26.6	26.7	24.8	22.7
BPIFA1	170.4	182	139.9	248.9	208	120.2	80	122.5	175	208.3	253.8	186.7	64.9	110.3	185.5	53.7	112.9	248.3	225.8	171.2
BPNT1	6.4	7.8	7.2	31.3	42.8	4.7	5.5	4.5	29.1	27.1	9.3	32.8	6.7	18.8	51.6	6.2	26.3	67.8	9.9	8.1
BPTF	775.3	650	702.05	440.4	642.25	913	913.45	855.5	859.4	669.65	662.2	575.05	465.5	387.2	508.55	440.8	343.65	687.5	546.65	817.9
BPY2	6.9	6.6	8.3	7.7	7.2	31.3	12.5	7.3	5.6	5.7	7.9	11.5	5.2	7.7	7.3	3.6	3.7	9.6	7.5	10.7
BRAF	132.8	173.2	135.6	142	185.2	175.5	108	101.2	137.8	95.3	159	131.5	90	99.6	112.5	116.1	183	114.2	164.3	111.5
BRAP	110.125	166.025	149.275	166.775	140.125	231.725	203.6	168.475	182.275	147.275	156.125	134.15	157.225	129.625	174.975	154.125	92.175	144.85	148.7	169.75
BRCA1	77.95	93.2	92.35	85.15	78	41.15	93.7	63.2	79.45	110.9	45.05	79.65	54.95	48.65	87.95	46.65	69.8	84.7	50.15	106.7
BRCA2	46.15	23.05	19.35	39.8	29.15	25.15	30.1	26.55	40.3	41.9	46.3	48.35	20.05	39.5	27.95	28.85	25.05	46.1	29.15	38.65
BRCC3	270.25	160.65	169.2	178.3	166.85	169.05	102.1	128.35	166.8	156.95	278.15	214.45	203.6	214.2	170	204.7	202.3	302.2	192.35	173.25
BRD1	679.3	499.95	576.05	752.75	664.7	499.15	487.25	547.75	520.5	352.45	500.75	587	577.4	338.25	485.6	301.7	296.25	451.9	380	506.3
BRD2	1166.9	1200.166667	867.2	1529.233333	1209.1	1966.766667	1773.466667	2092.066667	2170.7	1547.133333	1222.966667	1014.366667	924.7666667	809.5	756.9	914.8	736.9666667	769.5666667	868.4333333	1493.566667
BRD3	955.05	1063.3	778.8	442.2	596.2	966.4	904.25	908.85	893.75	717.9	937.95	916.8	705.65	597.45	848.45	610.35	348.85	820.8	1159.45	701.4
BRD4	589	538.3	483.2	733.5	790.2	1174	1146.55	1328.7	1305.45	888.85	464.9	451.55	374.3	280.4	409.5	608.85	394.4	344.4	361.55	947.95
BRD7	620.9	636.8	643.9	645.7	630.8	699.8	813.7	720.6	706.4	525.5	838.1	830.9	843.2	828	1021.4	830.8	877.8	687	876.5	780.4
BRD7P3	8.7	16	10.5	17.8	12.5	12.6	25.5	12.2	34	13.7	40.5	8.6	20.3	17.5	8.3	17.2	6.5	15.7	9.4	16.2
BRD8	433.7	486.65	451.55	375.7	449.95	452.1	344.25	404.05	407.4	490.35	382.55	333.2	297.8	338.85	382.1	253	325.15	347.15	348.75	505.15
BRD9	878.2	711	363.8	1029.3	664.8	654.6	966.6	1183.7	988.2	876.8	920.7	751.6	684	714.6	710.8	725.7	513.4	787.1	751.7	1010.8
BRDT	30.2	1.4	18.6	3.2	13.1	4.8	6.4	7.1	7.1	7	47.6	4.8	6.8	22.5	4.4	8.3	16.7	47	2.6	42.2
BRE	1694.7	835.9	561.2	409.6333333	401.3333333	735.4333333	656.7666667	845.9666667	793.7333333	717.6666667	949.3	906.2	956.3333333	1152.2	838.1333333	872.4	865.2	777.8	871.2	867.6333333
BRF1	32.06666667	33.1	36.13333333	17.73333333	25.3	49.2	49.13333333	78.23333333	36.73333333	85.33333333	23.36666667	11.8	43.73333333	52.63333333	20.33333333	52.6	15.86666667	12.1	38.26666667	72.93333333
BRF2	257.6	474.6	410.35	346.55	261.7	762.4	689.4	569.35	497.95	319.4	642.1	708.45	542.65	624.15	703.65	585.75	662.2	548.35	637.5	500.5
BRINP1	156.9	125.4	79.9	150.6	131.5	55.4	57.1	121.3	147.2	75.5	259.5	305.9	419.8	365.5	98.7	72.4	180.4	250.8	149.9	232.5
BRINP2	10.6	19.7	13	22.9	20.8	12.4	10.9	11.8	16.6	14	13.5	13.6	14	8.8	17.2	6.1	11	27.5	8	12.7
BRINP3	3.9	2.4	1.8	20.9	4.1	3.1	2.4	43.6	9.5	5.4	15.2	1.2	40.4	5.3	27.8	2.7	36.1	36.2	18.1	2.9
BRIP1	33.7	13	44.6	37	50	13.2	18.3	28.3	49	5.3	23.4	43.1	29.1	35.5	31.7	30.8	3.6	42.5	29.2	24.3
BRIX1	212.7	133	200	366.2	239	95.4	92.2	54.6	46.5	55.1	104.7	114.7	16.4	92.8	127.4	174.5	116.3	94.4	50.5	93.9
BRMS1	580.3	560.5	448.8	722.9	794.5	706.8	624.4	506.1	414.8	588.8	534.2	469.9	612.2	686.2	615.6	609.2	710.4	586.3	553.3	452.3
BRPF1	259.6	287.1	197.3	257.6	323.5	208.9	282.9	199.3	252.7	192.9	256	206.4	96	81.1	195	145.1	147.1	223.4	202.5	228.8
BRS3	62.1	129.9	103.9	82.9	134.8	35.2	54.5	58.8	77.5	92.2	111.4	73.1	60.2	35.1	80	41.5	95.2	91.6	84.8	66.6
BRSK2	3.9	4.6	9.1	11.5	8.5	26.7	5.5	6.1	5.4	8.6	4.8	7.9	3.8	21.3	15.4	8.9	4.1	3.1	7.8	9.9
BRWD1	135.55	72	51.95	70.25	54.1	77.05	69.35	65.15	56.8	49.7	50.1	49.1	52.05	65	61	49.15	33.8	66.25	63.25	75.05
BSCL2	446.1	341.5	277	29.7	53.3	331.6	487.3	548.3	295.9	342.9	521.4	989	499.5	742.7	745.3	604.4	830.7	496.8	1079.9	487.5
BSDC1	377.45	427.45	429.9	511.25	356.7	407.55	440.2	531.7	523.25	531	448.4	409.4	462	391.05	435.95	432.2	421.15	409.2	521.75	508.4
BSG	548.4	1281.6	694.8	785.1	645.5	1256.4	1690.8	1657.1	1486	1267.6	822.7	881.1	1089.1	861.4	1003.3	933.7	958.4	855.5	970.1	1466.6
BSN	18.3	20.7	26.5	33	31.4	22.1	27.7	47.1	21.5	20.3	29.8	24.1	18.2	13.6	18.6	16.7	52.7	37	34.3	20.4
BSPRY	101.1	20.6	78.1	43.5	115.8	96.7	66	63.6	82.5	70.6	21.1	33.4	27.4	64.6	68.8	93.4	69.4	55.1	30.5	20.9
BST1	187	207	12.3	283	90.2	113.3	230.1	153.5	143.2	153.8	156.9	164.6	165.8	166.4	183.1	270.6	265	327	160.5	159.6
BST2	512.5	882.8	1157.9	477.8	1006.5	727.3	946.4	1785.6	1733.4	1289.4	1406.7	1920	1943.8	2532.7	1508.6	1028.4	5782.4	1169.4	942	940.8
BTAF1	547.3	360.3	517.8	461.8	638.7	410.1	385.1	306.7	392.8	326.9	389	353	338	352.4	385.8	299.2	195	316.3	357.2	475.9
BTBD1	2051.7	1662.9	1379.5	2153.3	1627.8	1455.9	1332.2	1289.4	1254.8	1227.8	1910.1	1728.1	1573.1	1819.4	1714.5	1754.9	1185.9	1336.6	1406.9	1572.7
BTBD18	89.5	91.5	87.8	105.4	132.5	52.7	7.5	55.1	78.6	57.2	34.7	10.7	58	37.4	10.9	20.6	29.6	11.7	9.8	122.2
BTBD2	213.3	120	207.8	27.4	34.9	599.8	615.5	620.3	428.5	344.6	450.5	279.2	564.3	384.3	443.7	399.5	242.8	427.4	388.5	433.7
BTBD3	772.2	247.2	476.8	194.9	242.5	261.3	216.3	327.3	295.8	224.1	390.4	403.5	241.7	234.8	362.6	226.1	220.3	262.9	350.6	194.6
BTBD7	14.15	28.5	15.8	14.8	28.4	14.35	45	30.5	39.6	44.8	35.9	52.45	50.85	45.5	25.2	31.55	55.1	44.9	29.5	26.55
BTC	4.4	123.1	36.2	120.9	190.2	46.5	31.4	75.5	101.1	9.3	181.1	99.9	118.5	87.4	35.7	76.4	131	170.6	79.6	32.6
BTD	169.8333333	180.7	205.1666667	113.5	159.8333333	263.0666667	202.5	247	214.3666667	188.9333333	152.3666667	221.9666667	226.6	237.8	224.3	170.4333333	314.2	208.1666667	202.3333333	171.7333333
BTF3	5698.633333	6164.333333	7789.666667	6788.933333	6207.933333	5043.733333	4276.933333	4433.433333	4145.333333	4043.833333	3830.933333	4277.3	5337.466667	6269.666667	5174.033333	4469.233333	6448.466667	4668.966667	4453.833333	5034.9
BTF3P11	2.7	13.5	8.8	1.1	7.1	18.5	19.8	20.4	0.8	4	34.3	4	16.1	40.4	18.8	13	1.3	5	21.3	20.5
BTF3P12	25.5	6.8	70.2	78.4	91.2	23	20.7	62.6	62.5	35.7	55.8	22.2	6.2	46.7	81.6	15.3	81	85	72.9	23.9
BTF3P13	73.8	45.6	41.1	79.3	54.8	67.4	50.2	47.1	30.8	39.3	44.8	63.2	52.7	27.2	36.3	19.5	47.8	53.2	29.3	39.5
BTG1	2616.7	3290.15	3703.6	5210.45	4963.5	4316.7	2434.75	4331.25	4964	4956.3	3746.55	3279.55	3922	3873.6	3218.35	3759.3	3513.15	3380.55	2548.05	3420.3
BTG2	634.6	621.05	1207.4	1189.2	1604.45	717.7	400.3	2278.6	1663.85	2460.25	1000.85	724.25	463.25	943.4	628.05	473.75	508.7	689.45	626.05	519.7
BTG3	742.8	581.9333333	563.4666667	1318.533333	901.6	617.2333333	331.5666667	525.7	605.1333333	661.9666667	748.2666667	856.6	501.3	502.4	751.4	546.6333333	574.2	757.8	640.5666667	629.8
BTG4	39.5	49.4	21.2	56.5	8.9	3.2	6.5	9.1	7.2	7.2	5.2	14.6	2.5	14.1	14.2	4.8	10.1	18.3	19.2	8
BTK	339.4	430.1	226.8	253.3	275	208	371.8	365.9	327.4	400.9	307.6	510.1	420.1	600.7	211.7	448.8	515	514.7	298.1	441.6
BTN1A1	76.3	50.7	98.2	104.1	109.9	45.4	47.7	11.2	44.5	24.2	97.1	41.3	31.9	6.7	81	37.8	91.4	69.6	49.2	56.6
BTN2A1	507.4333333	583.5333333	466.6	610	382.2333333	477.9333333	469.2333333	558.8666667	659.3666667	551.4	573.3333333	459.1666667	468.6666667	494.8666667	518.3	417.3666667	420.1666667	651.3	532.9666667	566.1666667
BTN2A2	297.1	209.9	159.8	173.4	170.7	162.45	334.35	307.1	296.95	252.2	299.05	233.85	250.9	337.25	263.9	286.95	199.65	335.7	308.1	379.85
BTN2A3P	73.6	46.5	80.3	66.1	101.8	65.3	45.2	65.1	36.8	129.4	167.2	93.7	72.6	48	53.6	75	118.2	96.4	13.7	95.8
BTN3A1	373.2	473.6	361.55	256.4	357.65	170.2	429.1	536.9	484.9	391	269.75	392.2	639.25	608.9	323.3	255.4	477.95	518.8	442.7	428.5
BTN3A2	398.95	370.3	296.55	162.35	540.9	318.35	43.1	479	476.95	212.95	442.35	84.85	642.15	537.45	511.85	376.4	607.3	354.95	542.05	345.6
BTN3A2	2291.1	1729	1635.6	569.4	2244.2	990	1495.9	2388	2602.4	1311.9	2004	1270.7	2452.7	2528.2	2410.2	1313.4	2665.6	2096.3	2500.5	1955.5
BTN3A3	320.7	253.65	194.15	26.3	302.25	126.05	349.4	408.55	491.95	182.6	266.3	237.3	468.7	357.75	259.35	166.8	390.9	251.8	498.7	338.3
BTNL2	8.8	18.9	17.5	28	19.1	17.7	13.7	14.2	9.2	17.7	8.1	18.1	6.6	22.4	14.1	5.4	14.1	29.8	13.7	14.7
BTNL3	124.7	268.9	197.4	420.4	263.9	128.8	128.3	141.2	156.3	197.7	255	174.7	166.1	200.5	254.4	135.9	241.3	313.2	206.3	157.3
BTNL8	7.3	9.2	7.4	193.2	12.9	9.8	13.5	11.7	9.3	10.6	23.1	23.5	21.4	20.9	9.8	11.2	8.7	11.8	9.1	11.7
BTRC	148.5	101.3666667	119.7333333	104.8666667	125	91.96666667	94.06666667	152.2666667	118.3666667	121.2333333	111.3333333	87.66666667	54.66666667	71.53333333	80.26666667	86.3	91.93333333	89.06666667	89.16666667	96.96666667
BUB1	26.7	33.38	27.72	24.62	27.36	13.7	22.96	26.36	17.68	40.6	42.9	31.22	20.18	19.76	14.38	28.86	26.18	31.04	19.7	34.5
BUB1B	135.5	159.5	73.9	78.3	89.6	35.9	79.3	96.6	122.8	198.2	129.7	188.1	74.5	110.8	71.8	130.2	97.1	159.2	65.4	146
BUB3	952.975	846.4	987.525	1213.35	1023.575	948.225	861.5	925.825	952.175	840.45	988.775	1074.225	1207.675	1170.125	1195.8	1020.875	1015.975	1045.05	1174.9	934.7
BUD31	514.6	512	484.95	736.95	537.6	595.3	579.75	481.7	421.45	462.6	482.35	681.7	643.05	979.5	705.6	759.65	1166.35	480.3	431.35	513.8
BV03S1J2.2	13.7	8.4	8.1	6.5	12.8	7.9	3.6	7.7	6.9	13.5	18	11.4	23	91.4	18.7	12.1	41.1	22	25.6	12
BYSL	351.6	90	173	1111.7	445.1	283.5	243.2	154.1	179.8	182.4	234.4	200.2	218.1	192.7	245.4	328	162.6	342.9	208.9	174.7
BZRAP1	195.4	121.4	125.1	91.9	96.5	69.8	198.4	242.1	157.8	121.2	96.6	111.6	109.8	40.8	209.7	125.3	93.2	119.5	184	120.4
BZW1	1794.9	3324.05	3269.35	4164.2	3613.55	4367.4	1369.8	1481.75	1523.95	2814.1	2350.4	1798.25	2185.45	1403.8	1534.45	2636.5	1572.25	2005.8	1985.85	1766.35
BZW2	2427.8	1573.6	2038.4	5829.1	3357.7	2222.6	1616.9	1389.8	1449.1	1449.1	2327.4	1956.8	2118.7	2346.5	2041	2251.4	2021.2	1829.5	1780.5	1742.5
C10orf10	803.3	1665.4	3102.2	204.05	1967.95	2800.45	1141.5	1195.15	1130.9	636.95	1341.05	1432.7	803	1200.45	1245.2	932.75	1291.25	1121.6	666.05	1192.6
C10orf12	20.1	15.55	46.85	32.95	41.35	26	22.45	37.25	34.25	26.55	12.5	6.4	9.15	34.75	12.8	13.25	14.65	12.15	9.4	26.85
C10orf2	172.2	121.9	127.8	555.1	311.3	216.4	145.4	125.6	138.5	213.1	87.5	136.4	103.3	94.9	101.8	107.1	118.5	161.7	131.4	121.9
C10orf76	272.65	245.35	287.1	118.75	309.45	316.2	123.35	277.25	318	261.65	284.7	342.3	308.3	272.1	405.5	272.75	223.65	323.1	317.45	415.3
C10orf88	279.7	186.9	155.1	194.2	238.3	217	120.1	166.1	148.7	88.5	200.9	218.2	154.6	156.8	220.1	130.2	226.6	206.5	194.3	178.5
C10orf95	14.2	5.6	5.3	14.1	16.3	15.9	14.6	14.6	5.4	9	40	31.5	30.6	31.6	10.8	29.2	10.3	17.6	10	12.3
C11orf1	22.8	38.7	15.6	22	3.4	56.3	19.2	30.3	29	36.5	31.2	27.9	25.1	9.3	16.3	4.4	11.6	6.9	5.2	25.9
C11orf16	68.7	34.5	37	147.6	29.7	31	24.4	17.8	34.5	25	28.5	23.9	27.2	28.3	32.5	33	24.9	55	23.8	19.3
C11orf21	151.7	156.2	131.5	239.1	193.7	122.8	102.3	129.4	151.3	157	137.4	122.3	121.6	198.7	153.3	87.7	143.5	109.1	62.5	95
C11orf24	537.05	655.8	402.05	587.2	711.8	353.4	702.45	504.55	492.3	520.85	616.15	672.45	435.95	531.05	429.6	732.7	525.95	692.95	779.25	490.6
C11orf30	62.6	29.2	41.8	64.7	95.1	57.5	35.5	6.4	27.5	45.4	41.6	27.2	31.9	66.6	39.6	29.9	27.7	49.4	71.7	49
C11orf48	485.8	392.2	436.6	588.4	522.6	544.4	457.2	490.8	487.8	473.9	318.4	559.9	396.5	641.6	398.5	555.8	930.9	332.6	341.3	435.9
C11orf49	328.8	427.4	310.4	233.7	293.7	293.8	391	405.2	488.9	376.5	443.7	483.3	453.8	468.8	520.4	483.2	473.5	402.1	451	423
C11orf57	443.4	362.2	461.9	675.7	671.6	448	316.1	268.6	221.8	235.7	377.8	295.4	248.3	254	440.1	280.4	380.2	422	353.1	276.5
C11orf58	2662.5	3012.55	4093.7	2562.2	3123.3	3114.1	2679.95	2278.8	2506.4	2152.15	2299.95	2510.15	3144.45	3370.4	3111.9	3115.25	4632.55	2997.55	3061.6	2408.2
C11orf63	232.8	190.3	218.3	103	148	104.2	158.8	130.3	175.9	91.7	223.3	148.9	154.4	123.1	206.6	108.5	174.4	214.9	233.1	169.4
C11orf68	509.2	661.7	657.8	274.4	345	804.8	745.4	810.7	722.9	559.4	995.1	672.8	682.3	770.5	927.1	634.3	987.7	864.5	900.8	590
C11orf71	215.9	150.9	275.9	137	224.1	262.4	223.8	235	312.2	208.9	346.7	290.3	405.1	391.5	354.8	226.9	381.9	318.2	302.2	256.3
C11orf73	144.1	147.9	217.7	178.2	247.6	107.9	53.1	110.5	98.2	136.4	168.4	102.9	138.1	196.2	267.3	148.8	374.2	163.6	180.6	78.5
C11orf80	24.7	59.4	3.8	5.4	4.3	30.7	98	140.8	108.7	64	53	43.7	59.4	158	20.2	28.9	19	74.5	28.4	89.3
C11orf95	723.7	873.3	818.1	490.6	430.5	793	713.6	750.6	787.7	746.4	631.3	656.3	611.5	547.4	773.8	352.9	544.4	542.1	842.4	452.8
C12orf10	575.5	627.6	666.4	517.8	535.8	722.2	648.4	569.7	608.7	541.6	678.3	783.7	572.4	821.9	895.5	621.9	932.1	794.4	620	605.2
C12orf29	265.4	212.2	486.4	574.6	543	614	259	197.1	237	180.5	394.9	344.4	259.2	335	601.5	321.1	303.6	388.6	416.5	204.4
C12orf4	416.4	324.9	253.8	485.6	459.4	397.5	323.9	289	319.4	412.4	332.9	350	315	391.8	352.1	404.3	376.4	307.3	317.1	357.3
C12orf43	232.4	245.5	304.2	513.5	402.6	152.4	205.1	230.7	260.9	173.3	262.4	186.1	265.6	286.4	344.9	294.8	279	245.7	306.8	131.7
C12orf49	324.4	386	280.7	465.2	446.2	404.2	332.4	315.9	358.8	349.8	477.4	412.7	214.3	257.7	340.2	375.5	413	502.7	428.5	446.5
C12orf5	452.1	443.9	162.8	503.4	536	233.1	246.6	267.7	293.4	432.9	350.2	376.9	460.1	548.1	163.5	639.3	497.5	562.7	339	417.7
C14orf1	245.8	224.3	210.3333333	69.23333333	166.9	166.9333333	188.6	264.7	189.5666667	194.1333333	278.5666667	250.5333333	247.7	350.2	262.9	187.8333333	392.6333333	261.8333333	284.9333333	234.1666667
C14orf105	1.3	2.3	7.6	1	0.6	3.7	0.9	0.9	1.2	1.3	3.4	8.7	34.7	26.4	19.1	16.7	2	19.1	1.8	1
C14orf132	618.4	1232.3	1093.4	197.8	311	809.1	2266.5	1956.5	1936.4	1182.6	1329.1	2541.1	2396.6	826.6	2453.6	1471.8	1162	2193.3	2464.2	1510.4
C14orf159	479.1	519.7	358.3	272.5	127.9	293	734.6	772	827.3	682.8	432.1	688.6	847.1	676.4	602.1	472.4	765.9	604.8	624.1	819.2
C14orf166	3863.9	4106	4404.8	3663.2	3891.6	4976.5	4677.7	3695.1	3912.8	3631.9	3613.4	4584.3	4098	5090.2	4654.5	4246.9	5907.2	3935	3817.6	3950.7
C14orf169	652	503.8	469.6	644.9	542.3	463.2	667	371.2	369.2	412.3	645.4	622.6	559.8	800.3	566.8	690.9	664.5	730.1	633.6	485
C14orf2	2385.35	2147.75	2689.25	1848.9	1759.35	2614.75	2950	2166.05	2140.6	2312.45	2635.15	2869.3	2390.8	4118	2714.95	2989.4	5385.9	2635.85	2794.95	2784.85
C14orf79	62.5	62	64.2	86.1	37.1	38.8	58.3	129.1	56.9	85.6	55.3	119.1	109.7	84.3	97	71.9	75.5	83.4	74.1	90
C14orf93	116.9	152.1	206.1	51.7	78.8	119.7	195.3	87.2	108.2	117.8	106.6	102	92.9	176.8	175.6	81.1	198.7	117.5	139.1	176.4
C15orf39	209.3666667	294.2333333	180.7	426.4	231.0333333	227.6666667	176.3	266.9333333	260.7666667	206.2	262.2333333	267.9333333	232.2333333	233.5333333	209.1666667	209.4666667	154.4666667	296.5	263.0666667	201.4
C15orf49	19.9	26.6	97.3	45.1	95	95	61.2	10.1	68.2	18.4	116.4	53.3	12.9	30.6	30.6	16.4	20	36.2	31	16.4
C16orf3	79.9	95	29.8	22.6	48.2	58.8	47.2	49.3	53.6	63.1	29.8	71.9	138	82.2	69.8	53.1	92.1	145.6	12.3	72.1
C16orf45	446.1	640.6	524.3	1233.4	1034.5	659.9	893.1	1321.5	1515.4	543.2	1191.1	1341.5	888.4	788	1034.3	645.6	849.2	961.3	762.8	685.7
C16orf58	409.2	366.1	351.45	332.05	386.3	485.5	651.65	618	549.4	602.45	487.4	527.15	541.05	488.8	412.45	664.55	371.9	621.05	522.45	557.25
C16orf59	15.1	26.6	27.2	32.8	23.3	18.1	26.1	20	9.3	15.8	17.1	23.9	8.2	9.8	8.4	7.7	16.8	22.6	19	21.5
C16orf62	509	533.3	401	296.7	387.9	583.8	684.3	650.8	736.3	721	535	531.5	517.4	562.3	697.5	756.3	486.9	440.8	571.5	583.7
C16orf70	5.7	12.5	7.6	16.6	6.8	5.4	4.9	12.8	17.8	8.5	9.8	4.3	16.4	11.7	8.1	4.8	6.3	10.3	5.1	4.3
C16orf71	8.6	6.4	15	55.2	5.2	24.3	81.9	20.8	52.4	38.5	11.7	5.4	46.3	3.9	32.6	24.1	9.4	11.9	4.1	21.1
C16orf80	997.9	814.4	954.3	549.7	475.8	847.4	1027.3	1248.6	1175.6	643.1	1209.2	1325.3	1415.9	1645.7	1799.4	1181.1	1409.5	1008.4	1271.6	770.9
C16orf95	103.95	89	121.9	107.4	70.15	76	117.4	151.9	132.8	158.35	51.95	164.1	125.45	131.95	112.1	69.9	209.65	82.15	60.2	99.9
C17orf53	57.3	13.9	132	20.5	41.2	32.2	28.4	19.5	27	16.6	30.9	27.2	51.7	16	41.8	20.4	51.8	23.9	30	71.2
C17orf59	72.8	171.3	128.1	22.1	63.4	79.9	95.6	272.3	144.6	167.9	116.7	130.7	150	226.4	146	181.1	227.4	196.4	127.2	112.2
C17orf62	536.2	569.4	299.8	570.4	416.8	305.3	449	553	495.2	401.6	422.8	564.9	577.5	580.1	350.5	624.5	600.1	367.6	278.3	554.8
C17orf70	316.5	247.3	307.7	231.9	258.9	266	266.2	291.4	296.6	198.4	241.8	306.4	173.1	356.7	292.8	191.8	320.3	288.2	271	362
C17orf75	23.6	25.4	19	2.1	2.7	0.9	8.1	1.5	16.3	22.2	33	29.8	21.8	36.8	60.3	35.1	59	3.7	25.1	22.3
C17orf80	12.7	17.1	13.2	5.8	5.5	25.1	58.8	57.1	23.2	18.4	27.2	79	95.4	44.8	21.9	32.9	46.7	23	67.1	19.5
C17orf85	841	379	443	533.3	495.5	355.9	527.7	232.6	387.6	408.5	390.7	411	415.2	252.5	317.7	200.8	204.1	416.6	454.3	240.8
C18orf25	37.4	51.05	47	50.15	68.45	48.75	38.3	43.8	39.15	25.3	62.4	57.2	8.7	47.3	31.4	22.05	71.4	48.15	36.6	65.35
C18orf32	14497.26667	13179.3	18464	13394.63333	10907.1	15378.5	12572.06667	12195.83333	11718.5	14185.76667	9160.833333	10418.23333	13298.66667	14004.33333	11166.76667	10251.8	14219.63333	10135.16667	9780.133333	12193.26667
C18orf8	367	428.8	446.5	473	428.2	425.9	334.8	392.7	440.1	477.1	386.5	490	338	404.6	396.3	388.7	472.8	447.7	340.6	487.1
C19orf10	991.4	1250.25	1003.5	1469.25	1558.2	1447.75	1615.5	1289.7	1350.9	1403.15	1754.35	2054.75	1742.95	2499.1	1310.9	2137.35	2238.9	1737.6	1625.05	1443.95
C19orf24	418.8	332.4	182.5	494.7	341.5	398.4	136.7	244.3	170.6	218	216.7	188.3	237.3	435.3	256	204.6	358.4	342	201.3	222.9
C19orf26	6.7	5.2	7.4	4.1	6.7	4.8	3.2	3.7	28.4	10.7	3.3	4.6	5.3	6.4	6.2	15.9	6.5	8.1	21.1	31.9
C19orf40	135.1	145	172.5	123.9	108.4	91.2	105.9	97.1	150.1	93.1	160.4	98.6	115	99.1	82	74.7	123.5	125.1	54.5	31.9
C19orf53	1326.8	1357.9	1698.6	1205.8	1065.5	1791.1	1312.7	1260.5	1146.7	1312.5	1755.5	1550.9	1764.4	2464.9	2519.4	1815	2983	1535.1	1682.4	1230.9
C19orf54	321.2	365.8	339.1	237.6	213.8	259.8	334.9	304.7	354.9	272.9	332.1	429.1	293	304.7	313.3	226	317	330.7	297.2	454.8
C19orf57	15	28.9	26.4	42.8	33.4	66	129.3	145	174.2	38.8	96.5	39.5	90.6	20.4	118.7	22.7	28.1	36.5	29	70.9
C19orf60	671.85	958.45	819.35	458.9	446.45	776.8	934.55	983.9	966.7	668	799.25	906.4	981.95	1144.45	923.8	645.75	1074.35	930.9	674.65	804.5
C19orf66	594.7	561.05	627.7	569.05	688.25	550	702.9	966.25	958.25	775.65	564.3	585.85	1000.2	1050.5	795.05	589.3	1072.55	727.65	864.2	675.6
C19orf73	38.2	19.4	42	23.1	40.1	36.2	17	55	22.5	50.7	82.9	23.8	13.5	94.3	9.2	52.4	26.2	100.1	39.6	19.1
C19orf80	5.9	6.7	6.4	15.3	11.3	1324.4	7.3	10.4	23.5	20.6	11.5	62.8	59	14.1	170.1	34.6	56.4	5.5	21.1	7
C1D	359.1	427.2	548.4	476.9	634.1	289.4	156.7	231.8	167.3	174.9	403.6	420.1	308.1	669.6	533	366.5	991.6	535.4	399.1	283.3
C1GALT1	190.5	622.1	263.8	368.1	453.9	325.2	254.6	340.6	420.9	397.7	533.8	856.6	440.5	643.4	218	654.6	587.9	584.3	359	300.8
C1GALT1C1	554.9	1500.5	1122.6	507.2	864.7	968.4	794.7	896.2	1029.3	658.2	1520.1	1985.5	1314.9	1602.4	1412.3	1752.6	1646.8	1710.6	1563.9	1015.8
C1QA	2268.1	9475.7	3144.4	3261.1	3972.1	5617.2	7906.4	7917.3	6686.4	10446.2	6190.9	6846.4	6637.9	8024.8	4843.4	7431.7	9918.3	6949.3	5606	10140.4
C1QB	2221.7	13240.1	3249.8	3562.4	5714.9	7516.1	6846.3	6503.7	5757.1	12758.9	6915.1	6600.7	7254.9	7874.9	4483.3	10598.5	10656.6	9213.5	5574.8	11082
C1QBP	806	692.7	845.65	1917.55	1797.65	705.55	552.45	475.2	443.5	506.75	636.15	792.1	797.35	1066.55	901.75	1060.05	1684.15	803.6	839.7	616.85
C1QL1	51.35	75.4	100.8	80.55	88.5	80.4	73.5	112.7	85.75	92	120.6	96.55	66.95	71.4	70	50.75	73.15	103.45	89.25	80.1
C1QTNF1	715.6	596.7	690.4	1012.7	1249.1	883.5	1378.7	944.6	864.9	1103.8	1022.2	892.4	796.9	789.9	729	1251.5	566.9	1255.8	1097.1	707.1
C1QTNF3	266.3	502.5	140.4	202.5	687.6	100.4	951.2	1477.2	933.6	136	1508.1	574.7	360.8	454.3	1072.1	663.4	1288.4	1039.9	954.1	510.8
C1QTNF9B-AS1	174.6	35.4	142.9	210.4	201.6	148.4	62.3	103	110.9	28.7	265.1	133.3	113.4	26.1	80.2	162.8	163.2	140.1	29.3	162.8
C1R	6662.2	11364.8	6752.8	3445.2	5499.1	9660.7	9464.1	9531.7	10201.4	11360.7	8091.6	8376.5	9301.4	6705.8	7014.8	8499.7	6036.2	7529.4	8397	8291.2
C1RL	999.4	677.7	1494.7	383.5	815.7	988.7	435.2	523.3	520.4	491.2	538.9	750.4	698.5	572.5	495	815.9	495.9	882.5	783.6	658.4
C1S	9937.6	13648.7	13318.1	5482.7	9795.3	15056.1	15819.2	13540.7	13558.3	17219.4	9209.1	10804.9	13694.7	11142.6	9606.5	11081.8	9087.5	10577.9	10997	13019
C1orf105	138.6	119.6	155.5	172.5	126.7	81.8	99.4	69.4	135.8	93.1	152.6	180.1	95	83.7	166.4	74.4	132.4	175.3	105.9	82
C1orf106	179.3	63.4	154.3	98.2	100.3	43.5	73	50	60	96.7	86.3	59.8	69.6	76.7	88.7	11.8	85.9	163.6	88.1	28.4
C1orf109	102.8	66.1	183.9	331.9	171.2	85.4	35.8	83	69.3	56.8	126.4	99.7	64.1	56.3	179.9	67.3	89.6	56.1	125.8	60.9
C1orf112	114	122.2	32.7	11.5	28.2	214.1	73.3	98.4	113.7	49.6	72.2	92.5	46	89.7	110.9	109	93.1	81.3	91.5	68.9
C1orf115	453.2	505.6	877.4	166	399.7	388	508.4	411.5	344	424	414.7	243.5	493.5	429.8	1511.4	271.7	732.1	518.2	670.4	303
C1orf116	7.55	10.5	8.35	14.6	9.05	7.35	6.6	9.15	11.1	8.85	12.8	6.85	7.7	5.4	7.8	8.4	6.35	10.35	6.4	11.1
C1orf123	1131.3	857.5	1117.6	531.4	821.7	1213.2	1534.8	1583	1421.9	1227.1	1279	1330.7	1939.4	2154.9	1768.2	1263.2	2459.8	1359.1	1879.2	1176
C1orf159	104.2	119.1	73.2	171.7	133	101.1	105.7	233.5	137	242	103.4	139.2	84.9	78.4	75.3	81.3	118.1	38.5	55.3	210.5
C1orf174	588.3	634	590.8	673.1	531.4	467.6	565.3	451.3	506.9	405.5	471.4	455.3	386.3	559.9	577.6	380.4	778.3	409.7	414.3	540.3
C1orf186	59.55	85.4	50.6	53.65	51.85	88.75	49.45	54.6	115.6	62.9	21.5	37	49.15	47.65	44.15	55.3	107.3	83.7	73.3	62.4
C1orf21	119.5	150.6	231.2	15.5	33.7	118.6	131.6	134.9	63	57.4	105	24.8	118.6	88.1	229.8	34.5	44.1	86.7	153.5	85.1
C1orf216	590.3	497.9	383.3	688.8	551.1	821.2	674.1	587.4	610.4	428.4	761.1	863.4	563.1	774.3	649.6	758.6	544.6	870.6	973.3	548.1
C1orf27	275.7	244.7	287.9	438.9	465.6	355.5	290.2	316.8	305.3	255.3	246.7	217.3	204.9	242.7	265.5	362	319.3	264.1	183.4	265.4
C1orf35	184.6	318	219.1	189.1	105.4	386.6	248.2	319.6	395	205.9	124	198.4	227.3	335.6	309.9	169.6	303	226.4	204.7	278.9
C1orf50	230.9	249.2	211.7	143.7	134.1	261	220.7	109	129	134.7	219.7	254.4	223.2	432.8	290.7	174.5	529.6	119.5	198.7	141.6
C1orf50	188.1	278.6	356.4	212.9	257.3	310.5	273.8	164.2	150.7	234.6	280.6	336	218.4	470.3	331.3	258.3	655.3	297.7	254.7	209.7
C1orf54	2387	1417.2	1105.8	625.9	807.7	2014.1	2908.3	2299.2	2334.3	1968.5	2122.1	2339.8	2214.8	4240	1994.6	1923.3	4949.4	2220.4	2212.4	1964.7
C1orf56	116.8	74.4	49.9	97.7	59.4	42.5	41	51	56.8	194.5	68.5	49.8	50.6	41.7	22.3	45.6	21.1	81.7	47.8	71
C1orf61	150.3	133.15	160.35	168.7	190.4	106.9	66.6	100.2	69.35	87.1	132	121.15	48.2	69.15	128.45	21.15	110.7	128.85	88.85	81.45
C1orf68	20.4	20.8	42.9	52.2	81.85	22.3	28.5	38.8	21.6	22.2	46.95	42.9	19.15	21.65	24.65	19.85	47.05	23.55	14.55	54.35
C1orf95	181	161.8	298.9	310.4	223.3	280.3	751.8	415.3	348.6	306.1	284.1	309	655.6	228	331.2	129.3	207.6	504.7	379.9	311.6
C2	1306.9	2083.7	613	918.5	768.9	1916	4817.9	3292.8	3065	3382.8	2357.2	2064	2586.3	1908.9	1054.2	3243.2	1311.5	3070.8	2907.8	3819
C20orf195	4.3	4.6	18.7	9.1	4.7	22.3	26.3	4.9	5.2	10.9	54.9	38.9	59.4	6.6	4.8	40.7	31.1	80.1	41.5	5.3
C20orf24	2804.9	2943.1	2145.2	5160.8	3785.8	3246.3	3226.1	2859	2681.2	4075.6	3174.1	3156	2559.2	4327.1	2657.3	4052.4	4707.1	3360.5	2783.7	3224.3
C20orf27	331.6	238.05	233.9	124.7	151.05	131.95	307.65	211.1	224.35	209.4	177.3	157.05	206.7	167.6	163.75	241.7	166.65	118.4	234.2	164.15
C21orf2	119	194.2666667	116.3	135.0666667	100.2666667	187.1333333	135.3333333	198.7333333	191.3	158.6	89.23333333	124.1666667	129.5666667	102.2666667	60.83333333	156.7666667	134.1333333	74.93333333	68.06666667	205.7
C21orf33	820.45	1070.75	1895.8	615.7	827.1	1749.5	1241.9	1357	1319.4	1078.45	1084.25	1220.55	1046.8	1415.4	1614.85	1013.65	2549.9	872.8	1087.35	1317.4
C21orf59	564.3	601.2	451.3	504.9	509.9	1147.4	981	968.4	993.1	724.1	554.6	717.8	670.2	665.4	646.6	835.4	478.3	481.3	547.2	871.9
C21orf62	11	49.3	74.6	55.1	99.5	30.7	20.3	11.5	52	24.8	83.4	31	40.3	25.8	9.1	32.9	34.5	73.7	47.3	35.8
C21orf91	161.1	155.3	202	156.4	112.9	151.1	113.6	93.5	123	114.6	104.9	129.8	78.2	183.1	152.5	80	181.7	162.4	139	107.1
C22orf24	162.2	210.3	198	253.4	226.7	93.3	172.4	148.1	211.7	188.1	191.6	233.6	119.1	86.5	122.7	106.7	194.6	214.9	137.9	179.5
C22orf29	165.4	169.8	126.2	184.6	100.8	45.2	103.5	128.2	151.2	214.8	150.9	51.2	99.3	142.5	152.4	132.5	53.2	90	79.9	124
C22orf31	10.1	77.5	19.7	66.5	64	59.1	73.5	165.9	169.9	81.9	46.8	45.4	76.4	129	107.4	84	52.5	89.9	70.3	116.1
C22orf46	24.1	29	33.5	8.4	32.1	23.2	32.7	27.6	99.4	28.7	38.8	29.8	58	9.1	21	15.5	19.1	37.1	31.8	53.2
C2CD2	727.5	1060	1826.2	401.7	859.1	762.1	779.9	510.6	624.6	825.2	904.6	596.1	800.6	481.8	1568.8	385.1	434.6	418.9	1028.9	642.1
C2CD2L	128.6	189.9	135.6	113.4	118.8	132.5	137.2	114.35	130.7	166.6	172.55	112.8	23.6	96.55	101.95	88.35	44.05	106.65	161.35	171.95
C2CD3	379.35	340.1	271.25	281.35	306.55	233.75	242.8	314.1	299.55	252.7	361.5	378.6	217.55	207.4	225.2	223.2	226.85	361.2	301.6	303.9
C2CD5	1072.2	1299.2	1322.2	548.6	637.8	911.2	688.5	718.4	665.1	934	312.4	887	809.1	740.7	818.8	634.7	593	413	972.5	1004.8
C2orf27A	196.1	134.3	257.1	120.7	103.4	206.6	172.4	164.1	86.7	227.1	144.4	156.1	140.4	65.4	149.4	54	166	94.3	134.1	153.3
C2orf42	430.8	305.5	401.9	403.3	458.7	351.6	297.4	356.2	339.2	314	434.1	391.6	394.4	449.1	409	270.7	324.8	335.7	375	406.9
C2orf43	183.0333333	194.2666667	175.7333333	207.2666667	215.9	162.1666667	176.7333333	201.1333333	227.0333333	206.9333333	224.3	237.5	158.8	182.5	187.3333333	182.8	227.6666667	237	206.3333333	201.7666667
C2orf44	148.1	163.6	120.1	170.3	113.2	190.9	154.9	109.2	141.8	174.3	194.4	173.8	177.7	123.8	214.8	181.7	134	193.6	184.5	162.3
C2orf47	705.7	548.8	705.5	843.3	767	662	539.9	459.7	487.5	561.1	568.8	505.9	593.1	863.2	770.2	614.7	1247.9	439.5	653.6	517.1
C2orf49	186.9	164.5	197	188.5	180.5	143	135.9	124.8	147.8	160.8	164.1	138.7	134.3	195.2	91.4	119.4	140.8	42.6	126	175.6
C2orf54	61	101	94.2	158.2	96.8	59.7	94.3	53.4	63.3	75.2	32	47.4	84.6	67	51.9	23.5	49.8	91.2	37.8	77.1
C2orf68	151.85	152.5	234.3	107.5	40.85	214.55	330.4	270.75	277.2	142.05	159.05	311.75	307.95	184.15	269.7	137.85	163.1	257.2	269.8	325.3
C2orf72	39.3	112.8	37.4	67.75	56.35	26.55	61	78.85	32.55	59.85	25.7	49.7	60.45	38.15	17.85	26.25	27.35	23.65	20	48.45
C2orf83	55	24.5	33.1	12.2	51.8	12.8	49	9.2	61.5	41.5	29.3	51.2	36.2	11.7	17.5	17.2	19.6	13.6	33.3	38.7
C3	1927	1993.7	6170.6	1486.9	3986.6	5577.2	1801.4	2075.7	1663.7	1102.2	3157	4750.4	3605.4	4796.9	3258.1	2555.2	2412.2	3263	2959.5	4277.3
C3AR1	1160	3457.6	941.6	572.2	1144.7	2348.2	1875.6	1860.2	2193	2074.5	1906.5	2105.9	1725	2261.4	1230.4	3186	3964.3	2984	1741.9	2643.7
C3orf14	556.7	501.9	315.6	433.4	668.1	311.2	437.9	363.3	298.5	394	581.1	671.9	506.2	659.8	580.5	864.9	1198.2	882.4	603.5	392.1
C3orf18	226.4	240.1	301	60.4	38.7	498.8	396.3	362.1	317.4	315.3	224.9	287.8	340.8	325.6	249	308.2	230.6	266.8	266.3	320.5
C3orf27	12.2	10.9	8.2	11.8	11.4	10.8	35.6	10.8	13	12.5	9.8	10.6	8.5	7.1	7.2	10.7	6.6	8.4	8	15.9
C3orf36	24.7	13.6	27.3	40.8	13.8	20	43.5	26.6	37.1	19.8	8.3	33.4	12.7	12	18.9	6.3	3	36.8	37.6	23.6
C3orf52	54.9	24.4	19.2	169.5	192.1	7.9	5	8.4	6.4	12.9	6.2	15.5	31.3	14.9	18.5	7.4	36	27	34.3	5.7
C3orf62	895.4	846.6	812	884.1	674.9	908.1	835.9	796.4	944.3	887.4	1034.6	989.3	946.8	1365.2	1234.9	1047.3	562.1	959.4	945.8	1100.2
C4A	2217.4	1540.8	1440.55	820.05	725.4	2106.75	2640.9	2950.95	2530.75	2942.75	4772.75	3609	4386.9	4120.55	1528.8	1298.25	2743.7	2773.55	2809.4	4117.95
C4BPA	158.5	126.2	160.6	23.7	144.1	70.6	57.8	122	77.1	81.6	162.3	77.5	50.1	140.9	61.3	7.8	24.8	125.9	14	81.9
C4BPB	10.8	36	27.5	7.9	28.8	36.6	11.9	22.4	18.1	24.3	5	35.9	18.6	24.6	23.6	20.3	19.9	12	14.1	24.1
C4orf19	24.9	78.9	83.5	104.8	103.2	89.3	25.3	76	77.3	58.9	72.3	80.2	54.2	24.1	91.6	50	69.6	58.2	36.7	49.9
C4orf27	1107.5	1423.5	893.7	579.8	746.8	753.2	901.6	881.3	862.5	900.1	1120	1247.8	815.3	1274.3	1493.8	1033.7	1910.6	1318.1	862.7	913.4
C4orf29	110.5	158.3	151.9	235.9	172.8	90.2	94.9	201.8	154.9	194.7	148.4	102.7	40.9	102.8	73.4	62.3	100.1	83.2	88.5	140.9
C4orf46	6563.4	7183.5	11849.4	4220.1	4587	8275.8	5236.2	7058.4	7017.6	5735.5	6254.1	6549.1	7118.4	10760.7	8582.3	5558.3	11024.7	6684.1	6157.2	7540.8
C4orf6	52.4	90	34.5	59.8	91.1	32.4	9.7	14.8	19	47.8	30.4	51.8	49.9	40.6	42.6	23.7	43.9	20.5	31.4	43.7
C5	157.9	145.2	242.2	50.3	153.5	96.3	146.3	157.3	172.3	184.7	211.3	191.9	237.4	154.6	202.7	85.1	78.6	149	129.1	193.7
C5AR1	1254.4	885.5	495.6	2954.5	1390.6	666.7	782.9	928.5	783.8	1907.2	998.4	779.7	418.1	508.4	371.7	1301.3	396.6	1125.3	624.1	943.5
C5AR2	55.5	92.6	59.1	159.5	9	114.8	47.9	51.1	99.7	181.1	77.7	64	31.1	19.9	51.8	90.3	14.7	43.2	15.7	20
C5orf15	1557.3	1651.1	1496.7	1153.1	1319.7	1160.8	1264.9	1500	1602.4	1253.5	2285.1	2085.6	1368.5	1616.2	1655.7	1483.4	1741.7	2028.4	2436.7	1613.8
C5orf22	469.8	437.3	555.6	610.7	618.8	320.5	332.1	236.1	231.8	280.3	483.2	448.4	337.7	305.2	354.3	356.8	410.4	496.1	459.2	313.7
C5orf28	116.5	176.9	216.3	181.4	258.9	111.3	76.5	87.9	123.3	84.4	200.3	145.4	101.1	118.2	93.6	135.5	199.2	134.3	136.8	102.5
C5orf30	140.2	105.8	283	241.2	141.2	195.1	114.9	117.7	276.2	96.4	289.8	189	220.9	267.3	498.3	135.3	154.4	216	373	269.8
C5orf42	60.1	68.3	72.6	10.5	22.4	82	41.1	31.2	40.2	12.2	23.7	38.9	39.6	54.8	66	8.8	28	51.5	65.9	64.7
C5orf45	262.5	248.8	295.4	70.7	31.5	261.8	317	457	351.4	258.1	167.1	180.2	211.8	198.7	322	155.1	296.6	161.3	107.9	561.1
C5orf66	265.8	311.7	314.1	536.3	302.4	143.1	147.4	230.4	275.6	182.6	408.2	285.6	159.4	177.6	277.7	185.7	179	315.2	200.6	230.9
C6	268.1	359.2	1689.7	368	1243.8	1714	31	547.2	512.5	480.6	872.3	175	301.7	400.8	2407.2	303.7	620.4	301	131	383.5
C6orf10	38.1	15.3	28.5	9.3	8.5	10.3	2.2	7.3	49.7	10.5	25.8	5.8	7.3	15.9	57.2	2.5	54.3	35.4	9.4	29.7
C6orf106	251.4333333	353.2333333	246.3	332.4333333	334.1666667	416.1333333	313.4	311.4	290.3333333	390.4	234.1666667	165.3	182.3666667	105.4666667	177.5666667	230.5333333	137.1	184.7333333	208.2333333	292.9
C6orf120	535.6	369.75	633.15	421.25	515.5	433.65	425.3	328.45	282.5	475.95	572.4	578.9	662.35	636.75	631.55	629.2	592.95	608.65	612.5	393.1
C6orf123	17.9	101.5	46.8	33.6	61.7	13.9	52.8	55.8	74.2	38.4	21.1	56.9	46	71.5	123.9	40.5	84.3	73	69.4	97.5
C6orf15	137.2	50.1	47	50.1	37.4	42.5	42.9	44.6	24.2	96.9	54.1	34.6	27.5	33.1	10.4	27.2	31.1	37.1	35	45.6
C6orf211	292.6	492.1	506.9	261.1	305.8	218.3	184.6	200.2	230.4	307.7	328.5	421.1	351.8	554.1	376.8	320.5	523.5	428.7	359.5	320.4
C6orf25	17.9	81.8	69	79	99.2	44.6	77	53.8	79.4	46.4	59.7	68.6	97	27.5	13.8	29.2	36.1	95.8	49.7	70.3
C6orf47	257.9	330.3	311.1	322.8	264.3	379.5	515.9	484.8	345.9	452.5	205.2	449.7	368.1	241.6	206.9	308.1	347	419.5	373.6	415.9
C6orf48	2615.5	2591.4	3776.4	1958	1489.5	3552.1	2511.3	2699.8	2344.4	2372.8	2909.6	2863.2	3809.8	6372.8	4257.4	2230.4	4886.2	3790.4	3463	2609.7
C6orf62	624.3333333	621.7666667	697.2666667	686.2333333	660.5	494.3	683.1333333	623	724.2666667	533.6	558.0333333	658.1333333	619.9	588.1333333	469.0666667	760.6333333	501.0333333	535.1666667	567.7666667	818.4666667
C7	999.8	1194.9	3975.4	783.3	524.3	1712.8	50.1	2539.9	1474.2	914.4	1634.8	2471	2023.6	2064.9	925.1	1073	1272	2441.4	309.1	2804.8
C7orf25	100.6	132.15	153.75	114.4	74.7	106.9	133.9	80.95	113.25	88.1	89.6	131.85	131.7	108.65	140.9	141	190.55	119.95	145.6	107.6
C7orf26	330.9	288.5333333	288.4666667	270.0333333	380.6333333	188.2333333	273.8	273.6	285.8666667	268.2666667	197.5	247.8	266.4666667	251.9666667	244.7	256.9333333	260.9	231.0666667	314.8666667	293.9333333
C7orf43	255.9	112.4	48.8	440.9	118.9	132.7	149.3	218.4	135.6	123.7	127.4	174.9	88	265.8	57.8	150.8	129.8	112.6	95.3	214.4
C7orf49	551	680.2	607.3	582.5	583.7	847.1	613.4	502.2	521.5	512.1	853	635.6	597.6	654.6	771.9	894	741.2	733.7	537.3	649
C7orf55-LUC7L2	806.15	751.05	893.8	1017.5	956.55	774.15	538.7	830.15	692.35	632.8	755.2	827.35	601.65	539.75	616.4	666	489.5	728.25	741.65	889.3
C7orf63	358.4	205.2	187.2	70.3	67.2	108.7	73.3	120	115.3	230	130.5	114.9	57.2	114	93.7	79.2	88.8	39.5	68.4	256.3
C7orf69	11.6	6.2	8.5	9.6	11.1	20.6	17.3	4.9	12.5	15	7.2	6.3	16.9	8	6.4	4.1	13.3	7.7	6.7	7.2
C8A	18.4	38	15.6	17.9	19.9	80	19.3	23.6	36.6	22.1	123.3	17.4	52.3	70.8	13.5	17	21.8	28.3	17.5	18.5
C8B	86	146.2	116.2	128.3	116.9	80.2	63.9	41.5	57.9	97.6	149.2	154.4	54.4	152.4	139.7	73.5	177.4	163.9	90.8	186.2
C8G	4	2.9	8	5.9	5.1	9.5	7.4	9.1	2.8	7.6	5.4	4.1	3.4	2.8	7.9	2.7	3	8.2	3.9	9.7
C8orf17	75.5	47.1	32.1	49.6	83.4	42.7	22.7	84.6	86.8	99.6	49.7	66.7	61.4	40.8	70.7	35.9	53.7	61	94.8	35.7
C8orf33	443.7	580.8	661.7	1647.2	927.1	811.5	470.6	562.3	531.5	429.5	775.1	751.8	1020.4	839	759.8	887.9	763.2	977.3	683.2	589.7
C8orf4	194.2	74.4	193.3	228	152.1	70.5	42	63	124.8	251.2	85	202.9	55.6	37.6	48	37	171.9	100	103	53.2
C8orf44	86.4	126.4	55.5	87.8	73	95.9	62.5	82.2	71.9	89	58.2	110	75.2	126.4	84.7	81.5	64.6	75.4	64.5	109.7
C8orf44-SGK3	146.5	142.8	124.5	92.9	169.2	131	202.9	102.4	154.5	144.3	251.8	317.2	170.3	127.4	110.9	243.9	182.8	238.6	219.7	145.7
C8orf60	334.6	425.6	400.1	418.1	403.7	223.7	185.8	425.5	455.6	397.2	338.9	265.2	119.3	165.3	204.3	145.6	179.5	245.4	184.9	353.4
C9	5.9	22.1	22.8	31.8	49.7	18	2.6	3.5	8.6	6	44.6	11	37	7.2	18.3	6	27.6	12.4	6	31.4
C9orf114	141.5	90	104.5	322.3	177.4	142.6	307.3	217.2	221.3	284	219.5	175.8	164.7	193.7	206.2	204.4	217.7	169.2	179	228.1
C9orf116	35.3	40.85	53.35	13.85	36.25	29.25	31.75	45	39.45	34.4	32.4	41.2	23.3	32.5	40.9	33.95	34.4	48.45	22.45	32.6
C9orf156	156.8666667	194.7333333	148.5	169.3333333	160.4333333	241.0666667	166.7666667	186.7333333	224.0333333	213.2	179.4666667	200.1333333	215.6333333	204.8666667	253.1666667	214.1666667	228.0666667	226.0666667	156.4333333	196.5333333
C9orf16	784.625	580.575	532.4	423.8	445.05	615.05	957.7	700.45	549.275	551.6	865.85	621.675	889.4	1031.525	652.55	879.725	1068.4	900.05	749.025	724.75
C9orf3	697.8	806.7	401.7	453.9	417.3	295.1	689.2	468.7	484.4	661.8	719	438.8	489.6	697.5	711.6	571.8	742.3	643.3	865.1	656.8
C9orf38	113.6	79.1	76.6	36.8	50.8	38.7	10.5	70.6	9	93.7	81.5	79.5	38.5	6.3	23.4	11.3	7.5	56.1	45.5	31.4
C9orf40	161.2	74	190.3	105.3	72.1	89.3	71.4	52.7	71.5	91.2	106.6	106.7	121.8	166.7	141.1	170.8	154.9	93.4	160.4	89.3
C9orf53	9.3	21.2	8.7	20.1	14.2	4.9	12	43.5	11.8	22.4	14.7	10	20.8	23.1	12.8	3.5	6.1	8	9.2	6.9
C9orf78	491.5	576	413.5	596.8	665.7	720.8	633.4	673.7	642.3	579.9	553.1	407.9	498.5	754.4	529.8	506.3	520.1	466.7	458.5	531.8
C9orf9	158.6	117.9	189.7	145.2	125.6	142.1	186.7	196.4	157.7	167.4	182	160.9	116.7	210.5	206	124	159.4	108	95.9	139.3
C9orf91	231.6	152.6	234.7	218.5	220.9	113	163.9	129.9	182.2	131.8	196.9	184.4	129.4	133.3	166.5	104	139.9	171.9	169.2	124.9
CA1	178.95	150.75	83.95	136.9	132.4	60.8	68.1	97.3	103.8	88.65	145.55	79.75	66.2	64.45	118.65	82.4	77.95	61.6	128.5	103.3
CA10	2.1	6.9	3.8	10	6	41.5	2.7	46.3	8.1	16.2	26.7	4.5	35.4	11.9	7.3	22.1	4.9	5.5	5.8	10.8
CA11	321	120.5	153.5	249	166.4	562.4	536.3	728.9	482.2	143.4	207.7	295	516.9	301.6	368.2	446.5	158.7	293.4	325.1	321.6
CA12	426.4333333	504.0333333	494.8166667	188.3	276.4	273.1833333	365.5	217	190.6166667	724.4166667	297.7333333	453.7833333	433.0833333	288.65	244.5	662.6833333	264.15	228.1666667	339.7666667	422.4
CA14	166.1	211.7	220.7	132.3	177.8	37.4	114.9	92.5	113.9	126.9	188	228.2	112.5	72.7	162	82.6	219.3	249.8	164.7	31.9
CA2	520.4	12.4	147.7	78.4	96	60.9	162.2	40.6	72.6	162.7	115.5	143.7	65.2	217.9	75.8	94.2	65.3	117.1	109.9	93.3
CA3	24.6	6.6	2.2	46.4	69	28.9	30.8	13.9	1.1	31.5	264.9	3.2	18.1	30.5	39.9	38.7	10.2	9.7	22.7	5
CA4	49.65	138.65	458.05	204.15	116.05	99	84.5	81.35	38.8	109.85	75.7	63.25	56.35	38.95	101.8	33.8	75.15	106.2	39.75	66.55
CA5A	94.2	70.9	107.1	59	64.7	96.4	97.1	66.4	102.8	105.8	103.5	56.6	58.7	62.7	67.5	56.9	40	57.2	81.8	19.3
CA5B	36.75	99.4	34.75	45.8	75.15	68.15	151.55	81.2	66.95	103.15	84.35	92.55	131.1	21.55	129.45	100.25	57.25	30.4	74.2	118.2
CA5BP1	34.1	45.7	18.5	31	44.5	48	63.8	58.3	18.3	24.4	25.4	13	17.2	113.6	93.2	12.5	78.2	67.3	105.3	22.2
CA6	56.4	53.7	29	122.5	70.2	18.1	33.6	38.2	55.9	49.6	71.7	12	23.7	25.6	14.7	18.3	28.5	28.5	60.5	98.1
CA7	286.8	221.1	215	185.7	129.4	85.5	170.2	34.1	202.3	61.4	140.1	161.7	106.4	126	109.5	77.2	177.3	194.9	114.3	256
CA8	16.8	20.4	8.3	17.1	20.7	58.9	58	65.5	24.9	51.1	48	7.6	30.4	11.5	106.6	12.7	16.1	8.8	60	21.5
CA9	134.1	136.4	108.7	106	94.6	88.7	37.9	40.6	110.2	99.6	121.7	105.7	86.5	67.9	124.4	47	120.4	88.1	125.8	59.6
CAAP1	392.6	319.5	431.7	467.1	567.8	403.6	279.1	303	297.8	325.5	523.7	588.5	459.2	477.5	527.9	555.7	441	429.6	549.1	350.5
CAB39	1860	2491.9	1627.8	2188	1727.8	2334.7	2093.8	1855.7	1868.7	2133.6	2081.4	2557.8	2509.2	1729	2062.5	2623.1	1056.1	2571.5	1876.2	2370.7
CAB39L	17.1	55.1	159.4	11.8	35.3	208.3	127.5	69.1	43.7	75.4	39.4	7.9	121.9	106.8	277.6	108.6	153.9	9.1	14.8	35.8
CABIN1	578.35	478.2	432.5	384.9	360.45	523.6	631.6	711.85	651.05	535.15	579.15	495.7	505.4	426.45	475.5	434.4	295	655.3	730.55	760.3
CABP1	12.46666667	20.4	30.96666667	15.03333333	10.76666667	42.73333333	15.23333333	29.5	61.56666667	46.8	27.43333333	11.7	17.06666667	21.7	14.9	20.23333333	32.3	12	12.7	40.23333333
CABP2	9.1	8.6	7.2	18.8	7.6	7.1	4.9	19.5	47.8	12.1	8.2	7.6	15.6	12.7	7.3	6.6	5.9	24.9	6.9	7.9
CABP5	15.6	27.7	24.3	18.7	28.6	20.4	9.4	21.1	9.1	6.4	20.1	14.1	20.2	17.9	24.1	13.3	27.1	20.6	19.9	18.3
CABYR	127.1	140.1	103	144.6	151.4	78.6	80.5	82.5	100.5	125.5	118.9	104.7	80.6	115.1	159.1	52.2	128.6	109.3	140.8	112
CACFD1	493.15	450.15	336.95	355.15	276.8	322.15	418.45	413.5	493.15	407.2	471.8	399.6	298.95	462.45	419.8	351.45	362.75	425.45	426.35	456.05
CACNA1A	225.4666667	84.4	49.43333333	73.46666667	78.43333333	73.06666667	112.6333333	80.03333333	87.66666667	61.13333333	85.73333333	69.93333333	95.33333333	71.56666667	68.33333333	47.36666667	65.26666667	125.7333333	91.86666667	99.23333333
CACNA1B	14	18.8	7	19.9	20.3	50.1	7.5	25.5	49.2	19.7	17.6	4.7	7.9	6.8	10.4	10.5	5.3	13.1	10.2	65.9
CACNA1C	93	15.15	26.9	16.4	55.35	55.25	73.9	74.85	30.85	78.2	43.65	26.85	26.85	40	37.4	38.35	33.8	50.15	106.45	88.2
CACNA1D	63.15	62.65	72.55	48.25	70.65	43.1	58.65	84.35	133.35	78.3	67.9	79.5	37.4	25.4	65.15	65.45	36.65	67.15	74.55	82.1
CACNA1E	25.3	17.9	20.8	18.3	24	18	14.6	17.9	29.1	27.8	11.6	8.4	42	16.8	17.2	9.1	36.5	13	14.7	24.5
CACNA1F	15.9	32.5	31.5	27.3	24.9	18.9	15.6	15.6	19.3	18.4	23	17.7	55.2	19.2	23.1	22.3	21.9	30.3	21.6	34.8
CACNA1G	17.64	15.74	17.44	20	22.36	24.62	12.7	19.3	26.4	30.66	23.38	19.12	20.66	25	12.78	15.68	16.06	45.78	16.26	22.3
CACNA1H	17.8	21.7	9.5	16.7	22	10.3	16.9	10.7	22.8	15.6	10.4	14.1	24.5	11.9	13.2	6.8	18.4	13.6	14	23.5
CACNA1I	109.2333333	128.6666667	97.5	85.3	106.8666667	106.0666667	108.8333333	95.4	97.86666667	156.3	129.2666667	91.66666667	99.63333333	101.4333333	102.1666667	99.43333333	106.5333333	118.9666667	108.2	162.1666667
CACNA1S	35.8	94.6	14.2	23.1	26.8	84.3	14.7	34.8	14	22.2	253.2	22	14.3	69.1	33.1	13.9	58.9	28.5	14.5	13.4
CACNA2D1	50.3	17.6	87.8	97.9	128.8	106.6	71.9	35	42.8	21.9	94.3	68.8	78.6	77.8	79	74	57.9	77.2	75.5	28.4
CACNA2D2	113.1	96.8	81.2	76.8	14.9	102.2	114	125.9	94	80.4	107.6	73.5	118.5	122.5	111.5	101.6	126.9	180.3	132.2	87
CACNA2D3	106.2	66.4	52.3	15.6	14.8	5.4	71.9	72.9	69.2	13.9	51.1	49.5	177	239.4	14.7	50.1	177.7	77.3	92.5	63.8
CACNB1	158.8333333	139.5666667	173.4	158.5	180.3333333	160.7	119.8	247.5	293.1333333	192.6	228.7666667	169.3666667	132.6666667	98.6	112.0666667	80.16666667	90.36666667	179.7	121.3666667	232.1666667
CACNB2	64.86666667	75.5	69.43333333	36.7	69.43333333	112	55.76666667	29.66666667	52.7	58.3	56.26666667	34.86666667	98.63333333	104.1	67.13333333	20.8	27.43333333	47.73333333	57.66666667	83.4
CACNB3	171.1	167.05	165.95	105.9	88.85	161.4	193.7	205.95	209.25	128.7	113.95	56.1	191.3	220.15	192.65	102	123.6	59.8	212.2	138.4
CACNB4	38	17.9	12.2	21.5	21	14.8	62.8	13.2	12.4	12.5	12.5	12.8	34.7	8.1	13.6	12.2	8.7	16.9	11.3	19.2
CACNG1	36	34.2	6.2	7.7	6.1	13.5	12	42.2	38.1	29.9	47.9	30.5	22.7	33.2	23.4	7	32.3	28.8	4.6	19.9
CACNG2	36.1	16.2	24.6	28.7	55	45.8	26.3	50.4	26.4	24	54.6	20	21.2	63.8	43.8	18.5	86.3	47.5	10.9	31
CACNG3	17.2	14	8	9.8	12.8	11.3	6.5	6.9	16.6	26.3	10.4	7.6	12.6	7.1	12.3	20.6	6.3	13.3	6.1	11.5
CACNG4	298.6	101.85	274.85	210	224.9	205.5	292.55	89.15	101.55	87.75	194.05	314.2	253.55	181.4	196	66.25	345.05	300.85	145.75	296.1
CACNG5	26.1	20	55.8	19.7	23.3	17.3	19.7	103.8	70.3	62.4	39.7	9.3	14.5	6.6	15.1	9.8	12.2	41	14.6	17.5
CACTIN	326.4	245.9	269.5	415.2333333	376.8333333	378.5	319.1666667	293.8333333	348.2	328.6666667	237.1	255.5	227.5	221.0666667	259.0333333	202.8333333	181.7333333	232.5666667	268	248.8666667
CACYBP	521.8	536.075	666.175	537.975	781.375	758.1	532.175	542.725	513.825	451.625	734.5	644.925	711.525	909.475	926.875	680.525	1011.75	711.275	732	577.65
CAD	442	231.5	393	412.5	336.1	366.5	468.2	498.8	472.3	515.6	413.8	549.6	371	258.4	313.1	484.1	223.9	352.3	444.1	655.8
CADM1	539.3666667	788.6	332.2333333	154.0333333	206.3	203.9333333	2198.6	259.3	212.6333333	344.4666667	653.6333333	731.7333333	390.1	479.6666667	587.0666667	480.2	234.7	787.5333333	1631.066667	593.4
CADM3	113.675	367.575	105.75	89.5	209.9	213.45	192.7	138.875	105.275	226.925	296.9	311.5	179.65	121.65	228.575	157.675	137.9	195.725	166.35	311.825
CADM3-AS1	12.5	32.1	25.9	9.4	12.9	21.5	18.9	28.3	13.4	15.3	11.2	15.9	6.6	6.8	30.4	6	15.8	20.8	7.2	17
CADM4	14.825	9.45	5.6	14.625	16.725	11.45	19.125	14.975	25.075	20.6	11.9	14.375	17.3	8.15	19.6	12.775	13.625	18.325	7.525	15.275
CADPS	42.4	59.2	50.2	51.1	70.2	55.4	28	49.6	24.5	33.9	18.4	56.8	52.6	34.1	67.9	37.6	49.3	72.5	15	36.5
CADPS2	730.8	609.2	1000.1	399.4	516.2	684.8	366.8	664.8	651.8	580.4	729.7	1063.7	922.4	790.6	518.3	564	661.5	836.5	952.3	643.2
CALB1	23.55	13.45	38.7	56.15	34.3	25.45	17	44.7	38.15	23.05	25.3	42.3	41.95	33.2	18.85	28.4	13.25	32.6	25.85	20.25
CALB2	83.9	67.2	639.6	116.9	453.5	284.4	95.9	129.2	102.3	134.3	308.1	167.1	226.4	368.9	1337.9	75.7	312	260.2	208.5	146.8
CALCA	33.975	31.05	28.05	104.475	94.7	17.85	13.75	31.4	40.475	62.925	30.9	35.475	22.925	31.75	29.625	18.95	24.5	24.4	35.325	24.25
CALCB	82	29	49.6	53.7	26.9	10.3	2.4	41.8	25.8	37.4	66.6	58.8	70	53.4	47.6	36.4	52.9	22.7	67	34
CALCOCO1	1475.3	1371.7	1510.1	771.8	1051.6	2134.3	1503	2415.5	2424.2	1993	1601.6	1516.6	2126.5	1338.5	1792.2	1393.8	888.4	1557.3	1131.3	2121.9
CALCOCO2	1324.5	1753.5	2327.6	1574.3	1926.9	3413.5	1616.3	1776.8	1875	1731	1523.3	1712.3	1725	1663.2	2336	1837.4	1566.4	1409.5	1874.9	2139.9
CALCR	74.5	96.35	24.8	72.8	63.65	41.15	39.15	41.75	65.45	32.55	79.1	12.8	40.8	37.65	58.85	10.75	64.8	65.35	36.35	60.1
CALCRL	694.55	225.6	1089.6	313.65	660.35	2201.85	653.9	409.9	445.9	449.8	674.65	515	538.05	309	777.75	416	424.25	420.75	687.3	273.1
CALD1	1516.575	974.3	1100.475	434.025	784.95	942.5375	1243.0875	923.6875	926.275	944.5	875.5625	800.0875	825.8125	670.325	795.25	682	737.35	731.1375	1047.55	873.425
CALHM2	916.25	1527.5	929.35	379.55	562.2	1306.15	1831.25	1826.65	1589.8	1649.5	1494.4	1223.5	1556.4	1492.25	1766.5	1568.5	1349.5	1747.2	1701.45	1244.7
CALM1	127.1	137	388.1	103.6	148.7	218.9	162	101.6	210.5	145	451.6	303.2	275.8	215.5	439.9	460.1	281.1	277.3	401.8	133.3
CALM1	2948.722222	4268.411111	3342.766667	2941.266667	2415.166667	2721.6	3991.788889	3276.944444	3314.933333	3163.766667	2965.788889	3044.833333	3174.977778	2888.3	3005.555556	3234.022222	3221.233333	3040.3	2913.733333	3583.488889
CALML3	116.7	129.45	54.65	71.85	77.05	51.6	56.45	49.3	89.4	80.5	47.4	59.9	94.8	50.5	88.25	63.15	103.35	112.6	49.7	131.05
CALML4	244.05	357.5	151.8	144.3	114.25	146.35	249.4	151.55	169.05	154.7	176.8	220.45	185.3	352.85	318.4	292.65	792.9	334.05	217.85	321.75
CALML5	17.7	13.8	18.7	79.3	13.7	13.3	49.8	14	51.4	11.7	58.8	41.7	63.7	29.7	19.8	37.1	57.4	56.2	46.9	46
CALR	1886.833333	1565.8	1521.533333	1683.333333	2613.6	1399.433333	3392.433333	2047.766667	2174.333333	2718.133333	2060.5	2007.766667	2199.366667	1248.966667	1125.366667	2420.833333	1570.233333	2747.733333	1986.5	2512.166667
CALU	1178.3	1175.2	875.175	1293.675	1440.55	1600.425	1814	1275.075	1399.5	1973.775	1571.95	1245.2	1549.475	864.25	933.725	2454.675	747.625	1549.8	1927.65	1633.1
CALY	20.9	6.3	10.8	29.2	45.1	37.1	10.6	8.5	12.9	10.2	52.8	6	15.3	29.1	8.4	18.2	6.6	7.9	7.9	33.9
CAMK1	188.3	222.2	425.2	202	323.6	323.7	268.3	187.7	279.6	265	234.3	220.1	197.4	235.1	306.8	136.8	413.1	260.2	217.5	255.9
CAMK1D	188.2	255	127.9	171.3	209	123.6	125.6	230.4	279.9	216.7	184.4	84.2	113.2	95.1	87.9	88.5	95.1	171.5	129.2	338.4
CAMK1G	64.75	84	109.75	102.95	116.7	74.25	73.95	78	59	75.25	94.35	62.8	85.35	34.8	79.75	66.85	143.05	115.65	94.6	85.6
CAMK2A	19.9	10.65	33.6	41.2	22.9	49.95	41.4	14.4	23.05	18.55	76.8	29.35	40.4	38.05	91.1	18.55	27.4	64.55	64.75	30.85
CAMK2B	100.98	110.08	81.04	95.8	108.26	69.88	86.04	77.64	88.18	90.6	145.76	92.22	86.04	57.72	97.96	68.12	82.62	127.56	94.96	90.28
CAMK2G	301.5	308.9666667	293.4333333	357.2666667	211.9	245.5333333	287.9	350.6333333	357	301.4	349.9333333	222.1666667	334.5666667	264.0333333	408.3	223.4	224.3	326.1	353.7666667	336
CAMK2N1	2551.5	920.4	745.9	489.5	891.6	1047.3	1397.7	662.4	597.9	791.9	918	305.8	571.1	551.2	1653.5	657.4	390.8	571.8	1536.4	561.3
CAMK4	91.8	75.2	54.3	48.7	115.6	19.8	17.1	57.3	84.8	64.9	95.1	95	73	78	71.5	31.6	40.3	86.1	95.4	64
CAMKK2	358.3	497.7	509.4	599.3	420.675	273.2	557.375	399.825	405.75	454.95	723.6	594.45	400.15	378.7	465.2	325.2	480.475	391.1	534.7	523
CAMKMT	113	144.3	118.7	163.6	171.3	91.5	74.3	155.2	119.6	102.3	148	113.4	51	169.1	124.1	46.4	129.8	133.4	133	61
CAMKV	154.4	150.2	176.6	210.9	152.5	81	164.8	112.3	154.1	145.6	169.8	151.8	104.8	166	139.2	132	131.5	169.3	144	121.3
CAMLG	1249.9	1575.1	1709.2	599.7	806.2	2507.3	2042.2	1725.7	1754.3	1529.6	1212.3	1316.2	1524.3	2290.7	2353.9	1045.8	2576.9	1399.6	1736.3	2110.6
CAMP	15.8	25.9	32.8	186.8	36.9	86.5	13	23	32	32.7	45.5	37.1	15.7	34.9	32	26.3	42.4	35.2	21	27.3
CAMSAP1	214.98	188.54	185.36	257.6	199.84	121.08	166.88	219.16	234.34	181.18	291.62	228.56	166.7	137.86	216.02	174.04	130.7	234	220.22	195.54
CAMSAP2	720.1666667	555.9333333	736.7333333	676.1333333	704.2333333	813.9333333	606.6333333	611.7	515.1	589.4	771.0666667	710.5666667	460.3	350	586.3333333	467.6666667	282.9	648.3666667	770.6	479.3333333
CAMTA1	40.8	47.1	26	11.3	41.2	30.3	43.1	40.4	10.6	22.6	58.3	10.1	20.4	4.4	25.1	16.6	4.8	49.3	55.4	31.7
CAMTA2	648.7	389.5	275.5	508.2	405.2	523.9	688.9	934.1	585.9	604.3	787.2	453.3	622.7	355	531.2	506.6	257.3	739	653.6	686.7
CAND1	504.3	409.3	572.1666667	501.8666667	473	521.7666667	357.4	308.8333333	322.6666667	305.8	451.7	519.2	408.0666667	377.3	527.9333333	416.3	296.1333333	399.0333333	647.5	306
CAND2	145.5	223.5	210.3	71.5	102.3	130.6	172.9	179.3	197.4	173.7	315.1	174.4	149.3	148.3	276.1	101.7	163.5	140.2	200.9	214
CANT1	699.4	571.65	479.85	813.15	685.4	595.45	740.7	587.65	522.4	768.9	884.45	1167.95	920.6	720.85	892.75	946.9	650.25	911.15	837.75	628.55
CANX	3317.533333	3326.8	4030.6	3967.066667	4053.066667	4713.933333	4005.9	3573.1	3646.633333	3488.133333	4057.966667	3788.8	4817.266667	2690.1	2850.433333	4952.733333	2626.966667	4201.866667	4224.6	4648.366667
CAP1	3553.6	4724.2	2658.5	4602.05	3426.45	5656.2	6224.6	5096.8	5389	5931.65	4067.85	4007.9	4780.95	3962	3398.95	5574.85	4036.95	4226.05	3795.25	6388.25
CAP2	99.8	135.15	140.1	73	191	139.9	282.9	96.5	100.05	65.6	352.15	85.15	97.55	145.3	401.05	128.9	138.9	190.7	267	124.55
CAPG	767.9	1833.4	394	566.9	208.7	1210.1	4838.5	2132.9	2040.5	3268.7	3341.8	3803.1	1717	2534.4	1219.6	3148	2742.1	4341.3	2206.2	3493.7
CAPN1	590.6	567	359	339.4	325.6	604.5	960.9	923.4	589.7	503.9	508.5	570	700.2	495.4	422.4	722.4	288.7	342.1	496.4	522.5
CAPN10	67.6	79.95	79.3	69.7	31.55	90.65	92.5	138.15	130.45	110.75	115.55	72.95	36.75	57.5	85	120.25	79.5	56.85	49.25	83.95
CAPN11	87.6	60.2	93.6	55.2	23.3	24.2	40.5	20	38.4	20.9	39.3	52.7	52.5	58.9	43.1	37.5	47.4	18	9.3	47.6
CAPN15	461.6	194.1	195.4	888	552.3	215.9	131.8	206.9	174.3	177.6	174	117.4	160.5	108.2	108.1	176.2	98.1	180	143	216.9
CAPN2	2787.75	3415.6	3773.9	3524.15	2790.15	2996.55	4031.3	3242.5	3284.85	3272.9	2678.2	2962.7	3375.7	2698.95	3029.3	3042.5	3473.6	3279.5	3338.55	3035.4
CAPN3	215.7333333	139.2666667	130.3	67.43333333	89.7	53.36666667	98.56666667	194.2	236.9	188.3	278.0666667	56.1	82.7	108.7333333	76.03333333	64.46666667	62.63333333	59	63.53333333	249.8666667
CAPN5	127.2	123.3	51.4	120.5	69	121.5	142.7	124.4	144.3	107.9	130.2	97.2	144.3	97.2	119.3	33.2	132.8	145.6	120	155.6
CAPN6	16.9	8.066666667	24.76666667	10.13333333	13.13333333	12.86666667	51.06666667	35.43333333	51	10.96666667	42.46666667	18.83333333	27.66666667	34.16666667	16.93333333	20.1	15.16666667	45.8	127.5333333	13.7
CAPN7	330.8	282.8	498.5	292.2	282.5	672	409.9	361.1	405.5	333.35	419.15	450.5	626.7	440.4	447.55	570.35	431.2	558.9	536.25	366.7
CAPN9	27.6	75.9	70.05	41.95	90.6	53.6	46.45	29.15	59.2	47.15	75.05	45	58.35	66.9	72.55	29.5	56.9	97.35	68.75	36.8
CAPNS1	4970	6995.7	4324.8	4047.5	4600.8	6678.2	6835.1	7659	6351.1	6565.7	5675.5	5972.3	7449.5	5445.3	5731.8	6806.1	6660.3	5488.2	5372.4	7093.5
CAPRIN1	1718.6	1369.3	1649.35	1660.25	1747.8	1721.9	1500.9	1392.3	1211.5	1619.15	1768.2	1206.5	2160.6	1561.15	1914.9	2071.8	1410.5	1721.8	2352.6	1287.4
CAPRIN2	904.8	605.2	564.3	325	313.2	537.4	655.5	883.7	1056.6	779.2	558.3	555.4	493.6	489.3	450.7	564.5	368.4	591.7	560.2	856
CAPZA1	3898.3	4284.5	3465.7	4967.9	4316.3	2435.2	2471.2	2074.1	2151.2	2473.5	1770.4	2550.4	1903.8	2335.9	1575.6	2196.3	2668.5	2264.5	1820.8	2290.6
CAPZA2	1578.8	2218.05	1552.65	2418.55	1932.25	1572.65	1030.2	1067.7	1090.6	1283.85	1566.85	1433.65	1353.2	1858.2	1779.65	1591.75	2084.9	1806.6	1587.3	1539
CAPZB	2692.35	2792.675	1625.5	1794.4	1789.5	1690.35	3291.075	2497.7	2290.325	2460.125	2340.6	2242.55	2436.8	2141.65	2018.075	2813.125	2516	2346.65	2407.675	2449.25
CARD10	135.7	135.9333333	150.8	70.06666667	74.83333333	76.3	126.7	99.96666667	90.2	80	60.53333333	59.13333333	71.03333333	96.2	212.9666667	54.4	86.63333333	87	85.06666667	68.9
CARD14	84.1	94.85	45.05	46.8	75.85	64.2	54.9	89.8	98.65	37.45	95.05	91.4	70.75	44.6	67.45	109.55	95	160.8	65.1	104.85
CARD8	593.8	483	586.5	553.1	405.6	316.3	311.6	425.1	435.4	542.3	299.4	245.5	244.9	333.5	318.1	131.3	218.2	219	220.9	392.5
CARD9	59.7	24.9	48.6	21.9	69.4	39.6	120.9	121.9	215.7	137.7	118	119.7	48.4	98.4	24.9	99	83.4	37.7	84	96.8
CARF	21.9	54.8	42.7	20.1	33.4	45.5	38.6	37.8	66	48.7	57.4	57.4	53.2	52.9	46.9	42.5	56.4	64.6	23.2	52.9
CARHSP1	431.3	327.4	438.3	264.4	205.2	399.9	689.1	381.1	333.5	380.7	324.7	289.7	429.7	761.6	496.5	537.7	826	474.5	432.3	567.8
CARKD	1503.9	1618.1	968.6	1414.7	1215.5	1187.9	1231.9	1090	1139.6	1046.1	1503.1	1673.8	1315.2	1762.2	1850.7	1218.2	1853.7	1621.6	1406.8	1258.3
CARM1	426.7	310	286.6	417.2	468	480	423.4	492.2	549.9	320.3	426.8	432	420.5	377.4	279.1	490.8	204.1	370.2	438.4	448.9
CARS	1440.85	1949.65	1271.85	1942.4	1414.9	3099.55	2205.1	1699.2	1894.1	1898.5	1564.3	2029	1721.25	1600.75	1444.8	1927.85	1522.65	1635.5	1495.35	1651.55
CARS2	527.9	556.5	553.5	440.9	347.9	267.1	544	535.8	563.7	387.3	430.7	424.1	310.7	545.1	515.8	368	435.9	434.1	363.3	460
CARTPT	89.4	138.4	72.3	90.8	95.3	77.3	62.8	6.6	156.4	113.1	145.2	37	97	26.8	109.8	61.2	91.6	50.6	89	120.9
CASC1	4	32.9	27.7	16.1	25.8	14.2	14.9	22.8	34	38.9	32.3	7.1	4.9	14.8	66.8	11	16.3	15.8	20.1	26.8
CASC3	1137.8	1252.7	1301.3	1115.8	957.9	1243.7	965.2	1340.7	1145.1	1073.2	769.3	797.6	1234.9	728.7	1123.2	963.4	476.8	947.9	1008	1105.6
CASC5	10.9	17.5	22.3	18	21.3	27.3	19	53.6	54.1	9.4	13	2.2	4.2	22.4	5.2	3.5	17.1	37.1	7.8	6.2
CASD1	487.9	385.9	457.1	296.5	327	377.1	284.7	276	243.5	251.4	487.8	615	362.4	395.8	436.9	367.8	347.4	408.6	452.7	350.1
CASK	302.8	260.95	297.1	316.45	308	494.8	466.5	290.1	279.05	277.95	390.4	336.5	505.9	340.25	453.25	367.1	234.8	382	651.05	240.1
CASKIN2	313.55	177.4	302.7	132.15	170.15	260.6	284.8	324.2	204.5	360.75	122.15	152.3	182.05	81.05	176	176.6	145.25	136.5	216.15	161.85
CASP1	728.74	690.32	568.06	804.14	643.24	247.98	501.68	679.72	641.32	514.88	592.8	667.6	1012.42	1128	772.92	650.14	1689.44	771.04	844.46	666.88
CASP10	144.275	110.95	145.075	119.75	109.825	91.8	158.9	176.4	152.525	162.725	128.225	118.95	130.775	113.025	135.8	115.075	91.6	146.8	128.7	191.55
CASP2	81.54	78.38	80.08	95.78	101.54	43.72	34.5	58.2	64.72	75.76	96.66	67.74	55.3	49	75.14	47.14	59	64.12	66.4	46.9
CASP3	380.1	355.8	225.6	258.2	258.1	453.3	345.8	299.1	462.5	385.5	403.3	695.2	360	313	317.4	376.9	307	386.9	410.6	306.8
CASP4	458.15	365.45	305.7	876.1	508.4	169.95	212.25	409.1	372.65	494.05	256.9	284.8	245.4	332.3	217.3	281.5	267.45	260.95	195.2	331.3
CASP5	46.3	36.8	26.7	162	35.8	37.4	29.3	27.3	20.7	45.1	68.9	97.4	16.6	75.1	44.5	67.2	135.9	42.6	59.7	27.4
CASP6	173.1	197.65	192	25.9	65.85	139.15	240	235.2	261.4	203.8	127.65	187.35	182.15	235.75	188.15	140.65	199.45	208.15	218.4	199.55
CASP7	511.9	591.5	569.3	355	700.3	420.8	411.1	534.6	487.4	525.4	536.2	459.1	345.8	466.7	303.5	379.1	736.7	463.6	463.4	395.4
CASP8	399.75	259.8	338.8	471.75	274.5	205.8	243.25	251.85	277.55	215.25	218.55	253.15	241.75	222.55	244.25	219.35	257.7	211.65	206.65	341.4
CASP8AP2	339.1	311.5	452	229.1	269.4	295.8	277.8	307.7	307	279.2	454.9	619.9	215.4	274.1	410.5	211.2	230	391.8	415.6	291.8
CASP9	552.05	453.75	391	323.35	327	530.75	455.7	613.15	714.05	797.65	428.85	569.2	513.3	503.15	391.75	404.95	571.6	460.8	378.2	599.05
CASQ1	112.3	89.7	52.7	106	78.2	78.4	42.6	67.4	80.5	76.3	780.7	76.8	40.9	81.1	61.1	52.8	77.6	92.8	62.2	43.9
CASQ2	30.8	143.8	235.1	30.6	42.8	118.6	382.8	149.8	76.9	124	502.3	96.9	103.2	112.1	546.1	53	153.3	119.5	209	120.4
CASR	61.15	83.55	78.8	101.2	89	39.3	64.4	37.75	50.65	95.35	83.15	72.1	41.4	61.25	68	66.65	64.8	74.4	60.6	62.95
CASS4	31.6	6	9.2	22.2	13	6.9	7	7	12.3	8.8	53.7	4.4	10.7	3.3	19.2	28.6	10.5	10.2	7.2	14.7
CAST	1201.925	1573.85	1673.625	1112.125	1268.975	2060.975	1692.675	1344.2	1406.525	1371.725	1338.4	1423.95	1399.875	1126.675	1583.875	1461.85	1225.675	1444.1	1571.775	1612.925
CASZ1	390.5	402.2	269.8	437.8	261.7	172.8	224.9	291.5	287.2	281.1	307.7	240.9	236.7	292.5	227	200.1	261.5	224	313.3	259.6
CAT	1019.066667	1288.333333	3640.6	500.6	1582.8	1913.8	1478.633333	1364.366667	1232.133333	2069.466667	1779.233333	1715.5	2720.166667	2149.733333	3608.133333	1898.033333	2394.433333	1753.066667	1718.5	1725.5
CATR1	3.3	5.1	3.2	4.1	2.2	2	3.2	4.8	4.2	12.8	3.3	4.2	2.7	1.4	3.7	4.4	1.9	8.8	3.7	15.7
CATSPER2	132.7	162.4	184.4	154.5	229.7	92.7	143.7	216.2	218	258.5	28	101.1	80.2	130.7	114.1	17	66.3	26.6	77.4	374.2
CATSPERB	56.6	50.3	43.5	107	86.9	54.9	22.5	69.5	44.5	77.7	68.9	55.2	18.2	16.5	74.6	12.2	42.7	74.2	51.1	65.6
CATSPERG	59.3	53.3	51.6	16.9	41.4	40.4	22.1	53.3	37.5	33.3	88	40	33.1	42.3	39.6	36	42.9	62.6	46.7	42.3
CAV1	3528.45	5512.9	4804.95	2707.95	3341.8	5508.1	5568.2	4847.5	5197.7	4256.3	3557.35	4021.6	4071.5	4222.55	5389.15	4278.65	4504.6	3928.4	3925.45	4929.95
CAV2	711.1666667	579.4333333	1193.833333	277.5333333	749.4666667	793.2	643.4666667	357.9666667	349.6666667	438.1666667	556.5333333	397.7666667	646.8666667	529.4333333	1298.7	608.3333333	641.4666667	482.5333333	794.1666667	460.9333333
CAV3	30.2	95.3	92.4	144.9	159	149.7	298.4	54.4	216.8	63	239.4	33.8	88	28.6	84.3	162.3	116.8	41.1	101.6	75.1
CBFA2T2	150.7	151.8	151.1	72.03333333	91.46666667	144.4666667	188.9666667	255.7666667	259.6	270.2666667	179.4	176.4666667	156.8333333	80.7	160.1	115.6666667	138.3	149.1	163.2666667	209.2
CBFA2T3	173.2	169.8	162.1	89.4	119.5	101.9	142.4	166.8	179.8	100.2	143.7	141.2	159.1	200.4	160.7	35.7	94.4	178.1	185.2	105.4
CBFB	1689.05	1757.6	1291.6	1747.1	1688.25	1983.35	1500.6	1319	1339.2	1422.9	1820.1	1782.5	1978.8	1799.65	1668.2	2052.7	1141.1	1816.25	1891.95	1851.95
CBL	52	49.7	139.2	110.8	51.1	76.8	46.8	24.2	37.6	154.4	51.9	45.5	23.3	69.7	28.6	59.1	135.3	56.8	30.7	30
CBLB	799.25	970.25	699.65	529.4	989.45	436.7	291.45	337.65	346.45	520.55	353.55	294.55	194.75	230.75	444.2	284.3	217.25	211.55	255.45	424.15
CBLC	7.7	9.4	14.8	11.4	9.9	30.5	9.4	18.8	7	14	6.6	14.7	7.7	8.6	14.4	9.2	13.1	5.9	10.4	13.5
CBLL1	57.1	55.2	77.2	121.1	95.5	46.9	31.5	55.3	45.9	33.7	42.5	33.2	42.7	54.8	51.5	71.3	45.9	76.6	71	38.8
CBLN1	13.9	24.4	110.6	17.3	16.4	49.8	77	34.1	42.8	66.6	51.5	27.9	34.7	34.6	60.1	50	14.3	66.6	40.6	37.3
CBR1	173.4	432.3	251.7	250.7	208.3	421.8	479.6	534.5	491.4	526.9	556.4	389.3	543.3	639.5	563.2	574.3	915.4	415.7	511.4	458.6
CBR3	338.3	2122.4	1109.9	134.5	345.3	611.5	1241.1	873.6	829.2	765.7	979.6	1107.4	1241.2	1254.2	2586.4	1480	2795.5	1066.9	1041.7	1314.4
CBR4	339.9	411.9	484.1	235.1	276.1	298.2	339.1	347.5	379.7	216.4	571.8	534.3	337.9	247.9	376.2	253.8	392.4	418	395.3	347.6
CBS	161.6	216.9	354.9	155.4	126.9	311.2	177.6	182.4	203	194.5	218.9	239.5	224.7	226.3	179.9	164.8	204.8	253.8	190.2	237.1
CBWD1	583.4	251.3	189.3	603.6	419.2	226.2	235.6	187.5	219.4	194.2	202.7	216.6	141.2	238.8	242.6	245.9	219.7	139.5	230.6	139.6
CBX1	1277.2	1123	1115.5	334.7	653.6	992.1	1100.4	1083.8	948.4	822.9	1074.5	1150.7	1178.7	1375.7	1266.9	985	1173	1214.9	1513	839
CBX2	16.5	13.7	13.4	32.8	16.3	5.6	7.7	8.5	15.6	11.7	10.8	7.7	11.3	5.4	7.9	5.1	24.8	9.5	8.1	8.1
CBX3	1767.1	1410.4	1664.15	1811.55	2009.8	1487.75	968.5	867.5	1112.15	1093.7	1028.4	1224.35	1030.85	1220.15	1090.2	1094.5	1621.3	1289.5	1213.25	1156.35
CBX4	137.9	133.4	75.4	19.8	113.1	124.1	152.8	199.4	151.6	156.7	223.2	197.4	152.7	166.3	98.2	142.9	89.9	187.3	256.5	201.6
CBX5	510.15	477.6	559.45	439.5	316.45	326.55	502.8	477.55	490.8	578.1	626	591.15	497.7	285.55	401.3	446.3	275.45	472.05	614.1	514.05
CBX6	940.1	1064.2	947	821.45	1056.15	572.55	1219.65	1342.65	1198.85	1130.3	1234.6	1469.35	1289.3	840.3	1176.35	1368	778.85	1277.1	1359.7	1143.5
CBX7	467.7	1520.1	1579.9	259.5	504.8	1130.6	1066.5	1363.2	1269	985.5	1382.4	1536.3	1610.5	1263.7	2753.8	1063.8	1289.2	1459.8	852.7	1735.8
CBX8	173.9	95.1	69	30.9	63	25.9	53.9	115.4	20.9	23.5	28.4	23.6	16.5	16.4	28	20.3	13.8	28.7	25.4	32.9
CBY1	574.8	787.2	914.7	241.1	333.4	1282.3	871.7	791.6	982.5	579.3	1082.5	830.2	1304.2	1428.9	1952.8	1150.5	1324.7	1082.5	922.1	801.4
CC2D1A	120.875	131.825	113.175	68.425	87.825	110.2	114.7	147.75	150.075	150.1	147.6	104.15	117.95	111.975	105.925	109.575	87.575	118.25	99.45	119.6
CCAR2	5.5	2.3	4.2	6.4	2.3	9.7	13.4	7.7	7.6	5.7	3.9	6.1	5.2	1.7	5.2	7.6	2.4	7.8	4.2	2.1
CCBL1	213.3	213	272.6	135.5	196.9	146.9	193.2	184.3	258.4	167.4	244.5	236.2	139.7	188	233.9	152.9	293.8	217.4	181.3	260.1
CCBL2	585.7	866.7	725.8	682.7	689.4	1151.2	774.2	720.1	742	534.6	666.6	589.4	1156.3	1288.6	957.2	828.5	497.6	756	690.8	648.5
CCDC101	301	347.9	338.95	289.3	316.9	359.95	320.65	261	305.9	195.05	274.35	259.55	283.85	335.9	430.6	237.15	370.65	266.4	168.5	279.15
CCDC102B	429.2	32.5	58.1	4.3	32	42.3	106.6	53.8	25.4	22.8	6.2	28.4	180	86.5	35	6.6	55	119.6	211.3	15.4
CCDC106	77.2	24.1	20.6	11.9	8.9	19.1	32.7	49.9	85.5	57.3	23.3	12.5	59.8	64.8	7.1	65.2	34.2	73.8	71.3	16.2
CCDC109B	881.8	941.5	615.4	1249.3	1171.3	551.5	739.1	569.9	401.3	655.7	664.8	700.6	732.2	995.9	872.2	975.1	1560.9	976.8	717.8	713.4
CCDC121	14.3	53.3	51.2	28.9	37.3	41.2	50.1	39.4	17.4	26.6	29.2	49.1	54.5	29.1	84.5	43.8	42.3	63	44	40.8
CCDC130	386.6	472.2	334.1	281.5	283.4	332.9	224.7	418.9	310.3	290.6	377.4	350.7	201.9	360.8	309.1	251.1	347.4	141.3	327	266.1
CCDC132	16.7	46.3	24.6	35.1	118.5	44.9	15.1	93.8	85.9	45.5	25.9	64.8	19.9	94.1	63.6	15.7	58	31.1	46.3	17.1
CCDC134	8.4	65.5	22.6	23.5	23.7	24.6	29.1	49.7	48.4	27.9	13.4	61.4	9.6	13	18.1	41	21.5	14.1	9.8	103.6
CCDC144A	3.1	23.1	2.9	6	5.8	3	25.1	5.1	9.2	5.3	15.4	2.5	31.3	1.3	5.2	2.4	24	16.4	3.8	2.5
CCDC15	89.3	98.1	74.8	45.6	122.4	127.4	59.4	54.3	128.3	129.3	84.2	80.9	109.7	69.9	94.7	113.4	81.2	96.6	127.1	91.4
CCDC169-SOHLH2	84.1	18.1	76.8	69.4	55.4	8.6	51.1	7.4	31.3	8.3	62	28.3	55.4	111.2	80.4	37	48.2	58.6	20.6	21.9
CCDC170	27.7	98.9	100.9	18.5	24	57.7	152.4	22.6	116.8	128.7	27.9	101.9	168.4	63.1	148.6	107.6	108.8	147.9	157.4	139.7
CCDC176	426.7	550.2	400.3	367.8	251.1	334	309.2	269.7	339.7	279.3	534.3	524.8	302.1	279.7	272.5	273.7	355.6	513.8	338.8	420.1
CCDC177	130.5	202.8	134.3	134.5	180.4	100.1	59.7	52.5	133.8	164.4	163.3	130.6	18.7	105.7	121.6	62	95.8	174.2	104.1	100.6
CCDC181	44.9	2.5	40.1	31.9	31.8	45.3	58.4	35.2	3.8	16.2	47.4	46.3	32	29.8	26.8	31.1	27.3	27.3	20.2	23.7
CCDC186	59.5	80.9	61	96	85.4	90.9	62.3	78.1	50.9	17.2	27.2	67	24.6	64	82.7	20.1	47	46.2	45.3	34.9
CCDC19	28.7	20.2	17.4	45.9	32.4	43.3	23.5	28.6	31.1	31	11.8	17.3	48.7	16.1	14.1	12.7	29.8	19.1	16.6	29.9
CCDC22	117.6	218.1	125.1	132.25	149.05	214.3	238.6	296.1	283.6	206.3	179.8	174	145.25	254.45	168.25	169.5	177.7	189.3	140.25	261.6
CCDC25	278.8	459.9	359.6	319	324.1	484.5	258.5	290.1	327.5	284.4	320.9	633.6	409.9	240.1	398.5	472.3	492.3	660.4	405.1	369.3
CCDC28A	998.9	1464.7	1359.1	486.3	590.7	1121.9	954.4	912.8	1057	949	1094.7	1381.2	1304.2	1306.5	1168.6	933.5	1687.2	1453.4	873.4	969.2
CCDC28B	129.75	25.7	32.8	34.4	33.05	79.1	227.4	153.85	240.15	143.6	92.3	61.25	131.75	117.25	74.1	134.6	85.25	39.45	148.8	122.2
CCDC30	55.4	86.1	73	41.8	71.4	62.4	44.6	81	102	68.8	40.3	38	45.2	38.6	48.7	36.7	71.8	56	44.6	71.2
CCDC33	106.5	100.1	119.7	151.6	109.6	120.9	70.8	74.6	73.3	100.6	125.6	48.8	83.4	35	71	40.1	104	123.7	44.4	65.5
CCDC40	101.85	75.35	62.85	58.55	123.65	77.95	73.65	25.9	143.95	68.6	80.2	49.2	82	41.2	92.35	55.25	59.35	106.65	74.2	87.6
CCDC47	673.3	677.9	738.4	1415.1	1327.2	772.5	510.1	634.8	608.6	602.8	520.3	547	377.4	317.4	545.9	478.5	295.5	390.5	420.2	742.9
CCDC51	410.5	521.7	459.4	271.1	323.2	581.4	513.3	504.6	498	378.2	646.2	560.2	520.9	645.7	668.2	588.4	674.2	539.4	534.4	442.4
CCDC53	725.8	1117.5	783.5	305.6	585.4	1124.1	1213.1	1121.3	1119.4	1098.4	996.8	1348.2	1331.1	1739.4	1299.5	1692.7	2882.2	1293.7	1197.3	1238.9
CCDC57	18.4	35.2	10.5	20.9	20	8.6	26.9	26.6	15.6	28.7	107.4	47.2	43.4	30	14.7	22.5	11.7	19.9	15.8	74.8
CCDC59	381	355.9	585.4	570.1	748.7	394.9	255.9	216.1	266.5	181	173.8	283.2	263.6	319.2	383	249.5	483.8	301.6	271.1	191.6
CCDC6	242.3	144.5	191.7	190.3	217	235.1	271.6	201.8	197.8	195.9	253.9	204.4	108.1	108.4	171.2	101.6	227.3	183.1	173	198.6
CCDC64	96.9	23.3	37.8	109	75.2	52	81.5	208	51.5	134.1	115.4	66.4	82.9	131.2	59.1	35.5	198.5	102.7	44.4	127.2
CCDC68	52.4	54.8	273.5	11.5	69.6	39.8	50.7	55.6	67.9	67.3	39.6	24	41.1	24.4	83.5	17.8	67.9	31.4	8.3	39.8
CCDC69	408.8	494.5	975.8	218.3	519.4	720.1	332.4	315	288.6	415.6	358.4	259.7	284.6	356.5	592.2	390.9	337.4	212	223.6	467.9
CCDC7	133.2	135	125.5	104.6	188.4	118.7	103.6	41.5	96.4	50.6	125.3	102	100.7	46	130.3	83.8	107.9	69	38.4	68.9
CCDC70	17.7	49.9	36.1	27.6	39.5	64.2	3.9	15.4	83.3	3.7	18.1	87.8	32.6	27.6	55.4	32.6	27.1	59.1	22.2	59.4
CCDC71	146	269.7	190.8	229.8	208.6	302.3	205.9	232.1	296	322.4	306.7	129.3	145.4	263.6	235.6	143.6	77.6	132.2	123.4	227.7
CCDC81	11.8	11.2	75.1	11.2	48.4	9.4	30	45.6	14.5	68.5	21.4	33.6	38.6	11.5	67.4	10.5	17.1	45.8	19.7	34.1
CCDC82	51.5	37.3	74.8	102.7	61.7	56	24.1	44.1	61.6	39.2	19.6	45.9	84	97.1	40.3	59.7	96.7	32	13.3	41.5
CCDC85B	338.2	326.9	274.8666667	166.6666667	172.1666667	225.2666667	393.0333333	249.3	190.7333333	200	250.2333333	308	315.0333333	516.4333333	331	302.9333333	374.2	301.5	287.1666667	183.2666667
CCDC85C	101.1	159.9	64.5	185.7	78.8	8.2	12.5	14	17.3	10.7	23.3	36.4	44.3	105.1	13.2	65.1	78.8	94.5	59.7	12.6
CCDC86	520.4	488.7	436	1970.2	1151.1	607.7	385.9	206	343.8	419.8	435.1	371.5	341.7	389.6	347.2	466.6	451.9	451.4	428.6	359.5
CCDC87	25.6	25.1	30.4	24.6	86	27.9	53.4	58.6	98.2	20.3	15	14.2	11.2	10.8	19.9	6.8	14.5	15	12.9	66
CCDC88A	101.45	70.65	56.1	60.9	100.2	138.55	185.25	109.6	161.8	155.75	135.75	70.9	92.2	91.55	58.65	151.9	55.8	60.65	125.05	153.3
CCDC88C	50.8	17.8	46.7	9	33	5.2	22.2	5.1	10.5	24.4	35.1	25.5	16.3	149.5	29.7	35.5	24.3	64.4	63.5	24.7
CCDC9	516.5	465.6	449.4	537.7	513.6	434.2	367.3	461	396.7	579.3	568.6	444.7	333.2	294.7	314.1	267.6	390.6	493.9	338.6	387.4
CCDC90B	1016.3	863.9	1102.3	788.2	1127.9	884.9	775.7	798.1	987.6	994.4	1328.2	1405.1	1319.8	1908.7	1417.4	1154.8	2261.2	1312.8	1196.5	745.6
CCDC91	272.3	272.4	563.4	116.3	343.7	262.7	156.7	229	233	195.6	356.4	416.3	252.1	316.7	353.9	275.1	329.4	429.8	398.3	265.1
CCDC92	1819.5	1199.1	1816.4	480.6	848.8	1979.9	2263.4	1555.9	1692.1	1269.6	1480.6	1683.3	2084.2	2001.5	2448.1	2055	1039.2	1619	2257.8	1414
CCDC93	258.8	332.2	236	214.6333333	157.1666667	178.4	311.7333333	289.9666667	287.4	327.0666667	267.4666667	218.5666667	187.3666667	161.8666667	261.5666667	222.1666667	136.6333333	247.3333333	222.4666667	362.1
CCDC94	118.6	156.2	132.3	126.2	129.4	245.6	214.9	284.1	283.1	147.2	211.3	179.2	323.4	404.9	305.7	268.4	206.6	155.3	193.8	156.4
CCHCR1	101.3	126.925	127.55	39.7	61.55	191.6	115.225	169.05	148.95	118.325	129.025	96.425	142.2	163.025	136.625	83.85	138	118.95	79.9	136.25
CCIN	29.1	16	20.5	24.1	14.8	12.8	24.3	26.6	21.5	15.7	31.9	26.8	23.8	23.4	27.3	7	24.5	27	8.8	24.3
CCK	5.4	7	6.7	74.5	33	4.9	55.4	17.4	23.1	20.5	10.2	21.1	7.8	3.8	15.5	9.9	8.4	57.1	7.2	13.7
CCKAR	15.2	16.3	51.75	84.4	18.5	31.25	69.65	38.25	57.9	38.7	90.75	29.85	60.25	40.6	25.7	25.85	29.4	34.3	37.15	47.95
CCKBR	99.9	134.8	72.8	139.9	129	80.7	89.7	55.6	88.3	68.2	114.3	69.1	68.8	83.3	84.1	68.4	66.2	92.7	56.7	64.8
CCL1	6.8	13.7	8.6	8.8	8.7	4.9	5.6	5.1	6.1	10.2	17.1	5.4	6.2	5	12.8	3.5	6.6	7.1	6.7	5.4
CCL11	58	15.7	89.3	114.7	73.6	68	61.4	57.7	11.2	94.5	107	75.4	17.3	77.6	86.9	14.1	51.7	96.8	57.1	10.9
CCL13	218.25	501.65	180.5	199.05	513.1	183.8	216.45	167.35	121.2	659.15	153.55	78.25	355.8	320.25	804.2	487.1	1234.35	168.6	245.45	208.7
CCL14	5104.3	2752.6	2236.2	756.6	1624.3	2073.1	5175.4	3809.6	2896.5	1374.9	1693.2	612.2	3277.1	3804.6	4242.3	1739	2188.4	1681.3	2787.2	1104.2
CCL15	60.9	42.9	65.9	71.4	38.3	77	32.6	9.3	6	25.5	39.1	25.4	41.8	61.3	49.9	7.3	28	46.5	4.9	9.1
CCL16	185.9	29.3	139.2	29.2	83.3	59.1	71.8	101.4	112.2	58.3	56.5	85.9	27.4	21.2	69.5	82.2	39.8	77.6	43.7	40.2
CCL17	14.6	17.6	11.2	10.8	70.7	11.5	10.8	7.5	31.5	19.6	13.6	8.5	15.2	13	12.6	5.8	25.5	13.8	15	6.9
CCL18	1956.6	1829.4	530.55	605.9	2379.4	456.55	2352.25	710.9	424.95	2784.45	2434.7	1246.1	394.65	850.4	1107.85	3512.85	1724.3	2218.9	1907.75	1164.4
CCL19	700.1	140.5	214.3	88.2	203	71.8	1432.3	393.1	312.1	600.2	479	714.2	564.3	3146.6	1238.6	1143.1	308.8	368.6	227.3	519.3
CCL2	2018.7	693.9	215.7	6953.1	2344.5	166.3	1386.7	4727.9	3685.2	4659	762.1	740.1	2712.2	2255.4	453.1	3921.5	1558.5	1112.3	2342.7	769.5
CCL20	14.5	6.4	11.4	3564.8	897.4	10.1	9.7	13.1	18.1	200.9	6.8	18.1	14.2	8.9	6.1	16.9	7.8	20.5	7.1	11.4
CCL21	178.6	102.8	30.7	139.5	30.5	86.2	219.5	80.8	40.5	195.2	89.5	92.8	34.5	408.3	64	40	19.7	73	97.9	61.5
CCL22	62.6	23.8	36.4	70	137	19.1	50.6	59.8	43.5	38.3	27.3	23.4	91	14.3	16.1	27.4	24.7	35.1	26.9	87.1
CCL23	341.3	139.85	363.65	66.6	138.1	79.8	33.55	58.15	59.3	123.55	28.1	45.95	48.5	160.5	123.75	171.6	160.3	93.85	41.7	61.7
CCL24	20.8	8.9	52.8	24.4	10.5	6.6	6.1	30.5	11.1	22.1	6.4	5	5.7	12.7	53.6	5.9	6.8	21.7	4.8	5.9
CCL25	19.1	150.4	135.1	90.7	26.9	36.4	86.3	73.4	104.2	89.2	55.2	44.8	18.5	17.8	5.3	12.4	24	18.8	6.7	111.1
CCL27	6.2	15.8	48.7	41.2	16.6	54.5	24.7	6.2	26.1	21	29.5	60.5	18.7	37.4	7.8	35.9	63.8	55	13.3	14.9
CCL3	657.6	214.3	204.6	299.7	1803	72.1	222.7	2651.4	2735.5	1620.3	597.4	643.4	163.9	714.8	121.9	221.9	395.4	585.6	461	233.7
CCL4	424.4	435	337.4	481.1	1417.7	110.4	425.1	2588.9	2294.2	1981.4	679.6	758.4	379.7	628.2	134.3	335	597.2	787.8	544.3	444
CCL5	436.55	255.05	95.25	74.55	500.25	76.1	227.25	297.15	274	154.55	187.45	287.65	211.2	651.95	109.9	77.7	177	145.2	270.4	182.1
CCL7	115.8	30.6	18.4	213.7	61.2	27.9	44.3	29.6	11.9	43.6	78.1	39.7	74.5	18.2	25.8	62.3	41.9	51	42.4	9.3
CCL8	927	290.3	348.3	300.4	1003	91.8	88.5	1161.6	911.6	873	321.9	148.9	310.6	439.1	310	249.9	929.1	287.9	457.1	147.2
CCNA1	102.9	10.6	67.4	109	98.6	48	69.2	82.2	7.5	33.8	91.1	85.2	4.2	13.1	39.5	48.1	50.4	122.7	11	8.5
CCNA2	116.8	112	86.8	82.95	108	34.8	98.1	36.45	83.25	118.75	56.8	157.15	36.45	115.05	51.7	80.35	75.45	108.9	89.6	101.3
CCNB1	123.2	153.5	69.7	67.6	105.1	57.2	146.4	117	115.7	184.4	118.7	199	74.6	122	111.1	139.2	167.7	138.8	144.5	165.4
CCNB1IP1	836.4	829.2	1022.8	572.5	507.3	1297.1	606.3	843.4	644.8	535.2	709.7	717.5	648.4	989.7	1314	451.9	1030.6	728.9	807.1	672.2
CCNB2	149.5	148.7	100.8	83.4	162.7	53.1	130.3	92.6	126.4	174.1	80.4	157.8	106.7	49.8	56.1	102.1	88	106.4	91.2	114.7
CCNC	1318.7	1228.8	1611.1	1612.5	1722.8	1122.2	761.5	640.6	662.4	697.4	1131.7	1200.9	791.7	1399.2	1098.4	942.5	1539.2	1204.9	1110.1	801.3
CCND1	325.1	647.9	211.95	799.85	365.2	318.85	364.5	400.8	412.7	359.3	405.4	452.75	366.3	157.65	286.7	315.25	172.55	406.5	514.85	446.2
CCND2	837.7666667	1054.633333	594.3666667	1047.6	827.5333333	1011.333333	667.3666667	863.0666667	874.8666667	951.3666667	1431.8	1540.033333	1115.2	784.7333333	563.0333333	893.5666667	500.1	1219	1046.333333	837.6666667
CCND3	1056.6	1100.2	1183.3	729.6	587.7	1650.7	1180.6	782.3	600.5	676.1	688.5	863.9	797.7	1621.2	1165.6	1437.3	949.6	1074.1	950.1	762.4
CCNE1	168.3	19.3	85.9	114.8	64	31	65.4	59.3	93.3	116.6	107.8	87.2	16.1	75.3	80	113.2	75.8	74.5	106.7	94.5
CCNE2	42.55	60.35	35.1	45.2	60.1	42.75	41.75	9.65	58.25	97.45	75.25	57.4	74.15	49.55	41.85	49.7	41.8	91.35	53.8	47.35
CCNF	114.6	103.65	61.35	26	55.2	50.4	68.55	97.35	111.6	64.65	25	72.9	29.1	80.05	39.15	32.8	30.2	51.6	29.05	86.4
CCNG1	1818.9	1442.9	3728.6	570.4	969.6	3227	1481	1470.6	1252.8	1080.7	1599.7	1864.1	2098.6	2160.2	2577.5	1178.6	2175.3	1719	2006.1	2232.9
CCNG2	407.5333333	522.7666667	994.9666667	178.3	238.8333333	889.2	606.5	481.3	435.2	625	508.1	435.7333333	722.9333333	723.7333333	953.5666667	381.6333333	698.7333333	837.9666667	895.6666667	578.8
CCNH	907.1	994.8	1190.4	1149.2	1382.7	1276.1	808.7	774.2	782.8	977.6	1106.2	1292	876	1238.5	1275.5	850.3	1248.6	1095	954.4	931.8
CCNI	6473.95	6556.85	9185.75	4667.1	5256.55	6814.7	6672.65	5854.45	5646.05	5689.2	4560.8	4575.75	5569	5262.45	6111.55	3875.25	4071.55	4230.9	5452.45	5682.2
CCNJ	181.4	149.7	118.5	265.4	135.7	92.7	102.6	120.6	133.2	101.9	94.3	83.3	122.1	76.9	92.2	110.9	58.3	147.4	116.4	136.5
CCNJL	77	120.3	87.1	267	165.4	63.1	49	135.9	127.5	117.5	87.1	106.3	129.5	22.9	94	80.9	91.2	130.3	118.5	68
CCNK	13.6	19	20.5	22.9	21.8	42.7	11.4	82.6	19.7	19.4	20.2	6.7	9.1	11.2	18.9	11.1	15.2	22.3	11	21
CCNL1	1743.1	1031	1116.3	2299.1	3859.2	1283.7	603.2	5354.7	6074.2	2823.8	886.9	937.5	549.9	1136.6	715.9	617.5	454.4	820	729.8	978.7
CCNL2	640.7	307.4	398	312	361.2	616	748	829.3	944	903.8	236.3	361.5	351.4	406.3	263.6	245	226.8	202.8	234.3	696.7
CCNO	131.5	99.6	63.8	126.7	89.9	117.8	163.8	142.3	128.5	129.8	227.1	142.7	95.7	116.9	77.6	81.6	104.5	171.4	155.9	161.4
CCNT1	61.4	191.5	224.4	175.2	333.4	250.1	268	150.9	278.8	290.9	124.2	111.4	87	101.8	53.2	122.4	131.1	57.3	58.4	278.9
CCNT2	235.3666667	165.9	244.9	255.9666667	191.1	161.8333333	115.6	132.1	112.1666667	152.2	153.5	172.9666667	119.7333333	100.4333333	144.3	99.23333333	166.9666667	156.4	190.2666667	165.7666667
CCP110	349.5	284.7	450.5	483.8	374.8	361.4	227.5	307.1	215.2	271.6	323	418.7	227.8	260.7	244.3	175.6	220.5	205.3	263.9	414.3
CCPG1	183.5	165.9	397.9	175.1	212.7	159.7	132.2	158.7	148.3	78.6	209.1	185.7	188.6	170.6	183.9	177.3	209.7	228.9	245.9	137.9
CCPG1	395.525	595.85	560.825	668.35	661.925	590.075	520.9	380.3	383.025	309.9	792.475	655.25	555.475	415.65	591.575	633.9	475.65	919.975	720.4	458.725
CCR1	937	1249.95	613.3	2045.2	963.3	751.3	1473.25	1213.8	1151.35	2218.8	1336.05	1114.45	1352.65	942	615.1	2519.5	1111.3	1585.45	984.8	1209.3
CCR10	102.6	94.8	74	69.3	43.4	116.9	157	111.6	145.4	74.5	116.3	100.5	122.7	143.5	98.9	56.1	142.3	87.4	116.6	78.7
CCR2	194.8	154.15	104	328.2	164.05	68.9	92.5	157.35	130.1	192.9	133.75	151.45	284.5	272.55	166.75	275.65	177.6	207.3	173.75	124.85
CCR3	15.5	36.1	8.6	106.8	69.5	15	8.9	57.4	9.7	27.6	52.7	24.5	82.3	28.3	42.5	23.1	79.9	96.3	69.1	22.4
CCR4	117.5	99.1	78.4	131.7	151.5	61.6	45.7	28.9	80.7	56	187.7	88.4	105.7	52.1	69.1	60.3	50.9	148.7	92.2	50.2
CCR5	307.8	228.1	92.1	468.6	345.3	190.8	378.2	455.1	406.9	396.9	649.9	548.3	361.9	263.1	133.5	540.1	315.5	697.8	287.7	356.8
CCR6	45.1	37.5	33.2	45.2	64	26.4	19.9	30.5	42.6	29.3	65.6	29.1	40.4	130.9	77.9	19.3	46.2	61.1	16.6	48.1
CCR7	413.9	118.6	95.9	125.6	219.9	31.4	113.8	101.3	126.7	105.2	136.7	122.3	92.1	462.7	128.5	65.2	124.5	153.1	88.3	116.4
CCR8	64	81.7	61	50	91.3	68.2	11.7	9.7	70.7	24.7	57	48	11.2	8	35	25.9	63.3	110.9	16.2	42.3
CCR9	71.8	36.6	40.8	68.1	93	32.7	11.9	40.7	61.1	8.7	113.4	38.5	35.6	46.8	57.7	23.7	85.8	80	47.7	49.3
CCRL2	128.3	158.9	203.8	247.2	124.2	145.5	164.2	198.7	141.7	229.8	176.6	237.9	190	216.6	88.7	306	205.9	268.4	128.8	169.1
CCRN4L	280.3	289.5	251.6	261.1	299.6	154.5	180.6	169.3	218.2	211	168.4	193.7	204.8	155.8	195.4	123.6	210.5	255.5	156	195.7
CCS	378.6	412.9	403	159.9	187.2	286.6	239.7	340.3	363.3	317.9	298.1	386.8	332.3	365.2	292.7	323.7	532.4	444.1	305.8	276.9
CCSER2	584.95	397.95	497.75	240.2	388.1	486.3	427.25	465.15	515.15	311.2	422.5	563.5	442.1	219.5	334.6	298.15	259.15	358.6	610.7	412.8
CCT2	1711.85	1191.3	1121.1	4274.95	2948.6	2194.6	1075.95	1109.1	1058.25	1465.35	1141.6	1262.5	1314.2	1635.3	1342.65	2046.25	1345.2	1346.9	1373.75	1142.2
CCT3	1886.9	1739.8	2024.6	2910.8	2908.8	1699.9	1723.4	1464.1	1086.2	1640.7	1723.9	1798.6	1609.4	2039.5	1921.1	1962.8	1664.1	1858.3	1905.4	1612.4
CCT4	3307.7	2923.5	4799.3	5867.8	4601.7	5617.1	4155.6	3690.4	4173.2	4599.4	4151.5	4283.3	5266.2	4973.8	4825.3	5188.4	5797.5	4224.3	4876.5	4666.4
CCT5	1921.1	1453.5	1554.5	4823.6	2989.6	2665.4	1792.7	1812.2	1633.1	2119.2	1683.1	2265.5	1866	2440	1824.5	3225.6	1919	1690	1770.9	2085.7
CCT6A	950.75	574.3	663.3	2122	1746.6	709.35	446.15	425.3	422.75	492.85	526.1	659.2	505.2	559.25	514.85	824.25	539.55	572.9	643.4	512.25
CCT6B	192.2	126.6	198.7	261.2	210.7	234.4	181.9	159.7	178.4	113.8	222.8	153.7	206.6	235.3	205.7	268.5	191.9	245.8	231	179.9
CCT7	1126.2	795.1	1323.3	2045.9	1395.7	1890.5	1543.2	962.9	1009.1	1183.2	1181.7	1527.2	1390.1	1705.2	2008.2	1923.3	1683.2	964.8	1325.8	1111.6
CCT8	1148.6	809.25	1175.85	1761.4	1820.75	1275.35	1014.1	753.7	1269.8	715.2	895.7	1107.85	1874.6	1170.65	1035	1291.7	1146.05	1068.8	962.6	922.4
CCT8L2	21.9	76.5	83	45.9	64.6	47.8	48.5	13.1	100.2	48.2	85.8	69.4	78.5	7.8	41.3	23.8	20	34.3	24	55.7
CCZ1	298.4	316.3	265	336.5	246.1	170.4	100.3	130.4	145.8	295.5	216.5	150.4	75.5	106.8	221	92.3	209.5	193.7	177.8	147.9
CCZ1	1643.7	1382.9	1433.65	1249.4	1292.05	1413.2	1544	1151.7	1276.3	1278.75	1503.5	1446.35	1440.75	1495.05	1565.8	1707.8	1892.7	1767.35	1337.6	1521.35
CCZ1B	147.8	173.8	172.3	195.7	247.5	55.3	73	267.3	288.7	153	67.6	11.3	70.6	49	55.6	6.6	23.1	20.4	10.4	195.8
CD101	147.8	22.3	91	153.7	64.2	14.3	117.8	78.1	54.2	23.7	24.7	50.9	57.7	11.6	69.7	79.6	74.9	99.1	58	25.7
CD14	3635.9	7488.5	1822.7	3250.7	3890.6	2965.4	5492.6	6569.1	5401.1	7034.6	4776.9	5403.2	6847.3	6592.5	4093.2	8431.9	4904.6	5979.5	4938.4	7974.5
CD151	549.8	840.9	640.4	712.3	855.1	1117.5	1361.9	1203.3	1379.1	1121.5	1303.9	1461.5	1237.7	1509.6	1433.6	1246.9	1302.2	1292.2	955.8	1100.4
CD160	69.8	11.8	24.3	24.3	97.3	38.1	7.1	32.4	73.7	75.8	90.3	34.1	57.2	67.6	62.2	71.5	59	87.6	35.1	17.8
CD163	3011.166667	9217.233333	5125.2	6215.833333	8128.7	10646.2	5545.366667	7129.7	7018.1	11031.03333	5838.3	4950.833333	5023.033333	3547.033333	2590.766667	8185.633333	5020.833333	6536.533333	4237	8575.766667
CD164	1845.7	2476.266667	2311.7	2857.9	3133.5	2343.066667	1938.466667	1726.2	1916.033333	2004.6	2790.566667	2369.166667	2246.733333	2254.733333	2317	2597.933333	2641.733333	2495.133333	2417.933333	2057.833333
CD177	141.8	171.5	200	397.4	133.5	149.8	95.8	87.5	111.5	117.3	85.7	31.4	311.6	50.1	128.4	90.4	97.9	88.6	89.5	77.2
CD180	148.7	345.1	103.1	395.4	179.1	291.4	404.2	308.6	363.8	499.1	413.1	482.8	263	320.1	53.8	404.5	317.5	589.1	209.5	418.1
CD19	154	58.8	76.9	69.7	101.5	47.6	73.8	12.9	63.1	59.6	105.7	113.6	57.8	301.4	65.7	50.2	69.7	79.5	80.4	94.9
CD1A	167.8	122.5	232.6	240.4	221.2	146.4	182.5	178.2	179.8	188.8	297.6	199.4	162.9	193.9	126.5	100.3	185.4	294.8	165.6	194.5
CD1B	14.4	12	8.8	13.4	19.5	37.2	6	65	9.1	10.8	14.7	14.6	70.3	4.2	9.1	16.3	74.4	18.6	67.7	34.4
CD1C	243.6	7.4	5.9	7.9	131	117.6	184.1	430.4	308.7	24	14.2	8.1	440.5	857.2	316.3	140.6	284.4	28.8	229.8	29.4
CD1D	192.2	58.8	100.8	84.9	57.6	38.2	48.3	73.4	36	99.5	85.8	74.4	107.6	381	93.2	100.2	75.1	100.2	33.1	31.3
CD1E	60.85	32.65	9.5	19.7	67.45	33.5	36.25	84.05	108.45	40.4	64.45	37.25	67.3	123.05	102.25	36.85	33.55	66.1	54.15	43.05
CD2	555.2	300.9	197.3	143.1	345.5	134.7	234.2	326.5	309.7	200.9	573.2	385.8	317.6	1189	305.4	170.8	495.2	446.4	340	367.5
CD200	530.05	145.35	204.75	207.2	275.15	112.1	198.65	249.9	230.1	446.6	267.35	157.35	278.1	216.75	161.25	195.7	207.65	205.4	233.75	171.4
CD207	91.1	59.5	83.4	96.2	131.2	17.3	8.3	50.4	53.2	64.9	82.5	87.8	14.8	73.6	67.6	13.1	87	73.3	44.7	55.9
CD209	373.95	466.85	295	140.2	1086.3	251.3	169.15	256.25	167.2	626.8	133.65	116.8	529.2	261.5	488.9	780.8	208.15	228.85	598.25	286.6
CD22	74.6	60.375	70.525	99.275	81.525	97.95	155.2	143.475	120.35	75.575	124.375	118.4	101.6	175.2	76	61.925	54.6	99.475	54.125	128.825
CD226	56.2	43.1	54	89.1	92.7	35.3	65	85.3	82.5	63.1	73.4	58	30.8	62.9	34.3	40.1	134.3	85.4	27	41.2
CD24	126.35	189.65	50.21666667	138.5	138.25	53.88333333	179.2	68.96666667	84.61666667	61.21666667	72.03333333	124.25	46.48333333	500.6166667	205.1	28.21666667	59.16666667	85.76666667	174.2166667	79.71666667
CD244	65.1	70.8	66.8	46.8	97.7	20.5	50.2	111.5	111.1	12.3	139.4	131.5	35.3	43.3	58.3	52.4	96.8	115.7	43.1	190
CD247	332.4	148.4	125.9	82.3	218.2	61.1	137.4	143.6	113.6	27	210.1	148.1	206.6	401.2	91.4	43.5	201.8	91.2	104	130.5
CD248	2386.1	2010.6	2069.5	415.2	1722.8	6293.9	5168.7	4247.9	4461.9	3068.2	3801	3261.2	4002.4	2428.1	1611.5	2602.8	1631.1	1993.1	2608.9	2106.3
CD27	210.8	92.3	111.7	83.1	208	87.9	159.1	149.5	183.7	172.7	233.5	185	263.1	1094.5	194.7	117.2	308.3	211.7	179.2	128.9
CD28	133.3	231.1	38.03333333	73.4	47.76666667	18.5	76.96666667	92.86666667	131.6666667	219.8	90.1	52.9	147	207.8666667	51.06666667	117.9	135.7333333	183.3	91.46666667	123.6333333
CD2AP	356.6	184	439.2	177.3	213.8	248.6	192.3	205	223.6	227.2	279.2	313.1	175.4	173.8	241.9	187.7	157.8	281	296.3	219.4
CD2BP2	385.35	474.35	255.1	399.15	255.25	526.1	602.3	480.5	522.8	456.7	441.65	472.75	555	693.75	537.1	535.95	407.15	485.05	479.05	451.95
CD300A	127.3333333	202.8666667	102	224.3666667	76.6	64.16666667	134.6666667	125.7666667	123.9	304.2	137.3	516.8666667	283.6	263.2666667	126.1	454	299.2	364.9333333	122.1333333	193
CD300C	206.3	150.1	138.4	378.7	496.9	114.8	148.2	239.5	323.2	346.4	380.6	242.8	240.3	190.1	141.8	469.5	392.6	487.1	210.6	362.6
CD302	1581.1	2238.6	3552.2	1582.9	2217.6	3152.8	1841.6	1728.1	1454.8	1708.7	2805.5	2053.5	2954.9	1907.8	3230.2	2070.3	2618.9	3687.6	3012.8	2242.6
CD320	145.9	260.3	419.8	364.2	144.7	408.6	252.2	516.6	593.6	130.5	450.6	538.2	605.4	670.5	575.8	385.6	390.5	311	299.8	158.5
CD33	108.2	60.8	71	21.8	36.5	123.1	154.6	379.9	261.5	306.2	49.1	239.9	281.4	369	92.5	424.1	430.5	180.5	66.4	410.6
CD34	1017.6	1130.3	986.5	361.8	398.6	1310.9	1517.5	1185.7	1091.5	818.1	1280	719.7	1390.6	745.1	2524.2	567.5	619.2	1088.5	1735.3	417.6
CD36	874.2666667	214.4333333	4624.2	236.2666667	1525.633333	794.4333333	310.6333333	274.6	183.6666667	1100.666667	607.2	209.5333333	659.1666667	569.8666667	2385.566667	365.0666667	936.1333333	197.7666667	843.7333333	309.1666667
CD37	524.1	448	146.9	569.1	257.9	302	1147.4	1334.5	966.5	1030.6	1113.6	1066	845	1861.8	327.9	878.4	485.1	893.1	650.5	1198.9
CD38	83.2	178.2	94.9	63	212.6	180.5	89.5	116	90.6	134	199.5	151.1	158.1	540.2	112.9	91.6	277.2	134.3	25.6	150.6
CD3D	715.6	386.6	125.5	223.3	383.3	31.6	317.6	448.2	402.5	225.4	550.2	383.3	400.9	1921.7	304.6	105.6	671	313.4	281.2	258.8
CD3E	382.1	267.3	257.6	204.7	301.5	185.1	174.7	246.1	218.2	171.9	346.6	246.4	259.2	427.8	272.3	172.8	238.9	370.7	233.6	214.1
CD3EAP	317.3	213.8	260.3	766.3	634.6	374.5	232.6	198.9	198.3	189.8	252.7	265.1	168.1	249.3	158.5	327.2	267.8	281.3	265.2	153.1
CD3G	21.5	18.2	17.8	18.7	24.5	24.5	20.5	14.1	27.2	16.4	20.3	17.5	20.6	50.7	11.7	9.6	16.5	18.1	10.5	15.7
CD4	523.35	757.1	304.9	463.4	272.6	513.95	1488.25	1279.7	1110.9	1022.65	555.85	1082.4	1113.95	642.1	381.5	1024.95	458.1	1030.4	853.75	1478
CD40	352.75	343.75	348.7	283.775	378.75	401.375	421.85	376.225	376.55	437.975	338.2	332.925	379.125	331.175	302.625	329.5	396.85	326.4	290.475	350.9
CD40LG	15.2	8	14	15.7	19.2	9.5	12.6	84.3	32.2	42.9	23.4	11.1	8.6	116.5	13.8	7	17.7	30.3	14.9	27.1
CD44	1749.1	2107.4	1535.2	5117.9125	3262.475	1370.75	1859.175	1822.1625	1716.5125	2191.325	2003.575	2045.1875	1946.325	1764.2625	2039.9875	2420.825	1351.375	2379.575	1885.925	2032.3875
CD46	700.7666667	758.4333333	967.2333333	877.9666667	772.4	784.2333333	751.4333333	712.1333333	749.7333333	789.8333333	1056.266667	881.0333333	780	769.4666667	1047.533333	835	877.6666667	621.2	818.0666667	770.1666667
CD47	1122.175	1265.125	1055.55	2656.05	1859.35	1070.175	1402.075	1378.575	1628.15	1885.55	1720.75	1767.275	1388.05	1640.875	1202.75	2344	2055.475	1971.375	1750.875	1745.55
CD48	1098	267.9	327.4	841.8	479.1	279.5	479.9	854.6	778.9	445.1	716.2	793.4	921.9	3656.1	543.5	462.7	1353.1	809.7	595.9	401
CD5	164.9	147.2	50.6	61.4	160	64.6	128.5	90.4	53.8	41.3	294.4	52.7	95.5	175.8	129.9	119.1	62.2	119.1	50.6	162.5
CD52	906.05	227.7	154.95	96.25	294.4	171.55	918.55	725.9	599.6	478.85	735.6	777.9	631.05	3262.8	341.7	223.45	2487.5	770.15	396.2	457.5
CD53	3074.1	3690.6	1994.1	6460.4	4133.8	3124	3301.1	3767.1	3371.2	5556.4	4079.2	4163.6	5130.4	6040.2	2927.3	5908.2	4905.5	6532.3	4501.4	5263.8
CD55	779.9	1697.85	516.25	4146.15	2218.9	928.25	1114.1	1324	1645.65	1178.65	3315.3	2387.85	2428.15	1264.7	1240.2	1442	1776.7	2021.55	1696.15	1516.75
CD58	336.2	585.72	326.36	889.64	508.94	523.88	623.96	625.38	698.48	533.36	736.62	812.44	690.52	759.98	656.8	959.18	1128.02	1104.1	664.32	696.2
CD59	4472.575	5187.3	4078.375	7261.55	4181.95	3343.1	5122.475	3525.475	3083.05	5078.35	4274.4	3851.975	4441.55	4645.15	4373.175	5334.85	5422.525	4587.125	5346.825	4586.95
CD5L	39.5	11.5	76.7	20.7	56	7.7	66	57.3	27.6	47.5	57.6	28.1	15.8	38	57.6	64.1	46.1	17.2	42.5	32.8
CD6	179.4	74.9	89.925	88.65	112.3	54.525	126.625	140.45	105.375	109.625	117.65	124.275	123.2	156.45	77.15	82.775	104.95	149.875	58.525	105.3
CD63	13975.3	24324.6	14435.9	12710.7	10559.6	14955.2	19325.3	13837	14636.6	15410.5	11245.9	12742.4	14673	13279.4	10746.4	12782	14335.3	11747.6	10979.5	15410.7
CD68	234.1	342.1	147.8	253	264.9	239	284.4	349.7	450.8	389.2	326.5	244.6	194.1	257.9	164.2	367.8	237.6	345.1	139.8	447
CD69	309.4	75.3	176	107.1	659.8	81.6	59.7	683.1	604.5	255	435.6	205.6	85.5	372.2	97.6	89.3	213.4	179.2	139	104
CD7	60.35	15	8.85	45.65	46.6	41.4	10.15	72.05	67.05	52.65	64.05	15.4	43.45	65	8.75	22.1	21.3	46.1	14.9	86.65
CD70	72	177.2	68.1	71.5	24.6	132.7	271.2	101.6	178.1	100.4	19	27.7	112.3	84.8	179.2	92.9	174.5	41.9	190.1	116.1
CD72	78.3	65.1	19.7	6.3	15.5	18.9	51.3	36.4	31.2	51.4	15.8	61.3	42.5	108.3	37.7	61	36.4	41.6	24.2	59.9
CD74	13602	15034.1	4752.8	12934.2	17092.3	11453.5	23132.1	22481.8	22303.2	18073.9	12848.1	14803.2	19066.3	14961.8	7799.4	17003.3	15133	17242.9	13337.9	25217.2
CD79A	38.8	91.2	133.1	86.4	136.9	91.3	27.1	150.3	51.7	32.7	60.9	141.6	207.3	1046.1	42	18.4	240.1	46	71	120.9
CD79B	70.8	92.2	128.6	68.6	49.6	75.7	166	134.4	113.7	184.9	148.2	107.5	208.8	490	103	141.1	116.5	151.4	109.8	141.6
CD80	235.9	160.6	195.3	195.4	259.8	147.2	96.9	149	237.7	176.4	264.5	201.1	171.1	156.6	116.7	173	204.8	223	85.4	183.7
CD81	7752.8	12785	10131.1	6256.6	8104.5	9278.5	11446	11254.4	11577.2	10346.5	8352.5	8369.1	10146.8	9167.5	8030.6	8686.8	9497.1	9273.2	7922.7	11050.2
CD82	330.1	578.2	302	749.5	364.2	494.2	424	526.4	540.3	189.1	313.8	631.9	645.7	422	448	513.1	887.4	770.9	617.4	443
CD83	519.1	311.6	207.9	452.5	1130.6	50.1	466.3	2269.4	2289.2	1793	561.3	402.5	218.2	391.1	254.5	222.1	279.3	383.9	292.3	420.6
CD84	282.2833333	379.6333333	191.2166667	300.5	279.2166667	312.9666667	607.5833333	495.3833333	496.4166667	616.9166667	462.05	554.7	247.7333333	251.6	183.15	603.6333333	249.8	474.7166667	220.65	721.2333333
CD86	277.7	457.4	170.2333333	231.4666667	232.1	271.6333333	486.5666667	470.2	470.8	440.9333333	387.6666667	430	450.6	465.9666667	295.2666667	489.1333333	653.7666667	587.5666667	370.2333333	514.6333333
CD8A	552	267.2	214.9	66.6	323.5	33.9	125.1	209.6	138.5	35.8	273.5	170.3	168.9	495.5	130.7	21.5	35.3	143.8	227.5	160.1
CD8B	133.5	97.35	74.8	52.65	78.75	18.25	42.35	76.95	36.15	75.05	85.15	73.2	53.8	141.7	88.6	19.5	71.7	86.05	82.65	64.2
CD9	1644.6	6566.8	3626.7	4644.6	4240.7	5264.5	8394.1	6557.1	6369.6	7444.1	7098.8	6580.1	5973.8	5176.8	9149.8	7672.8	4901.3	7973.5	5295.1	8639.3
CD93	4228.1	1558.3	1600.65	3059.8	1336.15	938.3	2406.15	1620.6	1359.8	1603.25	1047.4	799.7	1878	936.25	1359.05	1613.1	643.2	1270.55	2255.6	818.55
CD96	84.5	6.7	70.6	41.3	92.3	37.9	30	43.7	63.2	15.4	86.3	60.6	83.6	83.5	58.9	37.6	22.9	59.1	29.7	50.3
CD97	411.4	1098.5	355.8	1265.9	505	499	851.6	1051.2	1138.3	610	926.3	582.9	565.3	385.5	533.1	604.4	233.7	725.5	589.2	1123.6
CD99	11406.15	11206.6	5670.55	5477.55	5609.45	6948.4	11840.5	10188.65	9781.75	8562.7	6359.25	6131.75	8421.55	6926.05	6258.15	8826	10064.95	6271.1	6986.1	8736.05
CDA	77.7	171.8	124.1	626.9	33.2	67	77.2	55.5	9.9	21.4	29.3	75.3	72.7	52	156.6	118.8	106.8	112.3	10.8	120.4
CDADC1	101.5	132.1	101	69.1	180.1	101.5	113	87.1	73.9	123.8	90.2	89.4	59.5	63.6	89.5	36.8	61	70.8	68.8	105.2
CDC123	1001.3	979.2	976.4	1381.4	1139.9	792.6	1013.3	891.5	907.9	750.3	905.9	1241	1580.8	1036	1451.4	1201.5	1493.6	1229.1	660.1	929.5
CDC14A	55.84	47.36	54.02	54.8	51.36	44.46	21.32	39	57	50.88	16.88	35.34	30.56	25.62	27.1	18.78	35.9	31.16	25.14	38.06
CDC14B	304.5	309.18	426.22	119.46	173.62	249.9	340.04	294.38	278.42	305.5	267.2	269.56	265.84	189.1	336.2	238.64	261.8	243.6	354.24	316.8
CDC16	889.9333333	855.6	1039.766667	689	694.1666667	814.9	917.5333333	1017.933333	1015.666667	771.0666667	903.6333333	896.2333333	1013.366667	1019.9	1289.6	909.4666667	909.5333333	937.6333333	1008.333333	904.1333333
CDC20	35	100.8	7.1	10.9	13.8	15.4	128.8	62.1	106.4	107	91.4	152.8	91.7	99.6	73.4	97.4	88.9	117.3	99.7	132.2
CDC23	319.7	492.6	381.9	414.4	375	317.3	374.1	315.3	254.9	229	398.7	430	296.3	316.5	350.5	323.9	354.7	433.5	437.2	411.5
CDC25A	27.55	24.8	21.6	16.6	17.4	24.75	45.3	37.2	45.8	45.1	9.6	26.85	45.25	45.4	14.65	10.5	9.2	23.15	39.5	38
CDC25B	1390.5	1118.8	559.7	477.7	532.9	718.6	895.1	1172.8	1246	1433.7	768.5	923.5	811.2	595.6	568	785.3	458.3	763.8	906.3	1085
CDC25C	58.96666667	56.3	64.9	60.1	71.03333333	40.66666667	45.3	33.4	37.06666667	41.2	36.7	40	29.7	20.16666667	43.6	20.46666667	36.83333333	35.13333333	33.03333333	61.96666667
CDC27	426.85	375.5	404.825	452.075	539.9	331.6	291.15	294.55	315.25	322.225	378.05	351.575	285.375	224.3	298.45	342.75	276.825	411.725	364.625	348.675
CDC34	371.2	427.1	488.8	395	285.1	669.3	606.3	510.5	557	501.6	504.7	494.8	414.1	613.8	571.2	476.5	419.6	380.7	449.5	578.4
CDC37	651.9	442.3	699	883.5	543.8	945.6	996.7	578.9	586.5	805	706.4	493.2	952.3	998	913.4	989.2	806.4	614.3	906.7	442.3
CDC37L1	432.9	413.4	366.9	573.6	691.8	894.3	465.1	359.8	324.8	681.7	431.9	365.3	402.8	439.9	425	545.9	500.1	541.9	498.6	263.1
CDC37P1	10.3	10	4	34	5.5	10.1	12.7	48.1	25.8	14.5	13.3	7.5	9.3	12.1	12.4	7.5	6.8	10.6	7	13.6
CDC40	652.95	805.2	627.1	675.05	755.15	495.55	452.95	395.65	338.7	426.8	449.85	759.2	532.5	671.3	482.6	450.8	714.35	638.7	731.35	352.2
CDC42	754.35	894.875	673.55	659.15	530.325	337.95	391.825	641.325	744.625	520.175	584.5	419.425	337.35	292.3	321.775	522.575	614.4	370.575	361.125	398.45
CDC42BPA	397.175	325.875	320.4	256.975	223.55	429.125	463.675	420.975	480.575	383.425	383.15	361.75	291.95	198.8	281.825	280.3	169.675	321.25	352.375	375.225
CDC42BPB	640.1	348.2	338.9	538.6	565.3	911.4	1426.6	1522	1299.2	1110.1	704.9	870.1	1019	309.6	374.2	964.1	250.4	777.3	757.2	1449.9
CDC42EP1	397.2	212.4	196.7	425.3	441.3	407.4	417.8	238.1	231.5	302.5	220.2	200.8	441.1	322.9	209.8	282.6	88.1	211.5	429.2	141.7
CDC42EP2	222	119	179.45	303.4	134.35	268.8	215.9	170.4	170.1	371.65	55.55	51	261.35	67.55	131.75	104.05	128.55	48.2	60.45	54.8
CDC42EP3	431.8666667	139.7666667	291.8666667	259.5333333	268.5333333	230.7666667	150.8333333	113.3666667	90.26666667	106.2	151.9333333	140.1	147.2333333	188.3333333	197.6666667	123.4666667	173.8666667	159.7666667	213.7666667	133.9
CDC42EP4	266.5333333	422.5	701.9333333	627.4333333	1085.333333	482.3	347.9	464.5333333	401.5666667	401.5333333	415.9	396.3666667	572.8	438.3666667	606.9333333	304.8333333	325.4666667	452.8666667	372.9	362.3
CDC42SE1	2318.9	1345.2	1403	3113.6	2406.7	1455.9	1330.9	1871.7	1532.2	2379.5	1568.7	1342.5	1059.1	1329.2	1256	1298.2	1170.8	1118.5	1233.6	2197.2
CDC45	33.8	6.4	5.2	9.7	25.9	35.1	52.2	38.4	50.1	149.7	9.4	35	12.9	15	5.2	56.3	5.5	6	5.1	56.3
CDC5L	260.5	288.325	301.5	253.9	260.3	443.875	239.45	226.325	268.675	222.45	229.35	265.6	314	280.25	317.45	297.225	283.225	328.325	314.725	225.85
CDC6	84.65	39.45	76.5	74	131.95	59.45	70.5	49.9	62.45	91.3	127.85	90.4	63.75	87.9	74.7	121.5	86.8	90.35	92.25	60.7
CDC7	343.3	193	176	241.1	245.2	123.5	135.9	158.8	184.6	284.2	154	226.5	130	172.9	191.3	143.1	153.1	256.5	170.9	163.3
CDC73	352.6	310	417.7	514	519.1	380.8	160.7	214.6	169.5	89	423.9	366.2	133.3	329.8	454	186	473.8	387.6	298	140.4
CDCA3	55.9	87.4	26.6	103.1	98.8	15.1	83.8	108.6	26.4	44.8	28	130	78.5	19.2	59.6	88.2	33.7	89	65.5	115.3
CDCA4	481.2	475	424.7	451.2	337.1	514.9	483.4	366.9	487.4	590	350.9	424.3	398.8	463	362.9	440.7	472.9	322.9	402.3	279.9
CDCA8	23.1	33	22.2	23.8	25	15.9	32.3	15.5	15.9	52.3	9.2	31	19.3	21.6	20.8	33.7	18.6	25.2	21	19.5
CDCP1	124	142	13.2	308.7	108.1	62.3	139	200.6	193.6	279.2	225.3	265.7	201.9	157.3	98.5	160.2	127.8	203.1	143.1	285.1
CDH1	19.75	21.5	13.65	24.25	6.9	5.25	10.55	6.3	4.55	28.35	20.85	30.05	27.3	25.65	22.8	18	17.3	19.2	5.8	15.45
CDH10	86.7	73.2	80.7	65.4	96.3	84.3	85.9	40.3	43	65.9	97.1	73	64.5	43	46.4	54.3	71.1	89	73.7	79.8
CDH11	2693.8	1095.25	510.65	922	1321.3	574.05	2002.95	1019.2	973.9	1224.3	1345.35	1779	2285.65	2570.15	932.8	1892.1	902.25	2444	3862.3	1724.6
CDH12	25.4	19.4	22.5	10.1	39.2	6.2	13.5	5.8	3.8	9.5	25.4	18.4	12.2	11.9	7.1	14	25.6	58.6	4.9	4.8
CDH13	152.2	181.4	30.9	45.1	46.6	38.8	145.3	13.6	60	2.8	185.1	108.6	73.8	42.8	130.7	206.7	23.4	181.7	278.4	51.3
CDH15	44.35	10.35	45.95	43.55	18.6	97.9	20.3	54.05	82.05	35.3	45.05	33.55	7.65	14.8	14.85	50.55	38.9	49.55	16	14.7
CDH16	13.9	21	36.4	5.9	10.3	15.3	5.4	7.1	7.5	15.5	4.8	10.9	3.3	3.5	8.1	29.1	36.9	18.5	20	67.1
CDH17	40.7	19.1	14.6	37	25.8	11.7	22.4	69.8	7.8	7.1	25.8	18.7	36.6	5.1	7.6	5.1	8	17.1	6.4	9.6
CDH18	92.2	126.8	103.3	116.5	75.1	47.2	51	75.1	86.9	97.7	120.3	129.5	112.8	77.3	77	71.3	86.3	110.3	79.2	96.2
CDH19	60.5	10	26.3	7.9	72.4	50	42.1	7	33.4	3.7	38.9	50.6	66.2	28.6	55.7	6	16.9	65.8	29.2	27
CDH2	73.65	87.6	113.5	37.8	81.05	69.05	51.2	103.5	43.9	38.35	112.25	99.25	257.25	146.2	64.6	41.5	91.35	93.8	63.2	72.05
CDH20	6.6	5.8	6	5.4	7.5	4.6	4.6	5.9	8.8	7.1	8.7	8.4	8.6	6	36.7	3	9.6	7.4	7	5.4
CDH22	46.7	18.8	16.5	24.9	62.6	86.2	28.9	63.1	65.4	25.3	66.6	18.8	67.7	11.1	65.7	57.3	59.2	14.2	44.4	86.5
CDH3	23.7	15.9	8.5	21.5	21.6	9.2	8.9	10.5	7.1	6	10.2	9.5	10.6	9	8.2	10.2	14.1	18.7	6.6	19.3
CDH4	45.6	46.3	82.6	84.55	61.8	69	47.75	75.9	34.8	74.2	85.55	98.55	79.5	50.1	54.7	41.75	57.9	90.45	51.1	48.45
CDH5	1344.5	675.7	1119.5	358.8	367.3	420	1132.6	617.1	509.5	440.8	338.2	325.2	705	386	705.7	479.8	262.7	434.5	1097.2	267.2
CDH6	119.28	50.96	36.68	20.58	48.44	42.24	233.18	157.36	125.26	81.6	141.06	68.86	70.04	33.8	95.76	26.72	43.64	87.54	133.4	73.92
CDH7	13.6	4.6	7.8	7.5	7	51.2	11.3	8.1	4.8	6.7	5.8	5.1	6.4	6.3	5.4	4.8	8.2	10.4	6.1	5
CDH8	53.3	59.75	66.5	61.95	75.55	54.7	48.55	27.9	52.15	74.4	40.15	41.6	26.6	42.45	52.45	29.65	50.7	65.4	47.05	69.75
CDH9	16.2	28.8	33.7	73.1	32.4	73.9	12.1	42.4	19.7	40.5	65.6	83.5	50.6	6.9	84.9	64	53	31.5	74	57.5
CDHR1	10.5	4.8	4.8	8.5	7.6	3.3	3	5.8	17.5	12.5	5.3	8.8	8.9	2.7	15.8	2.1	15	9.4	5.8	8.4
CDHR2	115.7	146.6	117.8	91.7	133.7	100.8	265.2	139.1	146	103.9	134.3	134.6	43.2	111.5	104	126.5	143	128.3	113.1	70.3
CDHR5	6.333333333	6.966666667	8.266666667	10.73333333	7.166666667	9.133333333	10.8	10.26666667	13.7	8.266666667	12.13333333	6.566666667	5.833333333	9.033333333	7.833333333	6.1	6.366666667	12.2	7.2	10.43333333
CDIP1	160.7	202.3	85.5	80.6	158.8	222.1	264.1	243.5	195.3	232.3	172	200.2	243.4	312	219.7	181.9	135.5	196.4	211	216.6
CDIPT	1473.4	2266.2	2067.7	1257.1	1651.3	1971.5	4098	3163.5	2748.1	1638.7	2122.7	4783	3979.8	5280	3802	3750.2	2616.8	1351.1	1542.3	2372
CDK1	140.6333333	178.5666667	85.13333333	65.46666667	91.23333333	67.3	152.1666667	97.93333333	118.3	216.8333333	74.76666667	221.9666667	123.3666667	167.2666667	91.96666667	187.2666667	144.8333333	190.8	116.8333333	138.5333333
CDK10	186.5666667	114.4	162.5666667	104.8333333	139.9333333	203.9666667	215.7666667	125.7	186.7333333	146.1666667	121.1333333	145.8333333	119.2666667	179.9666667	83.33333333	118.6333333	170.9	132.5666667	78.26666667	202.1333333
CDK11A	416.8	427.98	333.6	370.78	361.86	421.92	424.14	471.86	483.76	527.4	254.38	206.62	282.34	276.78	305.12	319.3	186.78	235.32	334.28	401.68
CDK12	253.5	274.55	222.95	303.9	259.35	149.1	149.9	151.8	265.65	149.8	239.95	223.9	164.65	137.45	143.9	172.1	180.5	222.5	166.65	229.55
CDK13	172.34	136.72	153.48	123.16	143.02	164.84	184.08	183.04	206.02	162.8	117.96	152.64	108.32	106.98	127.74	94.58	95.22	124.94	111.64	198.42
CDK14	583.9	432.3	423.35	664.85	504.2	561.55	966.35	689.4	651.6	536.15	766.25	1226	930.35	635.8	484.5	549.25	406.4	894.8	942.05	756.7
CDK16	501.4	385.2666667	437.3666667	520.8	495.4333333	423.3	581.2	514.6333333	529.5666667	453.7666667	556.8333333	492	547	539.9333333	528.4333333	554.0333333	385.4	503.7666667	438.7666667	564.1333333
CDK17	1269.2	338.35	587	571.65	502.05	570.35	440.8	349.85	340.4	334.05	399.5	508.25	320.45	337.45	452	275.65	414.05	674.45	664.9	336.5
CDK18	158.8	104.7	84.2	12.8	45.5	88	126.1	151.4	199.9	138.7	56.9	118.7	82.3	85.6	37.5	26.3	93.2	84.3	87.6	167.8
CDK19	427.8	407.8	418.6	179.1666667	140.1666667	453.1	508.2333333	484.8666667	485.5	442.4	521.0333333	401.6666667	625.7333333	288.2333333	392.5	369.9333333	177.6666667	404.2666667	498.8	482.6333333
CDK2	299.8333333	182.5333333	169.3	291.8666667	296.3	204	143.1333333	195	189.3333333	237.6333333	152.3	133.9	156.7333333	143.7333333	182.4666667	193.7	150.3333333	163.4666667	212.1	163.7
CDK20	146.7	98.1	75.6	250.1	174.8	115.2	150.2	195.2	240.2	155.8	116.4	135.4	120.4	145.5	85.4	134.1	120.3	152.3	173.2	163.3
CDK2AP1	4248.9	3790.9	3435.2	2688	3177.4	3907	4027.2	3812	3826.3	2777.6	2930.7	3262.2	3237.6	3037.4	2931.4	3587.5	4040.5	3053.2	3983.1	3243.7
CDK2AP2	173.9	294.8	350.4	232.7	349.8	335.7	198	401.7	405.4	307	463	384.3	206.5	324.9	281.3	548.8	409.7	326.5	315.8	287.6
CDK3	196	113.1	150	191	154.8	113.6	123.4	134.7	145.7	212.6	117.3	100.3	146.1	110.7	74.5	112.4	125.6	48.4	73.8	154.5
CDK4	1710.1	1499.3	1243.4	2045.7	1596.5	1950.7	1625.8	1334.3	1362.2	1645	1370.3	1786	1693.3	2607.5	2062.3	1958	2491.1	1862.8	2062.5	1380.7
CDK5	203.5	95.6	70.1	22.5	13.8	268.1	418.3	377.3	311.4	368.6	123.8	225.3	233.5	350.7	147.7	434.1	408.8	194.9	190.9	416.4
CDK5R1	49.9	25.8	24.85	51.05	31.3	9.25	17.4	18.5	21.25	56	8.55	16.65	36.4	25.45	20.9	19.75	5.6	7.7	15.4	17.4
CDK5R2	7	18.9	3.6	7.2	5.8	29.4	12.9	30.9	16.9	27.2	4.7	20.7	12.8	9.6	34	11.3	30.1	13.6	34	16.3
CDK5RAP1	378.7	582.6	300.4	275.7	461.3	392.5	444.6	439.1	601.9	490	395	364	316.7	378.9	334.7	394.8	438.6	318	279.5	407.8
CDK5RAP2	162.5	320.7	257.3	154	239.9	268.7	304.8	276.5	378.6	294.6	261.8	294.4	289.9	185.1	298.5	254.5	230.2	243.4	339.7	286.9
CDK5RAP3	1639.2	1380.1	1037.5	947	1006.9	1014.6	1292.5	2151.8	2228.6	2031.6	1306.7	1452	1410.9	1817.5	1172.1	1341.2	1750.6	1021.2	1182.5	1889.2
CDK6	45.5	93.2	19.5	30.8	29.7	7.7	15.3	21	69.5	9.5	35.7	21.3	7.5	14.4	41.6	32.4	67.4	13.2	12.1	9.8
CDK7	395	333.1	357.5	385	360.5	310.3	297	298.5	234	357.9	394	387.3	460.3	467.2	399.1	386.6	524.5	333	425.5	390.3
CDK8	193.7	107.5	229	200.9	147.7	93.4	104.6	69.6	97.2	85.6	126.7	135.3	53.2	132	119.6	102.8	123.7	105.7	127	75.4
CDK9	257.6	295.4	245.5	213.6	243.2	370.1	295	249.2	378.9	264.9	195.3	206.1	195.4	284.6	303.6	308	166.8	182	177.7	290.8
CDKAL1	67.8	96.9	86.8	13.65	19.7	81.1	94.55	45.45	39.5	104.45	11.3	58	64.35	91.25	20.9	143.8	41.5	88.45	42.85	53.4
CDKL1	3.7	13.8	4.9	15	26.4	55.8	9.8	8.8	54.5	14.2	13.2	12.1	10.9	16.6	4.7	6.8	5.2	8.3	16.1	8.7
CDKL2	34.2	16.7	15.8	11.8	33.9	38.6	9.6	20.7	17.2	19.7	10.2	19	19.1	9.1	19.6	8.7	5.9	29.9	7.9	34.9
CDKL3	98.8	92.2	186.3	173.8	77.9	221	196.1	120.5	151.9	185.2	196.8	154.4	132.5	128.3	171.2	111.8	163.2	145.7	92.7	108.2
CDKL5	36.15	77.8	46.65	52.45	58	39.7	24	17.3	23.2	12.65	25.25	45.35	30.05	33	56.3	12.3	50	60.85	34	42.15
CDKN1A	1647.6	607.5	820.4	4560.6	3536.2	1164.2	574	1850.4	1907.2	3512.8	716.2	643.9	671.8	851.4	332.2	530.9	546.4	531.4	865.7	681.5
CDKN1B	995	1242.9	2031.1	749.1	870	1067.9	637.2	560.1	552.7	514	1227	1199	782.3	1212.7	1494.8	565.3	1527.1	1246.6	1418	595.7
CDKN1C	1039.575	398.3	1760.775	70.45	208.375	633.3	573.025	497.175	357.05	351.65	461.85	335.625	875.775	1014.775	1310.7	264.375	655.7	476.925	984.875	449.7
CDKN2A	89.96666667	112.1666667	87.43333333	123.5666667	115.9333333	155.3	121.5	98.1	90.3	91.03333333	132.1666667	114.5333333	121.4333333	165.1666667	105.3	126.6333333	131.6	192.7	280.9333333	142.8333333
CDKN2AIP	233	360.3	326.6	265.8	199.6	606	417.8	430.3	462.9	351.9	426.9	361.6	517.1	675.6	554.9	462.9	386.2	490.6	492.1	331.9
CDKN2B	8.5	7	6.2	8.8	2.5	35	7.7	22.7	10.9	18.6	3	3	4.8	6.9	4.1	4.3	8.7	6.3	6.8	23.7
CDKN2C	280.15	361.45	1102.3	89.45	146.2	303.95	252.5	337.9	220.5	275.8	330.9	355.8	361.75	408.55	634.55	254.35	892.85	414.95	443.75	311.55
CDKN2D	46.7	48	67.75	132.8	71.05	68.8	65.55	47.45	78.65	83.25	16.3	49.15	36.35	49.55	25.8	70.7	53.5	64.1	30.35	34.85
CDKN3	726.3	379.5	177.7	230.4	341.4	213.6	331.3	241.7	343.4	535.3	294.5	600.2	998.8	670	247.6	697.1	327.7	596.4	343.1	504.7
CDO1	804.8	3209.6	4283.5	597.1	2369.1	6420.7	1465.6	1996.8	1778.6	2604.7	4210.1	2549.5	1771.7	3037.2	4977.6	2399.8	3183.2	4079.8	2867.7	4377.6
CDON	9.6	135.7	42.1	40.2	8.2	64.2	231.2	151.6	207	197.9	149.9	129.7	77.3	25.4	15.9	75.5	70	79.4	132.4	110.8
CDR1	20.1	1.2	3.8	10.1	21.5	6.5	1.7	18.7	1.5	1.5	3.8	6.6	1.9	5	12.3	0.7	3.7	3.7	1.1	11.9
CDR2	834.8	838.3	704.6	756.1	978.7	693.2	604.4	721.8	735.7	883.9	1059.4	920	605.5	681.7	709.3	792.3	635.3	1099.3	943.6	601.2
CDR2L	330.8	375.7	151.4	109.8	86.9	139.8	335.6	234.1	404.3	344.5	377	225.9	126.7	178	174.6	302.4	132.2	215.3	432.9	307.1
CDRT1	41.4	30.26666667	46.16666667	65.2	56.03333333	49.33333333	50.13333333	35.2	55.1	58.16666667	52.73333333	46.63333333	61.6	42.96666667	50.5	32.6	54.16666667	88.6	16.56666667	44.96666667
[truncated: 11,416 more rows]
